# Supplementary material for: Read-Split-Run: an improved bioinformatics pipeline for identification of genome-wide non-canonical spliced regions using RNA-Seq data
Source: BMC Genomics. 2016 Aug 22;17(Suppl 7):503. doi: 10.1186/s12864-016-2896-7 (PMC5001233; doi:10.1186/s12864-016-2896-7)
Supplement: Additional file 1: — Spliced regions identified by RSR for the Tg sample. This file contains all supplementary results for five test cases for the Tg sample. (XLSX 105 kb) [file 12864_2016_2896_MOESM1_ESM.xlsx]

## Sheet: Tg case 1
Gene	Chromosome	Supporting Reads Het	Splice Length Het	Range of Supporting Reads Het	Novel or Known	Supporting Reads KO	Splice Length KO	Range of Supporting Reads KO	Novel or Known
Xbp1	chr11	21	26	5424280--5424311	Novel	-	-	-	-
Fhl1	chrX	4	1797	54043221--54045021	Novel	-	-	-	-
Acot8	chr2	3	4744	164625444--164630192	Novel	-	-	-	-
Usp47	chr7	3	2198	119223745--119225943	Novel	-	-	-	-
Herpud1	chr8	3	1428	96916264--96917696	Novel	-	-	-	-
Eif4a2	chr16	3	705	23112533--23113239	Novel	-	-	-	-
Clip3	chr7	3	312	31076859--31077174	Novel	-	-	-	-
Tatdn2	chr6	3	121	113659910--113660036	Novel	-	-	-	-
Cyr61	chr3	3	2	145310284--145310289	Novel	-	-	-	-
Best3	chr10	2	21870	116439048--116460918	Novel	-	-	-	-
Tpst1	chr5	2	14604	130590774--130605378	Novel	-	-	-	-
Csnk1g3	chr18	2	11099	54096599--54107700	Novel	-	-	-	-
Slc1a6	chr10	2	8659	78254112--78262773	Novel	-	-	-	-
Bgn	chrX	2	6105	70729098--70735203	Novel	-	-	-	-
Pdia4	chr6	2	6005	47757209--47763217	Novel	-	-	-	-
Acp2	chr2	2	5155	91048589--91053745	Novel	-	-	-	-
Uso1	chr5	2	4382	92624461--92628843	Novel	-	-	-	-
Atxn2	chr5	2	4295	122247790--122252086	Novel	-	-	-	-
Fat1	chr8	2	4056	46131139--46135195	Novel	-	-	-	-
Pdcd6	chr13	2	4039	74443098--74447139	Novel	-	-	-	-
Acad10	chr5	2	4038	122106265--122110304	Novel	-	-	-	-
Adamts9	chr6	2	3971	92791980--92795953	Novel	-	-	-	-
Epb4.1l3	chr17	2	3436	69620002--69623440	Novel	-	-	-	-
Ptprk	chr10	2	3394	28289779--28293174	Novel	-	-	-	-
Phldb1	chr9	2	2870	44526481--44529353	Novel	-	-	-	-
Dhx15	chr5	2	2660	52548810--52551471	Novel	-	-	-	-
Metap2	chr10	2	2439	93349843--93352282	Novel	-	-	-	-
Myo5a	chr9	2	2383	75037807--75040190	Novel	-	-	-	-
Gcsh	chr8	2	2364	119513105--119515470	Novel	-	-	-	-
1110005A03Rik	chr11	2	2308	116707258--116709568	Novel	-	-	-	-
Git1	chr11	2	1903	77314612--77316515	Novel	-	-	-	-
Ip6k2	chr9	2	1874	108698728--108700604	Novel	-	-	-	-
Erh	chr12	2	1744	81742032--81743776	Novel	-	-	-	-
N4bp2	chr5	2	1729	66175614--66177343	Novel	-	-	-	-
Dedd	chr1	2	1560	173259823--173261384	Novel	-	-	-	-
Ttc39b	chr4	2	1455	82886091--82887546	Novel	-	-	-	-
Sike1	chr3	2	1275	102799888--102801164	Novel	-	-	-	-
Atn1	chr6	2	1267	124697986--124699255	Novel	-	-	-	-
Bag5	chr12	2	1114	112949623--112950737	Novel	-	-	-	-
Parl	chr16	2	1106	20285886--20286995	Novel	-	-	-	-
Dohh	chr10	2	1092	80847371--80848465	Novel	-	-	-	-
Txndc9	chr1	2	1051	38052687--38053740	Novel	-	-	-	-
Myl6	chr10	2	1003	127929589--127930592	Novel	-	-	-	-
Rpl13a	chr7	2	973	52382936--52383913	Novel	-	-	-	-
Erh	chr12	2	918	81743832--81744751	Novel	-	-	-	-
Igfbp4	chr11	2	811	98908728--98909539	Novel	-	-	-	-
Gas8	chr8	2	802	126049560--126050363	Novel	-	-	-	-
Wdr12	chr1	2	725	60144999--60145725	Novel	-	-	-	-
Myl6	chr10	2	711	127928403--127929114	Novel	-	-	-	-
Psrc1	chr3	2	641	108187346--108187987	Novel	-	-	-	-
Malat1	chr19	2	603	5795783--5796390	Novel	-	-	-	-
Hyou1	chr9	2	575	44188019--44188596	Novel	-	-	-	-
Gnl3	chr14	2	434	31829576--31830010	Novel	-	-	-	-
Cd81	chr7	2	388	150252665--150253055	Novel	-	-	-	-
2900010J23Rik	chr2	2	385	32143164--32143550	Novel	-	-	-	-
S100a6	chr3	2	360	90417302--90417664	Novel	-	-	-	-
Zdhhc20	chr14	2	345	58458042--58458388	Novel	-	-	-	-
Zfpl1	chr19	2	333	6084461--6084796	Novel	-	-	-	-
Atxn2l	chr7	2	233	133635729--133635964	Novel	-	-	-	-
Snx17	chr5	2	135	31497650--31497786	Novel	-	-	-	-
Neurl4	chr11	2	89	69721507--69721596	Novel	-	-	-	-
Rpl12	chr2	2	88	32817479--32817567	Novel	-	-	-	-
Anxa3	chr5	2	88	97257278--97257367	Novel	-	-	-	-
Ipo4	chr14	2	85	56247824--56247909	Novel	-	-	-	-
Rian	chr12	2	51	110899600--110899652	Novel	-	-	-	-
Ttll12	chr15	2	8	83406616--83406626	Novel	-	-	-	-
Abcf2	chr5	2	2	24082355--24082358	Novel	-	-	-	-
Cdc42bpa	chr1	3	718	182071684--182072407	Novel	2	718	182071689--182072407	*
Gas5	chr1	19	435	162966981--162967421	Novel	12	435	162966981--162967421	Novel
Csrnp1	chr9	9	6373	119886362--119892738	Novel	9	6373	119886362--119892738	Novel
Col5a1	chr2	9	3391	27881225--27884616	Novel	3	3391	27881225--27884616	Novel
Ppfibp1	chr6	5	467	146964914--146965382	Novel	5	467	146964914--146965382	Novel
Lipc	chr9	5	26	70701962--70701989	Novel	2	26	70701963--70701989	Novel
Ddit3	chr10	4	4429	126727945--126732376	Novel	2	4429	126727945--126732376	Novel
Tgfb3	chr12	4	2171	87400805--87402978	Novel	2	2171	87400805--87402978	Novel
Ppfibp1	chr6	4	2140	146965413--146967555	Novel	2	2140	146965415--146967555	Novel
Prdx2	chr8	4	389	87493659--87494050	Novel	2	389	87493659--87494049	Novel
Syn1	chrX	3	1887	20448287--20450175	Novel	2	1887	20448287--20450175	Novel
Chd3	chr11	3	188	69162023--69162213	Novel	4	188	69162023--69162213	Novel
Drap1	chr19	3	97	5423674--5423773	Novel	2	97	5423674--5423771	Novel
Cap1	chr4	2	13379	122549693--122563075	Novel	2	13379	122549693--122563077	Novel
Slc1a6	chr10	2	10766	78264737--78275507	Novel	2	10766	78264740--78275507	Novel
Gnas	chr2	2	4858	174162291--174167150	Novel	2	4858	174162291--174167149	Novel
Nexn	chr3	2	4439	151911331--151915770	Novel	3	4439	151911331--151915773	Novel
Tagln	chr9	2	3772	45739856--45743629	Novel	5	3772	45739856--45743630	Novel
Col5a1	chr2	2	3425	27884684--27888109	Novel	2	3425	27884684--27888110	Novel
Anxa3	chr5	2	3187	97253985--97257172	Novel	2	3187	97253985--97257172	Novel
Actg2	chr6	2	1813	83470995--83472809	Novel	2	1813	83470995--83472810	Novel
Fnbp1l	chr3	2	1200	122243840--122245040	Novel	2	1200	122243840--122245040	Novel
Tagln	chr9	2	784	45738597--45739382	Novel	3	784	45738597--45739381	Novel
AA408296	chr1	2	624	194940174--194940800	Novel	3	624	194940174--194940800	Novel
Rps9	chr7	2	469	3657780--3658253	Novel	3	469	3657782--3658253	Novel
Hnrpdl	chr5	2	364	100464758--100465125	Novel	2	364	100464758--100465125	Novel
Krtcap2	chr3	2	184	89050514--89050699	Novel	4	184	89050514--89050699	Novel
Cdc42bpa	chr1	4	2067	182072469--182074536	*	-	-	-	-
Tns1	chr1	3	1179	74048912--74050091	*	-	-	-	-
Atp13a3	chr16	3	85	30338626--30338711	*	-	-	-	-
Gpatch8	chr11	2	19882	102369524--102389406	*	-	-	-	-
Plcxd2	chr16	2	7885	45972465--45980350	*	-	-	-	-
Fam38a	chr8	2	5968	125031643--125037613	*	-	-	-	-
Baz1a	chr12	2	4083	56024467--56028551	*	-	-	-	-
Prdm2	chr4	2	2248	142699288--142701538	*	-	-	-	-
Fam38a	chr8	2	1314	125030209--125031523	*	-	-	-	-
Rab3gap2	chr1	2	1101	187058080--187059183	*	-	-	-	-
Spna2	chr2	2	1037	29855582--29856620	*	-	-	-	-
Rab3gap2	chr1	2	1036	187056963--187057999	*	-	-	-	-
Atp13a3	chr16	2	943	30338755--30339698	*	-	-	-	-
Zc3h4	chr7	2	681	17006856--17007537	*	-	-	-	-
Usp24	chr4	2	389	106081497--106081888	*	-	-	-	-
Utp20	chr10	2	233	88237720--88237956	*	-	-	-	-
Usp24	chr4	2	185	106082030--106082215	*	-	-	-	-
D0H4S114	chr18	2	180	33623074--33623255	*	-	-	-	-
Zfand2b	chr1	2	123	75165280--75165404	*	-	-	-	-
Tpm1	chr9	8	769	66896056--66896828	*	23	769	66896056--66896828	*
1810026B05Rik	chr7	7	5214	80689268--80694482	*	8	5214	80689268--80694482	*
Cnbp	chr6	4	141	87795317--87795460	*	12	141	87795317--87795460	*
Ccdc6	chr10	3	12165	69617582--69629747	*	4	12165	69617582--69629748	*
Atp13a3	chr16	3	324	30339983--30340309	*	3	324	30339983--30340310	*
Tpm1	chr9	2	11995	66883934--66895932	*	10	11995	66883934--66895932	*
1810026B05Rik	chr7	2	2118	80700804--80702924	*	2	2118	80700805--80702925	*
Atp13a3	chr16	2	1372	30332472--30333844	*	6	1372	30332472--30333844	*
Usp36	chr11	2	431	118122860--118123293	*	2	431	118122861--118123294	*
Atp13a3	chr16	-	-	-	-	5	108	30351205--30351316	*
Cdc42bpa	chr1	-	-	-	-	4	565	182067996--182068562	*
Tns1	chr1	-	-	-	-	4	327	74032508--74032838	*
Ccdc6	chr10	-	-	-	-	3	11979	69605475--69617455	*
N4bp2l2	chr5	-	-	-	-	3	3066	151450123--151453189	*
Fbxo6	chr4	-	-	-	-	3	2346	147523773--147526122	*
Dnajc13	chr9	-	-	-	-	3	1702	104101064--104102767	*
Mll2	chr15	-	-	-	-	3	76	98684538--98684617	*
Ppfia1	chr7	-	-	-	-	2	31208	151706965--151738176	*
Tns1	chr1	-	-	-	-	2	10314	73988680--73998997	*
Taf4b	chr18	-	-	-	-	2	7813	14980714--14988527	*
Btbd2	chr10	-	-	-	-	2	7450	80111422--80118876	*
Ccdc6	chr10	-	-	-	-	2	6992	69637917--69644909	*
Atp13a3	chr16	-	-	-	-	2	6970	30315986--30322959	*
Atp13a3	chr16	-	-	-	-	2	5904	30315986--30321892	*
Ccdc6	chr10	-	-	-	-	2	5758	69632000--69637758	*
Tns1	chr1	-	-	-	-	2	5182	74043677--74048860	*
U2af1	chr17	-	-	-	-	2	2410	31789513--31791926	*
Cyp4f17	chr17	-	-	-	-	2	1487	32657575--32659063	*
Cdc42bpa	chr1	-	-	-	-	2	1151	182068700--182069851	*
Fam38a	chr8	-	-	-	-	2	856	125022671--125023528	*
Szt2	chr4	-	-	-	-	2	128	118065290--118065419	*
Atp13a3	chr16	-	-	-	-	2	88	30343641--30343730	*
Pcbp2	chr15	-	-	-	-	5	940	102319244--102320187	Novel
Col12a1	chr9	-	-	-	-	4	2192	79447814--79450009	Novel
Top2a	chr11	-	-	-	-	4	438	98854640--98855079	Novel
Maea	chr5	-	-	-	-	3	22028	33679058--33701090	Novel
Myl9	chr2	-	-	-	-	3	2980	156601274--156604255	Novel
Taf9	chr13	-	-	-	-	3	2404	101421742--101424147	Novel
Cald1	chr6	-	-	-	-	3	2091	34721126--34723219	Novel
Dmpk	chr7	-	-	-	-	3	661	19673599--19674260	Novel
Rps12	chr10	-	-	-	-	3	620	23505809--23506430	Novel
Ilvbl	chr10	-	-	-	-	3	252	78037577--78037833	Novel
Prkar2b	chr12	-	-	-	-	3	11	32643451--32643465	Novel
Pdia3	chr2	-	-	-	-	3	3	121263411--121263415	Novel
Snd1	chr6	-	-	-	-	2	31039	28714790--28745829	Novel
Anp32a	chr9	-	-	-	-	2	29468	62190056--62219528	Novel
Ltbp1	chr17	-	-	-	-	2	25364	75726660--75752026	Novel
Runx1	chr16	-	-	-	-	2	20186	92669056--92689246	Novel
Vgll3	chr16	-	-	-	-	2	11984	65816319--65828304	Novel
Asns	chr6	-	-	-	-	2	7702	7635407--7643110	Novel
Ptprz1	chr6	-	-	-	-	2	7074	22950198--22957274	Novel
Mark1	chr1	-	-	-	-	2	6524	186722758--186729283	Novel
Yif1b	chr7	-	-	-	-	2	5458	30023629--30029088	Novel
Plekha6	chr1	-	-	-	-	2	4832	135190659--135195494	Novel
Postn	chr3	-	-	-	-	2	4765	54188493--54193260	Novel
Amdhd2	chr17	-	-	-	-	2	4453	24295489--24299943	Novel
Uprt	chrX	-	-	-	-	2	3625	101691116--101694742	Novel
Thumpd2	chr17	-	-	-	-	2	3554	81439886--81443441	Novel
Atp5j	chr16	-	-	-	-	2	3434	84831752--84835187	Novel
Sae1	chr7	-	-	-	-	2	3380	16952255--16955635	Novel
Hectd1	chr12	-	-	-	-	2	3049	52870210--52873260	Novel
Pkm2	chr9	-	-	-	-	2	2848	59522999--59525850	Novel
Phldb2	chr16	-	-	-	-	2	2694	45775131--45777826	Novel
Slc25a46	chr18	-	-	-	-	2	2351	31759887--31762239	Novel
ORF63	chr16	-	-	-	-	2	2184	87553960--87556145	Novel
Map4k4	chr1	-	-	-	-	2	2157	40064374--40066533	Novel
Cript	chr17	-	-	-	-	2	2045	87424995--87427040	Novel
Hnrnpl	chr7	-	-	-	-	2	1982	29600371--29602354	Novel
Klc1	chr12	-	-	-	-	2	1848	113031909--113033759	Novel
Mllt4	chr17	-	-	-	-	2	1715	13983641--13985361	Novel
Nexn	chr3	-	-	-	-	2	1481	151916767--151918250	Novel
Cask	chrX	-	-	-	-	2	1464	13159895--13161359	Novel
Bud31	chr5	-	-	-	-	2	1421	145905889--145907311	Novel
Acin1	chr14	-	-	-	-	2	1401	55266968--55268371	Novel
Afg3l1	chr8	-	-	-	-	2	1325	126009933--126011260	Novel
Sbds	chr5	-	-	-	-	2	1200	130729877--130731077	Novel
Tra2b	chr16	-	-	-	-	2	1175	22247333--22248510	Novel
Tspyl2	chrX	-	-	-	-	2	1146	148774936--148776082	Novel
Col4a1	chr8	-	-	-	-	2	1117	11218052--11219171	Novel
Bmp4	chr14	-	-	-	-	2	1114	47005716--47006830	Novel
D10Ertd610e	chr10	-	-	-	-	2	928	126624378--126625307	Novel
Pcbp2	chr15	-	-	-	-	2	889	102313717--102314608	Novel
Insig1	chr5	-	-	-	-	2	856	28400211--28401067	Novel
BC037034	chr5	-	-	-	-	2	812	138702217--138703029	Novel
Ccni	chr5	-	-	-	-	2	804	93631489--93632294	Novel
Znrf1	chr8	-	-	-	-	2	787	114145587--114146374	Novel
Prpf38b	chr3	-	-	-	-	2	768	108713312--108714083	Novel
2210018M11Rik	chr7	-	-	-	-	2	766	105742496--105743263	Novel
Eif4a2	chr16	-	-	-	-	2	764	23107890--23108657	Novel
Bgn	chrX	-	-	-	-	2	729	70740164--70740894	Novel
Mpdu1	chr11	-	-	-	-	2	722	69471347--69472070	Novel
Mogs	chr6	-	-	-	-	2	701	83065917--83066621	Novel
Mett11d1	chr14	-	-	-	-	2	691	52508512--52509204	Novel
Mcfd2	chr17	-	-	-	-	2	660	87657429--87658092	Novel
Tnfrsf12a	chr17	-	-	-	-	2	648	23813646--23814296	Novel
Serf2	chr2	-	-	-	-	2	614	121275817--121276432	Novel
Hnrnpa2b1	chr6	-	-	-	-	2	549	51411434--51411983	Novel
Selm	chr11	-	-	-	-	2	545	3416297--3416844	Novel
Gas5	chr1	-	-	-	-	2	534	162966144--162966682	Novel
Anapc16	chr10	-	-	-	-	2	488	59465215--59465705	Novel
Uba52	chr8	-	-	-	-	2	486	73033530--73034017	Novel
Rgs19	chr2	-	-	-	-	2	406	181423998--181424404	Novel
Fam38a	chr8	-	-	-	-	2	378	125008777--125009155	Novel
Skap1	chr11	-	-	-	-	2	375	96607945--96608322	Novel
Hsp90b1	chr10	-	-	-	-	2	371	86154512--86154888	Novel
Tcta	chr9	-	-	-	-	2	341	108207714--108208057	Novel
Ptms	chr6	-	-	-	-	2	253	124864695--124864951	Novel
Uqcr10	chr11	-	-	-	-	2	167	4603992--4604160	Novel
Dmpk	chr7	-	-	-	-	2	163	19677603--19677767	Novel
Fam96b	chr8	-	-	-	-	2	160	107165288--107165448	Novel
Gtf3c2	chr5	-	-	-	-	2	154	31461902--31462056	Novel
Gm16516	chr11	-	-	-	-	2	135	60744834--60744973	Novel
Rplp2	chr7	-	-	-	-	2	132	148637001--148637133	Novel
Pfdn1	chr18	-	-	-	-	2	130	36564114--36564245	Novel
Bsg	chr10	-	-	-	-	2	102	79172885--79172988	Novel
Rpl38	chr11	-	-	-	-	2	95	114530002--114530097	Novel
Krr1	chr10	-	-	-	-	2	91	111422736--111422827	Novel
Smad6	chr9	-	-	-	-	2	84	63869353--63869437	Novel
Cchcr1	chr17	-	-	-	-	2	76	35665913--35665989	Novel
Tagln	chr9	-	-	-	-	2	74	45738431--45738508	Novel
Ncln	chr10	-	-	-	-	2	72	80951100--80951173	Novel
Arf2	chr11	-	-	-	-	2	68	103845116--103845186	Novel
Zfp943	chr17	-	-	-	-	2	10	22103432--22103445	Novel
Ppm1a	chr12	-	-	-	-	2	3	73895092--73895096	Novel
Lars	chr18	-	-	-	-	2	3	42369708--42369713	Novel
Rheb	chr5	-	-	-	-	2	2	24314212--24314214	Novel

## Sheet: Tg case 2
Gene	Chromosome	Supporting Reads Het	Splice Length Het	Range of Supporting Reads Het	Novel or Known	Supporting Reads KO	Splice Length KO	Range of Supporting Reads KO	Novel or Known
Xbp1	chr11	21	26	5424280--5424312	Novel	-	-	-	-
Fhl1	chrX	4	1797	54043222--54045021	Novel	-	-	-	-
Acot8	chr2	3	4744	164625444--164630192	Novel	-	-	-	-
Usp47	chr7	3	2198	119223745--119225943	Novel	-	-	-	-
Erh	chr12	3	1744	81742032--81743776	Novel	-	-	-	-
Herpud1	chr8	3	1428	96916264--96917696	Novel	-	-	-	-
Clip3	chr7	3	312	31076859--31077174	Novel	-	-	-	-
Tatdn2	chr6	3	121	113659910--113660036	Novel	-	-	-	-
Rpl12	chr2	3	88	32817479--32817568	Novel	-	-	-	-
Best3	chr10	2	21870	116439048--116460919	Novel	-	-	-	-
Tpst1	chr5	2	14604	130590774--130605378	Novel	-	-	-	-
Csnk1g3	chr18	2	11099	54096599--54107701	Novel	-	-	-	-
Slc1a6	chr10	2	8659	78254112--78262773	Novel	-	-	-	-
Clasp2	chr9	2	7839	113763462--113771305	Novel	-	-	-	-
Bgn	chrX	2	6105	70729098--70735203	Novel	-	-	-	-
Pdia4	chr6	2	6005	47757211--47763217	Novel	-	-	-	-
Acp2	chr2	2	5155	91048589--91053745	Novel	-	-	-	-
Uso1	chr5	2	4382	92624461--92628843	Novel	-	-	-	-
Atxn2	chr5	2	4295	122247790--122252085	Novel	-	-	-	-
Fat1	chr8	2	4056	46131139--46135195	Novel	-	-	-	-
Pdcd6	chr13	2	4039	74443097--74447139	Novel	-	-	-	-
Acad10	chr5	2	4038	122106264--122110304	Novel	-	-	-	-
Adamts9	chr6	2	3971	92791980--92795954	Novel	-	-	-	-
Uevld	chr7	2	3830	54186422--54190252	Novel	-	-	-	-
Ctdp1	chr18	2	3714	80638911--80642627	Novel	-	-	-	-
Epb4.1l3	chr17	2	3436	69620002--69623440	Novel	-	-	-	-
Ptprk	chr10	2	3394	28289779--28293174	Novel	-	-	-	-
Csf1	chr3	2	2896	107560047--107562943	Novel	-	-	-	-
Phldb1	chr9	2	2870	44526481--44529353	Novel	-	-	-	-
Dhx15	chr5	2	2660	52548810--52551471	Novel	-	-	-	-
Ltbp1	chr17	2	2520	75673371--75675892	Novel	-	-	-	-
Metap2	chr10	2	2439	93349843--93352282	Novel	-	-	-	-
Myo5a	chr9	2	2383	75037806--75040190	Novel	-	-	-	-
Gcsh	chr8	2	2364	119513105--119515470	Novel	-	-	-	-
1110005A03Rik	chr11	2	2308	116707258--116709569	Novel	-	-	-	-
Git1	chr11	2	1903	77314612--77316515	Novel	-	-	-	-
Ip6k2	chr9	2	1874	108698727--108700604	Novel	-	-	-	-
N4bp2	chr5	2	1729	66175614--66177344	Novel	-	-	-	-
Gstz1	chr12	2	1695	88498893--88500588	Novel	-	-	-	-
Fhl3	chr4	2	1681	124381175--124382857	Novel	-	-	-	-
Dedd	chr1	2	1560	173259822--173261384	Novel	-	-	-	-
Ttc39b	chr4	2	1455	82886091--82887546	Novel	-	-	-	-
Sike1	chr3	2	1275	102799888--102801165	Novel	-	-	-	-
Atn1	chr6	2	1267	124697986--124699255	Novel	-	-	-	-
Bag5	chr12	2	1114	112949623--112950737	Novel	-	-	-	-
Parl	chr16	2	1106	20285886--20286995	Novel	-	-	-	-
Dohh	chr10	2	1092	80847371--80848465	Novel	-	-	-	-
Txndc9	chr1	2	1051	38052686--38053740	Novel	-	-	-	-
Myl6	chr10	2	1003	127929589--127930592	Novel	-	-	-	-
Rpl13a	chr7	2	973	52382936--52383913	Novel	-	-	-	-
Erh	chr12	2	918	81743832--81744751	Novel	-	-	-	-
Igfbp4	chr11	2	811	98908727--98909539	Novel	-	-	-	-
Gas8	chr8	2	802	126049560--126050364	Novel	-	-	-	-
Wdr12	chr1	2	725	60144999--60145725	Novel	-	-	-	-
Myl6	chr10	2	711	127928403--127929116	Novel	-	-	-	-
Impdh2	chr9	2	650	108466315--108466965	Novel	-	-	-	-
Psrc1	chr3	2	641	108187346--108187987	Novel	-	-	-	-
Malat1	chr19	2	603	5795785--5796390	Novel	-	-	-	-
Gnl3	chr14	2	434	31829576--31830010	Novel	-	-	-	-
Cd81	chr7	2	388	150252665--150253055	Novel	-	-	-	-
2900010J23Rik	chr2	2	385	32143164--32143550	Novel	-	-	-	-
S100a6	chr3	2	360	90417303--90417664	Novel	-	-	-	-
Zdhhc20	chr14	2	345	58458042--58458388	Novel	-	-	-	-
Zfpl1	chr19	2	333	6084460--6084796	Novel	-	-	-	-
Gpr124	chr8	2	278	28229321--28229602	Novel	-	-	-	-
Atxn2l	chr7	2	233	133635729--133635964	Novel	-	-	-	-
Snx17	chr5	2	135	31497650--31497786	Novel	-	-	-	-
Neurl4	chr11	2	89	69721507--69721596	Novel	-	-	-	-
Anxa3	chr5	2	88	97257278--97257367	Novel	-	-	-	-
Ipo4	chr14	2	85	56247824--56247909	Novel	-	-	-	-
Rian	chr12	2	51	110899600--110899653	Novel	-	-	-	-
Ttll12	chr15	2	8	83406618--83406626	Novel	-	-	-	-
Cyr61	chr3	2	2	145310282--145310289	Novel	-	-	-	-
Cdc42bpa	chr1	3	718	182071684--182072407	Novel	2	718	182071688--182072407	*
Gas5	chr1	27	435	162966981--162967421	Novel	17	435	162966981--162967421	Novel
Csrnp1	chr9	9	6373	119886362--119892738	Novel	9	6373	119886362--119892738	Novel
Col5a1	chr2	9	3391	27881225--27884616	Novel	3	3391	27881225--27884616	Novel
Ppfibp1	chr6	5	467	146964914--146965382	Novel	5	467	146964914--146965382	Novel
Lipc	chr9	5	26	70701961--70701989	Novel	2	26	70701963--70701989	Novel
Ddit3	chr10	4	4429	126727945--126732376	Novel	2	4429	126727945--126732376	Novel
Tgfb3	chr12	4	2171	87400805--87402978	Novel	2	2171	87400806--87402978	Novel
Ppfibp1	chr6	4	2140	146965414--146967555	Novel	2	2140	146965414--146967555	Novel
Eif4a2	chr16	4	705	23112533--23113239	Novel	2	705	23112533--23113239	Novel
Prdx2	chr8	4	389	87493659--87494050	Novel	2	389	87493659--87494049	Novel
Col5a1	chr2	3	3425	27884684--27888110	Novel	3	3425	27884684--27888110	Novel
Syn1	chrX	3	1887	20448287--20450175	Novel	2	1887	20448287--20450175	Novel
Cald1	chr6	3	1870	34696014--34697884	Novel	3	1870	34696014--34697884	Novel
Hyou1	chr9	3	575	44188018--44188596	Novel	2	575	44188018--44188593	Novel
Chd3	chr11	3	188	69162023--69162213	Novel	4	188	69162023--69162213	Novel
Cap1	chr4	2	13379	122549693--122563075	Novel	2	13379	122549693--122563077	Novel
Sorbs1	chr19	2	11366	40374797--40386163	Novel	4	11366	40374796--40386163	Novel
Slc1a6	chr10	2	10766	78264737--78275506	Novel	2	10766	78264738--78275507	Novel
Gnas	chr2	2	4858	174162291--174167150	Novel	2	4858	174162291--174167149	Novel
Nexn	chr3	2	4439	151911331--151915770	Novel	3	4439	151911331--151915773	Novel
Tagln	chr9	2	3772	45739856--45743630	Novel	5	3772	45739856--45743630	Novel
Anxa3	chr5	2	3187	97253985--97257172	Novel	3	3187	97253985--97257172	Novel
Col12a1	chr9	2	2192	79447814--79450006	Novel	5	2192	79447814--79450009	Novel
Actg2	chr6	2	1813	83470995--83472811	Novel	2	1813	83470995--83472811	Novel
Fnbp1l	chr3	2	1200	122243840--122245041	Novel	2	1200	122243840--122245041	Novel
Tagln	chr9	2	784	45738597--45739382	Novel	3	784	45738597--45739382	Novel
AA408296	chr1	2	624	194940174--194940800	Novel	3	624	194940174--194940800	Novel
Rps9	chr7	2	469	3657780--3658253	Novel	3	469	3657782--3658253	Novel
Hnrpdl	chr5	2	364	100464758--100465125	Novel	2	364	100464759--100465125	Novel
Krtcap2	chr3	2	184	89050514--89050699	Novel	4	184	89050514--89050699	Novel
Drap1	chr19	2	97	5423676--5423773	Novel	2	97	5423674--5423771	Novel
Cdc42bpa	chr1	4	2067	182072469--182074537	*	-	-	-	-
Sec61g	chr11	3	1627	16406475--16408102	*	-	-	-	-
Tns1	chr1	3	1179	74048912--74050091	*	-	-	-	-
Atp13a3	chr16	3	85	30338626--30338711	*	-	-	-	-
Gpatch8	chr11	2	19882	102369524--102389406	*	-	-	-	-
Plcxd2	chr16	2	7885	45972465--45980350	*	-	-	-	-
Fam38a	chr8	2	5968	125031643--125037613	*	-	-	-	-
Baz1a	chr12	2	4083	56024467--56028551	*	-	-	-	-
Ccdc53	chr10	2	3178	87678815--87681996	*	-	-	-	-
Prdm2	chr4	2	2248	142699289--142701538	*	-	-	-	-
Fam38a	chr8	2	1314	125030208--125031523	*	-	-	-	-
Nav2	chr7	2	1092	56838323--56839419	*	-	-	-	-
Spna2	chr2	2	1037	29855582--29856620	*	-	-	-	-
Rab3gap2	chr1	2	1036	187056963--187057999	*	-	-	-	-
Atp13a3	chr16	2	943	30338755--30339698	*	-	-	-	-
Zc3h4	chr7	2	681	17006856--17007537	*	-	-	-	-
Safb	chr17	2	402	56738641--56739045	*	-	-	-	-
Usp24	chr4	2	389	106081497--106081888	*	-	-	-	-
Utp20	chr10	2	233	88237721--88237956	*	-	-	-	-
Usp24	chr4	2	185	106082029--106082215	*	-	-	-	-
D0H4S114	chr18	2	180	33623074--33623255	*	-	-	-	-
Zfand2b	chr1	2	123	75165280--75165404	*	-	-	-	-
Fam38a	chr8	2	88	125025576--125025666	*	-	-	-	-
Sf3a2	chr10	2	83	80266631--80266716	*	-	-	-	-
Tpm1	chr9	9	769	66896056--66896828	*	27	769	66896056--66896828	*
1810026B05Rik	chr7	7	5214	80689268--80694482	*	8	5214	80689268--80694482	*
Cnbp	chr6	5	141	87795317--87795460	*	13	141	87795317--87795460	*
Ccdc6	chr10	3	12165	69617582--69629747	*	4	12165	69617582--69629749	*
Atp13a3	chr16	3	324	30339983--30340310	*	4	324	30339983--30340310	*
Tpm1	chr9	2	11995	66883934--66895931	*	10	11995	66883934--66895932	*
Tns1	chr1	2	5182	74043678--74048860	*	3	5182	74043677--74048860	*
1810026B05Rik	chr7	2	2118	80700804--80702924	*	2	2118	80700804--80702925	*
Atp13a3	chr16	2	1372	30332472--30333844	*	6	1372	30332472--30333844	*
Rab3gap2	chr1	2	1101	187058081--187059183	*	2	1101	187058081--187059183	*
Usp36	chr11	2	431	118122860--118123293	*	2	431	118122861--118123294	*
Cdc42bpa	chr1	-	-	-	-	5	565	182067996--182068562	*
Atp13a3	chr16	-	-	-	-	5	108	30351205--30351316	*
Tns1	chr1	-	-	-	-	4	327	74032508--74032838	*
Ccdc6	chr10	-	-	-	-	3	11979	69605475--69617455	*
N4bp2l2	chr5	-	-	-	-	3	3066	151450123--151453189	*
Fbxo6	chr4	-	-	-	-	3	2346	147523773--147526121	*
Dnajc13	chr9	-	-	-	-	3	1702	104101064--104102767	*
Ppfia1	chr7	-	-	-	-	2	31208	151706965--151738176	*
Tns1	chr1	-	-	-	-	2	10314	73988680--73998997	*
Taf4b	chr18	-	-	-	-	2	7813	14980714--14988527	*
Btbd2	chr10	-	-	-	-	2	7450	80111422--80118876	*
Ccdc6	chr10	-	-	-	-	2	6992	69637917--69644909	*
Atp13a3	chr16	-	-	-	-	2	6970	30315986--30322959	*
Atp13a3	chr16	-	-	-	-	2	5904	30315986--30321893	*
Ccdc6	chr10	-	-	-	-	2	5758	69632000--69637758	*
U2af1	chr17	-	-	-	-	2	2410	31789513--31791926	*
Cyp4f17	chr17	-	-	-	-	2	1487	32657575--32659063	*
Cdc42bpa	chr1	-	-	-	-	2	1151	182068700--182069851	*
Fam38a	chr8	-	-	-	-	2	856	125022671--125023528	*
Szt2	chr4	-	-	-	-	2	128	118065291--118065419	*
Atp13a3	chr16	-	-	-	-	2	88	30343641--30343730	*
Myl6	chr10	-	-	-	-	6	193	127929801--127929996	Novel
Pcbp2	chr15	-	-	-	-	5	940	102319244--102320187	Novel
Atp5g3	chr2	-	-	-	-	5	181	73749117--73749300	Novel
Cald1	chr6	-	-	-	-	4	2091	34721126--34723219	Novel
Top2a	chr11	-	-	-	-	4	438	98854640--98855079	Novel
Mll2	chr15	-	-	-	-	4	76	98684537--98684618	Novel
Maea	chr5	-	-	-	-	3	22028	33679058--33701090	Novel
Myl9	chr2	-	-	-	-	3	2980	156601274--156604255	Novel
Taf9	chr13	-	-	-	-	3	2404	101421743--101424147	Novel
Aldoa	chr7	-	-	-	-	3	2225	133941290--133943518	Novel
Edem3	chr1	-	-	-	-	3	1419	153653077--153654496	Novel
Dmpk	chr7	-	-	-	-	3	661	19673599--19674260	Novel
Rps12	chr10	-	-	-	-	3	620	23505809--23506430	Novel
Ilvbl	chr10	-	-	-	-	3	252	78037576--78037833	Novel
Prkar2b	chr12	-	-	-	-	3	11	32643451--32643465	Novel
Snd1	chr6	-	-	-	-	2	31039	28714789--28745829	Novel
Anp32a	chr9	-	-	-	-	2	29468	62190057--62219528	Novel
Ltbp1	chr17	-	-	-	-	2	25364	75726660--75752026	Novel
Runx1	chr16	-	-	-	-	2	20186	92669056--92689246	Novel
Vgll3	chr16	-	-	-	-	2	11984	65816319--65828304	Novel
Parl	chr16	-	-	-	-	2	9640	20288024--20297667	Novel
Dedd	chr1	-	-	-	-	2	8559	173259823--173268382	Novel
Asns	chr6	-	-	-	-	2	7702	7635406--7643110	Novel
Atpaf2	chr11	-	-	-	-	2	7355	60223132--60230488	Novel
Ptprz1	chr6	-	-	-	-	2	7074	22950199--22957274	Novel
Mark1	chr1	-	-	-	-	2	6524	186722758--186729283	Novel
Anxa1	chr19	-	-	-	-	2	5575	20459524--20465102	Novel
Yif1b	chr7	-	-	-	-	2	5458	30023629--30029088	Novel
Plekha6	chr1	-	-	-	-	2	4832	135190659--135195495	Novel
Postn	chr3	-	-	-	-	2	4765	54188493--54193260	Novel
Surf4	chr2	-	-	-	-	2	4597	26777691--26782288	Novel
Amdhd2	chr17	-	-	-	-	2	4453	24295488--24299944	Novel
Uprt	chrX	-	-	-	-	2	3625	101691116--101694742	Novel
Thumpd2	chr17	-	-	-	-	2	3554	81439885--81443441	Novel
Atp5j	chr16	-	-	-	-	2	3434	84831752--84835187	Novel
Sae1	chr7	-	-	-	-	2	3380	16952255--16955635	Novel
Huwe1	chrX	-	-	-	-	2	3296	148339972--148343268	Novel
Hectd1	chr12	-	-	-	-	2	3049	52870210--52873260	Novel
Pkm2	chr9	-	-	-	-	2	2848	59522999--59525849	Novel
Tnrc18	chr5	-	-	-	-	2	2815	143551867--143554683	Novel
Phldb2	chr16	-	-	-	-	2	2694	45775131--45777826	Novel
Slc25a46	chr18	-	-	-	-	2	2351	31759887--31762239	Novel
ORF63	chr16	-	-	-	-	2	2184	87553960--87556144	Novel
Map4k4	chr1	-	-	-	-	2	2157	40064374--40066533	Novel
Cript	chr17	-	-	-	-	2	2045	87424994--87427040	Novel
Hnrnpl	chr7	-	-	-	-	2	1982	29600370--29602354	Novel
Gas5	chr1	-	-	-	-	2	1981	162966375--162968357	Novel
Klc1	chr12	-	-	-	-	2	1848	113031909--113033759	Novel
Igfbp7	chr5	-	-	-	-	2	1727	77778526--77780253	Novel
Mllt4	chr17	-	-	-	-	2	1715	13983641--13985360	Novel
Nexn	chr3	-	-	-	-	2	1481	151916767--151918250	Novel
Cask	chrX	-	-	-	-	2	1464	13159895--13161359	Novel
Bud31	chr5	-	-	-	-	2	1421	145905888--145907311	Novel
Acin1	chr14	-	-	-	-	2	1401	55266969--55268371	Novel
Afg3l1	chr8	-	-	-	-	2	1325	126009933--126011260	Novel
Sbds	chr5	-	-	-	-	2	1200	130729877--130731077	Novel
Tspyl2	chrX	-	-	-	-	2	1146	148774936--148776082	Novel
Col4a1	chr8	-	-	-	-	2	1117	11218052--11219171	Novel
Bmp4	chr14	-	-	-	-	2	1114	47005716--47006830	Novel
9430008C03Rik	chr2	-	-	-	-	2	941	158183001--158183942	Novel
D10Ertd610e	chr10	-	-	-	-	2	928	126624378--126625307	Novel
Pcbp2	chr15	-	-	-	-	2	889	102313717--102314609	Novel
Insig1	chr5	-	-	-	-	2	856	28400211--28401067	Novel
Chd4	chr6	-	-	-	-	2	829	125079008--125079837	Novel
BC037034	chr5	-	-	-	-	2	812	138702216--138703029	Novel
Ccni	chr5	-	-	-	-	2	804	93631489--93632294	Novel
Znrf1	chr8	-	-	-	-	2	787	114145586--114146374	Novel
Chtf8	chr8	-	-	-	-	2	774	109410425--109411202	Novel
Prpf38b	chr3	-	-	-	-	2	768	108713312--108714083	Novel
2210018M11Rik	chr7	-	-	-	-	2	766	105742496--105743263	Novel
Eif4a2	chr16	-	-	-	-	2	764	23107890--23108657	Novel
Bgn	chrX	-	-	-	-	2	729	70740163--70740894	Novel
Mpdu1	chr11	-	-	-	-	2	722	69471346--69472070	Novel
Mogs	chr6	-	-	-	-	2	701	83065917--83066621	Novel
Mett11d1	chr14	-	-	-	-	2	691	52508511--52509204	Novel
Mcfd2	chr17	-	-	-	-	2	660	87657429--87658092	Novel
Tnfrsf12a	chr17	-	-	-	-	2	648	23813645--23814294	Novel
Serf2	chr2	-	-	-	-	2	614	121275817--121276432	Novel
Hnrnpa2b1	chr6	-	-	-	-	2	549	51411433--51411983	Novel
Selm	chr11	-	-	-	-	2	545	3416297--3416844	Novel
Gas5	chr1	-	-	-	-	2	534	162966144--162966682	Novel
Anapc16	chr10	-	-	-	-	2	488	59465217--59465705	Novel
Uba52	chr8	-	-	-	-	2	486	73033530--73034016	Novel
Uba52	chr8	-	-	-	-	2	483	73033533--73034017	Novel
Rpl13a	chr7	-	-	-	-	2	453	52381907--52382361	Novel
Rgs19	chr2	-	-	-	-	2	406	181423998--181424404	Novel
Rpl3	chr15	-	-	-	-	2	403	79911641--79912045	Novel
Fam38a	chr8	-	-	-	-	2	378	125008777--125009155	Novel
Skap1	chr11	-	-	-	-	2	375	96607945--96608322	Novel
Hsp90b1	chr10	-	-	-	-	2	371	86154512--86154888	Novel
Tcta	chr9	-	-	-	-	2	341	108207713--108208057	Novel
Ptms	chr6	-	-	-	-	2	253	124864695--124864949	Novel
Uqcr10	chr11	-	-	-	-	2	167	4603992--4604160	Novel
Dmpk	chr7	-	-	-	-	2	163	19677603--19677767	Novel
Fam96b	chr8	-	-	-	-	2	160	107165288--107165448	Novel
Gtf3c2	chr5	-	-	-	-	2	154	31461902--31462056	Novel
Gm16516	chr11	-	-	-	-	2	135	60744835--60744973	Novel
Rplp2	chr7	-	-	-	-	2	132	148637000--148637133	Novel
Pfdn1	chr18	-	-	-	-	2	130	36564114--36564246	Novel
Bsg	chr10	-	-	-	-	2	102	79172885--79172988	Novel
Rpl38	chr11	-	-	-	-	2	95	114529999--114530097	Novel
Krr1	chr10	-	-	-	-	2	91	111422736--111422827	Novel
Smad6	chr9	-	-	-	-	2	84	63869353--63869437	Novel
Rhbdf1	chr11	-	-	-	-	2	76	32114106--32114182	Novel
Cchcr1	chr17	-	-	-	-	2	76	35665913--35665989	Novel
Tagln	chr9	-	-	-	-	2	74	45738431--45738508	Novel
Ncln	chr10	-	-	-	-	2	72	80951100--80951173	Novel
Arf2	chr11	-	-	-	-	2	68	103845116--103845186	Novel
Zfp943	chr17	-	-	-	-	2	10	22103430--22103445	Novel
Lars	chr18	-	-	-	-	2	3	42369708--42369713	Novel
Arl5a	chr2	-	-	-	-	2	3	52254762--52254765	Novel
Pdia3	chr2	-	-	-	-	2	3	121263410--121263415	Novel
Cox6a1	chr5	-	-	-	-	2	2	115795803--115795805	Novel

## Sheet: Tg case 3
Gene	Chromosome	Supporting Reads Het	Splice Length Het	Range of Supporting Reads Het	Novel or Known	Supporting Reads KO	Splice Length KO	Range of Supporting Reads KO	Novel or Known
Xbp1	chr11	21	26	5424280--5424312	Novel	-	-	-	-
Fhl1	chrX	4	1797	54043221--54045021	Novel	-	-	-	-
Acot8	chr2	3	4744	164625444--164630192	Novel	-	-	-	-
Usp47	chr7	3	2198	119223745--119225943	Novel	-	-	-	-
Erh	chr12	3	1744	81742032--81743776	Novel	-	-	-	-
Herpud1	chr8	3	1428	96916264--96917696	Novel	-	-	-	-
Clip3	chr7	3	312	31076859--31077174	Novel	-	-	-	-
Tatdn2	chr6	3	121	113659910--113660036	Novel	-	-	-	-
Rpl12	chr2	3	88	32817479--32817568	Novel	-	-	-	-
Cyr61	chr3	3	2	145310283--145310289	Novel	-	-	-	-
Farp1	chr14	2	43089	121435145--121478235	Novel	-	-	-	-
Best3	chr10	2	21870	116439048--116460919	Novel	-	-	-	-
Tpst1	chr5	2	14604	130590774--130605378	Novel	-	-	-	-
Csnk1g3	chr18	2	11099	54096599--54107701	Novel	-	-	-	-
Slc1a6	chr10	2	8659	78254112--78262773	Novel	-	-	-	-
Clasp2	chr9	2	7839	113763462--113771303	Novel	-	-	-	-
Bgn	chrX	2	6105	70729098--70735203	Novel	-	-	-	-
Pdia4	chr6	2	6005	47757210--47763217	Novel	-	-	-	-
Acp2	chr2	2	5155	91048589--91053745	Novel	-	-	-	-
Uso1	chr5	2	4382	92624461--92628843	Novel	-	-	-	-
Atxn2	chr5	2	4295	122247790--122252085	Novel	-	-	-	-
Fat1	chr8	2	4056	46131139--46135195	Novel	-	-	-	-
Pdcd6	chr13	2	4039	74443097--74447139	Novel	-	-	-	-
Acad10	chr5	2	4038	122106264--122110304	Novel	-	-	-	-
Adamts9	chr6	2	3971	92791980--92795954	Novel	-	-	-	-
Uevld	chr7	2	3830	54186422--54190252	Novel	-	-	-	-
Ctdp1	chr18	2	3714	80638910--80642627	Novel	-	-	-	-
Epb4.1l3	chr17	2	3436	69620002--69623440	Novel	-	-	-	-
Ptprk	chr10	2	3394	28289779--28293174	Novel	-	-	-	-
Csf1	chr3	2	2896	107560047--107562943	Novel	-	-	-	-
Phldb1	chr9	2	2870	44526481--44529353	Novel	-	-	-	-
Dhx15	chr5	2	2660	52548810--52551471	Novel	-	-	-	-
Ltbp1	chr17	2	2520	75673371--75675892	Novel	-	-	-	-
Metap2	chr10	2	2439	93349843--93352282	Novel	-	-	-	-
Myo5a	chr9	2	2383	75037806--75040190	Novel	-	-	-	-
Gcsh	chr8	2	2364	119513105--119515470	Novel	-	-	-	-
1110005A03Rik	chr11	2	2308	116707258--116709569	Novel	-	-	-	-
Git1	chr11	2	1903	77314612--77316515	Novel	-	-	-	-
Ip6k2	chr9	2	1874	108698727--108700604	Novel	-	-	-	-
N4bp2	chr5	2	1729	66175614--66177344	Novel	-	-	-	-
Gstz1	chr12	2	1695	88498893--88500588	Novel	-	-	-	-
Fhl3	chr4	2	1681	124381174--124382857	Novel	-	-	-	-
Dedd	chr1	2	1560	173259822--173261384	Novel	-	-	-	-
Ttc39b	chr4	2	1455	82886091--82887546	Novel	-	-	-	-
Sike1	chr3	2	1275	102799888--102801165	Novel	-	-	-	-
Atn1	chr6	2	1267	124697986--124699255	Novel	-	-	-	-
Bag5	chr12	2	1114	112949623--112950737	Novel	-	-	-	-
Parl	chr16	2	1106	20285886--20286995	Novel	-	-	-	-
Dohh	chr10	2	1092	80847369--80848465	Novel	-	-	-	-
Txndc9	chr1	2	1051	38052686--38053739	Novel	-	-	-	-
Myl6	chr10	2	1003	127929589--127930593	Novel	-	-	-	-
Rpl13a	chr7	2	973	52382936--52383913	Novel	-	-	-	-
Erh	chr12	2	918	81743832--81744751	Novel	-	-	-	-
Igfbp4	chr11	2	811	98908727--98909539	Novel	-	-	-	-
Gas8	chr8	2	802	126049560--126050364	Novel	-	-	-	-
Wdr12	chr1	2	725	60144999--60145725	Novel	-	-	-	-
Myl6	chr10	2	711	127928403--127929116	Novel	-	-	-	-
Impdh2	chr9	2	650	108466315--108466965	Novel	-	-	-	-
Psrc1	chr3	2	641	108187346--108187987	Novel	-	-	-	-
Malat1	chr19	2	603	5795784--5796390	Novel	-	-	-	-
Gnl3	chr14	2	434	31829576--31830010	Novel	-	-	-	-
Cd81	chr7	2	388	150252665--150253055	Novel	-	-	-	-
2900010J23Rik	chr2	2	385	32143164--32143551	Novel	-	-	-	-
S100a6	chr3	2	360	90417303--90417664	Novel	-	-	-	-
Zdhhc20	chr14	2	345	58458042--58458388	Novel	-	-	-	-
Zfpl1	chr19	2	333	6084460--6084796	Novel	-	-	-	-
Gpr124	chr8	2	278	28229322--28229602	Novel	-	-	-	-
Atxn2l	chr7	2	233	133635729--133635964	Novel	-	-	-	-
Snx17	chr5	2	135	31497650--31497786	Novel	-	-	-	-
Neurl4	chr11	2	89	69721507--69721596	Novel	-	-	-	-
Anxa3	chr5	2	88	97257278--97257367	Novel	-	-	-	-
Ipo4	chr14	2	85	56247824--56247909	Novel	-	-	-	-
Rian	chr12	2	51	110899600--110899653	Novel	-	-	-	-
Ttll12	chr15	2	8	83406618--83406626	Novel	-	-	-	-
Hjurp	chr1	2	2	90159904--90159906	Novel	-	-	-	-
Cdc42bpa	chr1	3	718	182071684--182072407	Novel	2	718	182071688--182072407	*
Gas5	chr1	27	435	162966981--162967421	Novel	17	435	162966981--162967421	Novel
Csrnp1	chr9	9	6373	119886362--119892738	Novel	9	6373	119886362--119892738	Novel
Col5a1	chr2	9	3391	27881225--27884616	Novel	3	3391	27881225--27884616	Novel
Ppfibp1	chr6	5	467	146964914--146965382	Novel	5	467	146964914--146965382	Novel
Lipc	chr9	5	26	70701962--70701989	Novel	2	26	70701963--70701989	Novel
Ddit3	chr10	4	4429	126727945--126732376	Novel	2	4429	126727945--126732376	Novel
Tgfb3	chr12	4	2171	87400805--87402978	Novel	2	2171	87400806--87402978	Novel
Ppfibp1	chr6	4	2140	146965413--146967555	Novel	2	2140	146965414--146967555	Novel
Eif4a2	chr16	4	705	23112533--23113239	Novel	2	705	23112533--23113239	Novel
Prdx2	chr8	4	389	87493659--87494050	Novel	2	389	87493659--87494049	Novel
Col5a1	chr2	3	3425	27884684--27888110	Novel	3	3425	27884684--27888110	Novel
Syn1	chrX	3	1887	20448287--20450175	Novel	2	1887	20448287--20450175	Novel
Cald1	chr6	3	1870	34696014--34697884	Novel	3	1870	34696014--34697884	Novel
Hyou1	chr9	3	575	44188018--44188596	Novel	2	575	44188018--44188593	Novel
Chd3	chr11	3	188	69162023--69162213	Novel	4	188	69162023--69162213	Novel
Drap1	chr19	3	97	5423674--5423773	Novel	2	97	5423674--5423771	Novel
Cap1	chr4	2	13379	122549693--122563077	Novel	2	13379	122549693--122563077	Novel
Sorbs1	chr19	2	11366	40374797--40386163	Novel	4	11366	40374796--40386163	Novel
Slc1a6	chr10	2	10766	78264737--78275507	Novel	2	10766	78264737--78275506	Novel
Gnas	chr2	2	4858	174162291--174167150	Novel	2	4858	174162291--174167149	Novel
Nexn	chr3	2	4439	151911331--151915770	Novel	3	4439	151911331--151915773	Novel
Tagln	chr9	2	3772	45739856--45743630	Novel	5	3772	45739856--45743630	Novel
Anxa3	chr5	2	3187	97253985--97257172	Novel	3	3187	97253985--97257172	Novel
Col12a1	chr9	2	2192	79447814--79450006	Novel	5	2192	79447814--79450009	Novel
Actg2	chr6	2	1813	83470995--83472809	Novel	2	1813	83470995--83472810	Novel
Fnbp1l	chr3	2	1200	122243840--122245041	Novel	2	1200	122243840--122245041	Novel
Tagln	chr9	2	784	45738597--45739383	Novel	3	784	45738597--45739382	Novel
AA408296	chr1	2	624	194940174--194940800	Novel	3	624	194940174--194940800	Novel
Rps9	chr7	2	469	3657781--3658253	Novel	3	469	3657782--3658253	Novel
Hnrpdl	chr5	2	364	100464758--100465125	Novel	2	364	100464758--100465125	Novel
Krtcap2	chr3	2	184	89050514--89050699	Novel	4	184	89050514--89050699	Novel
Pdia3	chr2	2	3	121263410--121263415	Novel	3	3	121263410--121263415	Novel
Cdc42bpa	chr1	4	2067	182072469--182074537	*	-	-	-	-
Sec61g	chr11	3	1627	16406475--16408102	*	-	-	-	-
Tns1	chr1	3	1179	74048912--74050091	*	-	-	-	-
Atp13a3	chr16	3	85	30338626--30338711	*	-	-	-	-
Gpatch8	chr11	2	19882	102369524--102389406	*	-	-	-	-
Plcxd2	chr16	2	7885	45972465--45980350	*	-	-	-	-
Fam38a	chr8	2	5968	125031643--125037613	*	-	-	-	-
Baz1a	chr12	2	4083	56024467--56028551	*	-	-	-	-
Ccdc53	chr10	2	3178	87678815--87681995	*	-	-	-	-
Prdm2	chr4	2	2248	142699288--142701538	*	-	-	-	-
Fam38a	chr8	2	1314	125030208--125031523	*	-	-	-	-
Nav2	chr7	2	1092	56838323--56839419	*	-	-	-	-
Spna2	chr2	2	1037	29855582--29856620	*	-	-	-	-
Rab3gap2	chr1	2	1036	187056963--187057999	*	-	-	-	-
Atp13a3	chr16	2	943	30338755--30339698	*	-	-	-	-
Zc3h4	chr7	2	681	17006856--17007537	*	-	-	-	-
Safb	chr17	2	402	56738641--56739045	*	-	-	-	-
Usp24	chr4	2	389	106081497--106081888	*	-	-	-	-
Utp20	chr10	2	233	88237720--88237956	*	-	-	-	-
Usp24	chr4	2	185	106082029--106082215	*	-	-	-	-
D0H4S114	chr18	2	180	33623074--33623255	*	-	-	-	-
Zfand2b	chr1	2	123	75165280--75165404	*	-	-	-	-
Fam38a	chr8	2	88	125025576--125025665	*	-	-	-	-
Sf3a2	chr10	2	83	80266630--80266716	*	-	-	-	-
Tpm1	chr9	9	769	66896056--66896828	*	27	769	66896056--66896828	*
1810026B05Rik	chr7	7	5214	80689268--80694482	*	8	5214	80689268--80694482	*
Cnbp	chr6	5	141	87795317--87795460	*	13	141	87795317--87795460	*
Ccdc6	chr10	3	12165	69617582--69629747	*	4	12165	69617582--69629749	*
Atp13a3	chr16	3	324	30339983--30340309	*	4	324	30339983--30340310	*
Tpm1	chr9	2	11995	66883934--66895932	*	10	11995	66883934--66895932	*
Tns1	chr1	2	5182	74043678--74048860	*	3	5182	74043677--74048860	*
1810026B05Rik	chr7	2	2118	80700804--80702924	*	2	2118	80700805--80702925	*
Atp13a3	chr16	2	1372	30332472--30333844	*	6	1372	30332472--30333844	*
Rab3gap2	chr1	2	1101	187058081--187059183	*	2	1101	187058080--187059183	*
Usp36	chr11	2	431	118122860--118123293	*	2	431	118122861--118123294	*
Cdc42bpa	chr1	-	-	-	-	5	565	182067996--182068562	*
Atp13a3	chr16	-	-	-	-	5	108	30351205--30351316	*
Tns1	chr1	-	-	-	-	4	327	74032508--74032838	*
Ccdc6	chr10	-	-	-	-	3	11979	69605475--69617455	*
N4bp2l2	chr5	-	-	-	-	3	3066	151450123--151453189	*
Fbxo6	chr4	-	-	-	-	3	2346	147523773--147526121	*
Dnajc13	chr9	-	-	-	-	3	1702	104101064--104102768	*
Ppfia1	chr7	-	-	-	-	2	31208	151706965--151738176	*
Tns1	chr1	-	-	-	-	2	10314	73988680--73998997	*
Taf4b	chr18	-	-	-	-	2	7813	14980714--14988527	*
Btbd2	chr10	-	-	-	-	2	7450	80111422--80118876	*
Ccdc6	chr10	-	-	-	-	2	6992	69637917--69644909	*
Atp13a3	chr16	-	-	-	-	2	6970	30315986--30322959	*
Atp13a3	chr16	-	-	-	-	2	5904	30315986--30321893	*
Ccdc6	chr10	-	-	-	-	2	5758	69632000--69637758	*
U2af1	chr17	-	-	-	-	2	2410	31789513--31791926	*
Cyp4f17	chr17	-	-	-	-	2	1487	32657575--32659063	*
Cdc42bpa	chr1	-	-	-	-	2	1151	182068700--182069851	*
Fam38a	chr8	-	-	-	-	2	856	125022671--125023528	*
Szt2	chr4	-	-	-	-	2	128	118065290--118065419	*
Atp13a3	chr16	-	-	-	-	2	88	30343641--30343730	*
Myl6	chr10	-	-	-	-	6	193	127929801--127929996	Novel
Pcbp2	chr15	-	-	-	-	5	940	102319244--102320187	Novel
Atp5g3	chr2	-	-	-	-	5	181	73749117--73749300	Novel
Cald1	chr6	-	-	-	-	4	2091	34721126--34723219	Novel
Top2a	chr11	-	-	-	-	4	438	98854640--98855079	Novel
Mll2	chr15	-	-	-	-	4	76	98684537--98684618	Novel
Maea	chr5	-	-	-	-	3	22028	33679058--33701089	Novel
Myl9	chr2	-	-	-	-	3	2980	156601274--156604255	Novel
Taf9	chr13	-	-	-	-	3	2404	101421742--101424147	Novel
Aldoa	chr7	-	-	-	-	3	2225	133941289--133943518	Novel
Edem3	chr1	-	-	-	-	3	1419	153653077--153654496	Novel
Dmpk	chr7	-	-	-	-	3	661	19673599--19674260	Novel
Rps12	chr10	-	-	-	-	3	620	23505809--23506429	Novel
Ilvbl	chr10	-	-	-	-	3	252	78037576--78037833	Novel
Prkar2b	chr12	-	-	-	-	3	11	32643451--32643465	Novel
Snd1	chr6	-	-	-	-	2	31039	28714788--28745829	Novel
Anp32a	chr9	-	-	-	-	2	29468	62190057--62219528	Novel
Ltbp1	chr17	-	-	-	-	2	25364	75726660--75752026	Novel
Runx1	chr16	-	-	-	-	2	20186	92669056--92689246	Novel
Vgll3	chr16	-	-	-	-	2	11984	65816319--65828303	Novel
Parl	chr16	-	-	-	-	2	9640	20288024--20297667	Novel
Dedd	chr1	-	-	-	-	2	8559	173259822--173268382	Novel
Asns	chr6	-	-	-	-	2	7702	7635406--7643110	Novel
Atpaf2	chr11	-	-	-	-	2	7355	60223132--60230488	Novel
Ptprz1	chr6	-	-	-	-	2	7074	22950199--22957274	Novel
Mark1	chr1	-	-	-	-	2	6524	186722758--186729283	Novel
Anxa1	chr19	-	-	-	-	2	5575	20459524--20465102	Novel
Yif1b	chr7	-	-	-	-	2	5458	30023629--30029088	Novel
Plekha6	chr1	-	-	-	-	2	4832	135190659--135195495	Novel
Postn	chr3	-	-	-	-	2	4765	54188493--54193260	Novel
Surf4	chr2	-	-	-	-	2	4597	26777691--26782288	Novel
Amdhd2	chr17	-	-	-	-	2	4453	24295488--24299944	Novel
Uprt	chrX	-	-	-	-	2	3625	101691116--101694742	Novel
Thumpd2	chr17	-	-	-	-	2	3554	81439885--81443441	Novel
Atp5j	chr16	-	-	-	-	2	3434	84831752--84835186	Novel
Sae1	chr7	-	-	-	-	2	3380	16952255--16955635	Novel
Huwe1	chrX	-	-	-	-	2	3296	148339972--148343268	Novel
Hectd1	chr12	-	-	-	-	2	3049	52870210--52873260	Novel
Pkm2	chr9	-	-	-	-	2	2848	59523000--59525851	Novel
Tnrc18	chr5	-	-	-	-	2	2815	143551867--143554685	Novel
Phldb2	chr16	-	-	-	-	2	2694	45775131--45777826	Novel
Slc25a46	chr18	-	-	-	-	2	2351	31759887--31762239	Novel
ORF63	chr16	-	-	-	-	2	2184	87553960--87556145	Novel
Map4k4	chr1	-	-	-	-	2	2157	40064374--40066533	Novel
Cript	chr17	-	-	-	-	2	2045	87424994--87427040	Novel
Hnrnpl	chr7	-	-	-	-	2	1982	29600370--29602354	Novel
Gas5	chr1	-	-	-	-	2	1981	162966375--162968357	Novel
Klc1	chr12	-	-	-	-	2	1848	113031909--113033759	Novel
Igfbp7	chr5	-	-	-	-	2	1727	77778526--77780253	Novel
Mllt4	chr17	-	-	-	-	2	1715	13983641--13985361	Novel
Nexn	chr3	-	-	-	-	2	1481	151916767--151918250	Novel
Cask	chrX	-	-	-	-	2	1464	13159895--13161359	Novel
Bud31	chr5	-	-	-	-	2	1421	145905889--145907311	Novel
Acin1	chr14	-	-	-	-	2	1401	55266968--55268371	Novel
Afg3l1	chr8	-	-	-	-	2	1325	126009933--126011260	Novel
Sbds	chr5	-	-	-	-	2	1200	130729877--130731077	Novel
Tspyl2	chrX	-	-	-	-	2	1146	148774936--148776082	Novel
Col4a1	chr8	-	-	-	-	2	1117	11218052--11219171	Novel
Bmp4	chr14	-	-	-	-	2	1114	47005716--47006830	Novel
9430008C03Rik	chr2	-	-	-	-	2	941	158183001--158183942	Novel
D10Ertd610e	chr10	-	-	-	-	2	928	126624378--126625307	Novel
Pcbp2	chr15	-	-	-	-	2	889	102313717--102314609	Novel
Insig1	chr5	-	-	-	-	2	856	28400211--28401067	Novel
Chd4	chr6	-	-	-	-	2	829	125079008--125079837	Novel
BC037034	chr5	-	-	-	-	2	812	138702216--138703029	Novel
Ccni	chr5	-	-	-	-	2	804	93631489--93632294	Novel
Znrf1	chr8	-	-	-	-	2	787	114145586--114146374	Novel
Chtf8	chr8	-	-	-	-	2	774	109410425--109411202	Novel
Prpf38b	chr3	-	-	-	-	2	768	108713312--108714083	Novel
2210018M11Rik	chr7	-	-	-	-	2	766	105742496--105743263	Novel
Eif4a2	chr16	-	-	-	-	2	764	23107890--23108657	Novel
Bgn	chrX	-	-	-	-	2	729	70740163--70740894	Novel
Mpdu1	chr11	-	-	-	-	2	722	69471346--69472070	Novel
Mogs	chr6	-	-	-	-	2	701	83065917--83066622	Novel
Mett11d1	chr14	-	-	-	-	2	691	52508511--52509204	Novel
Mcfd2	chr17	-	-	-	-	2	660	87657429--87658092	Novel
Tnfrsf12a	chr17	-	-	-	-	2	648	23813646--23814296	Novel
Serf2	chr2	-	-	-	-	2	614	121275817--121276432	Novel
Hnrnpa2b1	chr6	-	-	-	-	2	549	51411433--51411983	Novel
Selm	chr11	-	-	-	-	2	545	3416297--3416844	Novel
Gas5	chr1	-	-	-	-	2	534	162966144--162966682	Novel
Anapc16	chr10	-	-	-	-	2	488	59465217--59465705	Novel
Uba52	chr8	-	-	-	-	2	486	73033530--73034017	Novel
Uba52	chr8	-	-	-	-	2	483	73033533--73034017	Novel
Rpl13a	chr7	-	-	-	-	2	453	52381907--52382361	Novel
Rgs19	chr2	-	-	-	-	2	406	181423998--181424404	Novel
Rpl3	chr15	-	-	-	-	2	403	79911641--79912045	Novel
Fam38a	chr8	-	-	-	-	2	378	125008777--125009155	Novel
Skap1	chr11	-	-	-	-	2	375	96607945--96608322	Novel
Hsp90b1	chr10	-	-	-	-	2	371	86154512--86154888	Novel
Tcta	chr9	-	-	-	-	2	341	108207713--108208057	Novel
Ptms	chr6	-	-	-	-	2	253	124864695--124864953	Novel
Uqcr10	chr11	-	-	-	-	2	167	4603992--4604160	Novel
Dmpk	chr7	-	-	-	-	2	163	19677603--19677767	Novel
Fam96b	chr8	-	-	-	-	2	160	107165288--107165448	Novel
Gtf3c2	chr5	-	-	-	-	2	154	31461902--31462056	Novel
Gm16516	chr11	-	-	-	-	2	135	60744834--60744973	Novel
Rplp2	chr7	-	-	-	-	2	132	148637000--148637133	Novel
Pfdn1	chr18	-	-	-	-	2	130	36564114--36564246	Novel
Bsg	chr10	-	-	-	-	2	102	79172886--79172988	Novel
Rpl38	chr11	-	-	-	-	2	95	114529999--114530097	Novel
Smad6	chr9	-	-	-	-	2	84	63869353--63869437	Novel
Rhbdf1	chr11	-	-	-	-	2	76	32114105--32114182	Novel
Cchcr1	chr17	-	-	-	-	2	76	35665913--35665989	Novel
Tagln	chr9	-	-	-	-	2	74	45738432--45738508	Novel
Ncln	chr10	-	-	-	-	2	72	80951101--80951173	Novel
Arf2	chr11	-	-	-	-	2	68	103845116--103845186	Novel
Zfp943	chr17	-	-	-	-	2	10	22103432--22103445	Novel
Lars	chr18	-	-	-	-	2	3	42369708--42369713	Novel
2310014H01Rik	chr17	-	-	-	-	2	2	36012171--36012175	Novel
Cox6a1	chr5	-	-	-	-	2	2	115795802--115795806	Novel
Rheb	chr5	-	-	-	-	2	2	24314212--24314214	Novel

## Sheet: Tg case 4
Gene	Chromosome	Supporting Reads Het	Splice Length Het	Range of Supporting Reads Het	Novel or Known	Supporting Reads KO	Splice Length KO	Range of Supporting Reads KO	Novel or Known
Xbp1	chr11	21	26	5424280--5424312	Novel	-	-	-	-
Fhl1	chrX	4	1797	54043223--54045021	Novel	-	-	-	-
Acot8	chr2	3	4744	164625444--164630192	Novel	-	-	-	-
Uso1	chr5	3	4382	92624460--92628843	Novel	-	-	-	-
Usp47	chr7	3	2198	119223745--119225943	Novel	-	-	-	-
Erh	chr12	3	1744	81742031--81743776	Novel	-	-	-	-
Clip3	chr7	3	312	31076859--31077174	Novel	-	-	-	-
Tatdn2	chr6	3	121	113659912--113660036	Novel	-	-	-	-
Cyr61	chr3	3	2	145310285--145310291	Novel	-	-	-	-
Farp1	chr14	2	43089	121435145--121478236	Novel	-	-	-	-
Best3	chr10	2	21870	116439048--116460919	Novel	-	-	-	-
Tpst1	chr5	2	14604	130590774--130605379	Novel	-	-	-	-
Csnk1g3	chr18	2	11099	54096599--54107702	Novel	-	-	-	-
Akr1a4	chr4	2	9361	116314578--116323941	Novel	-	-	-	-
Slc1a6	chr10	2	8659	78254111--78262773	Novel	-	-	-	-
N4bp2l2	chr5	2	7299	151445889--151453188	Novel	-	-	-	-
Bgn	chrX	2	6105	70729098--70735203	Novel	-	-	-	-
Pdia4	chr6	2	6005	47757208--47763217	Novel	-	-	-	-
Acp2	chr2	2	5155	91048589--91053745	Novel	-	-	-	-
Atxn2	chr5	2	4295	122247790--122252086	Novel	-	-	-	-
Pdcd6	chr13	2	4039	74443098--74447139	Novel	-	-	-	-
Acad10	chr5	2	4038	122106265--122110304	Novel	-	-	-	-
Adamts9	chr6	2	3971	92791980--92795952	Novel	-	-	-	-
Uevld	chr7	2	3830	54186422--54190252	Novel	-	-	-	-
Ctdp1	chr18	2	3714	80638912--80642627	Novel	-	-	-	-
Epb4.1l3	chr17	2	3436	69620002--69623440	Novel	-	-	-	-
Ptprk	chr10	2	3394	28289780--28293174	Novel	-	-	-	-
Csf1	chr3	2	2896	107560047--107562943	Novel	-	-	-	-
Phldb1	chr9	2	2870	44526481--44529353	Novel	-	-	-	-
Dhx15	chr5	2	2660	52548811--52551471	Novel	-	-	-	-
Pbxip1	chr3	2	2562	89240873--89243438	Novel	-	-	-	-
Ltbp1	chr17	2	2520	75673371--75675892	Novel	-	-	-	-
Metap2	chr10	2	2439	93349843--93352283	Novel	-	-	-	-
Myo5a	chr9	2	2383	75037806--75040190	Novel	-	-	-	-
Gcsh	chr8	2	2364	119513106--119515470	Novel	-	-	-	-
1110005A03Rik	chr11	2	2308	116707258--116709568	Novel	-	-	-	-
Git1	chr11	2	1903	77314612--77316515	Novel	-	-	-	-
Ip6k2	chr9	2	1874	108698727--108700603	Novel	-	-	-	-
N4bp2	chr5	2	1729	66175613--66177344	Novel	-	-	-	-
Gstz1	chr12	2	1695	88498893--88500588	Novel	-	-	-	-
Fhl3	chr4	2	1681	124381173--124382857	Novel	-	-	-	-
Ttc39b	chr4	2	1455	82886091--82887546	Novel	-	-	-	-
Herpud1	chr8	2	1428	96916265--96917696	Novel	-	-	-	-
Clint1	chr11	2	1372	45719966--45721340	Novel	-	-	-	-
Sike1	chr3	2	1275	102799888--102801165	Novel	-	-	-	-
Atn1	chr6	2	1267	124697986--124699255	Novel	-	-	-	-
Aga	chr8	2	1267	54604323--54605590	Novel	-	-	-	-
Bag5	chr12	2	1114	112949623--112950738	Novel	-	-	-	-
Parl	chr16	2	1106	20285886--20286995	Novel	-	-	-	-
Txndc9	chr1	2	1051	38052686--38053739	Novel	-	-	-	-
Igfbp4	chr11	2	811	98908727--98909539	Novel	-	-	-	-
Gas8	chr8	2	802	126049560--126050364	Novel	-	-	-	-
Wdr12	chr1	2	725	60144999--60145725	Novel	-	-	-	-
Myl6	chr10	2	711	127928403--127929116	Novel	-	-	-	-
Malat1	chr19	2	603	5795784--5796390	Novel	-	-	-	-
Gnl3	chr14	2	434	31829576--31830010	Novel	-	-	-	-
Cd81	chr7	2	388	150252666--150253055	Novel	-	-	-	-
Hnrpdl	chr5	2	364	100464759--100465125	Novel	-	-	-	-
S100a6	chr3	2	360	90417303--90417664	Novel	-	-	-	-
Zdhhc20	chr14	2	345	58458042--58458389	Novel	-	-	-	-
Gpr124	chr8	2	278	28229321--28229602	Novel	-	-	-	-
Drap1	chr19	2	97	5423675--5423773	Novel	-	-	-	-
Neurl4	chr11	2	89	69721507--69721596	Novel	-	-	-	-
Rpl12	chr2	2	88	32817479--32817568	Novel	-	-	-	-
Anxa3	chr5	2	88	97257278--97257367	Novel	-	-	-	-
Ipo4	chr14	2	85	56247824--56247909	Novel	-	-	-	-
Rian	chr12	2	51	110899600--110899653	Novel	-	-	-	-
Ttll12	chr15	2	8	83406617--83406626	Novel	-	-	-	-
Hnrnpc	chr14	2	3	52697200--52697211	Novel	-	-	-	-
Gas5	chr1	31	435	162966981--162967421	Novel	22	435	162966981--162967421	Novel
Csrnp1	chr9	9	6373	119886362--119892738	Novel	6	6373	119886362--119892738	Novel
Col5a1	chr2	7	3391	27881225--27884616	Novel	3	3391	27881225--27884616	Novel
Rpl5	chr5	7	2297	108333911--108336211	Novel	11	2297	108333914--108336211	Novel
Ppfibp1	chr6	5	467	146964914--146965382	Novel	4	467	146964914--146965382	Novel
Myl6	chr10	5	193	127929802--127929996	Novel	18	193	127929801--127929996	Novel
Lipc	chr9	5	26	70701960--70701989	Novel	3	26	70701958--70701989	Novel
Ddit3	chr10	4	4429	126727945--126732376	Novel	2	4429	126727945--126732376	Novel
Tgfb3	chr12	4	2171	87400805--87402978	Novel	2	2171	87400805--87402978	Novel
Ppfibp1	chr6	4	2140	146965414--146967555	Novel	2	2140	146965415--146967555	Novel
Syn1	chrX	3	1887	20448287--20450175	Novel	2	1887	20448287--20450175	Novel
Eif4a2	chr16	3	705	23112533--23113239	Novel	2	705	23112533--23113239	Novel
Chd3	chr11	3	188	69162023--69162213	Novel	4	188	69162023--69162213	Novel
Sorbs1	chr19	2	11366	40374797--40386163	Novel	4	11366	40374796--40386163	Novel
Slc1a6	chr10	2	10766	78264737--78275507	Novel	2	10766	78264738--78275507	Novel
Gnas	chr2	2	4858	174162291--174167150	Novel	2	4858	174162291--174167149	Novel
Nexn	chr3	2	4439	151911331--151915770	Novel	3	4439	151911331--151915773	Novel
Tagln	chr9	2	3772	45739856--45743629	Novel	6	3772	45739856--45743630	Novel
Col5a1	chr2	2	3425	27884684--27888109	Novel	2	3425	27884684--27888110	Novel
Anxa3	chr5	2	3187	97253985--97257172	Novel	3	3187	97253985--97257172	Novel
Myl9	chr2	2	2980	156601274--156604255	Novel	4	2980	156601274--156604255	Novel
Col12a1	chr9	2	2192	79447814--79450006	Novel	5	2192	79447814--79450009	Novel
Fnbp1l	chr3	2	1200	122243840--122245041	Novel	2	1200	122243840--122245041	Novel
Tagln	chr9	2	784	45738597--45739382	Novel	3	784	45738597--45739382	Novel
AA408296	chr1	2	624	194940174--194940800	Novel	3	624	194940174--194940800	Novel
Hyou1	chr9	2	575	44188018--44188593	Novel	2	575	44188018--44188595	Novel
Rps9	chr7	2	469	3657780--3658252	Novel	3	469	3657783--3658253	Novel
Prdx2	chr8	2	389	87493659--87494050	Novel	2	389	87493659--87494049	Novel
Rplp2	chr7	2	132	148636997--148637133	Novel	2	132	148637001--148637133	Novel
Cdc42bpa	chr1	4	2067	182072469--182074537	*	-	-	-	-
Atp13a3	chr16	4	85	30338626--30338712	*	-	-	-	-
Baz1a	chr12	3	4083	56024467--56028552	*	-	-	-	-
Tns1	chr1	3	1179	74048911--74050091	*	-	-	-	-
Cdc42bpa	chr1	3	718	182071684--182072407	*	-	-	-	-
Gpatch8	chr11	2	19882	102369524--102389407	*	-	-	-	-
Plcxd2	chr16	2	7885	45972465--45980350	*	-	-	-	-
Fam38a	chr8	2	5968	125031643--125037613	*	-	-	-	-
Prdm2	chr4	2	2248	142699288--142701539	*	-	-	-	-
Fam38a	chr8	2	1314	125030208--125031523	*	-	-	-	-
Spna2	chr2	2	1037	29855582--29856620	*	-	-	-	-
Atp13a3	chr16	2	943	30338755--30339698	*	-	-	-	-
Zc3h4	chr7	2	681	17006856--17007537	*	-	-	-	-
Safb	chr17	2	402	56738641--56739045	*	-	-	-	-
Usp24	chr4	2	389	106081498--106081888	*	-	-	-	-
Utp20	chr10	2	233	88237720--88237956	*	-	-	-	-
Usp24	chr4	2	185	106082029--106082215	*	-	-	-	-
D0H4S114	chr18	2	180	33623073--33623255	*	-	-	-	-
Zfand2b	chr1	2	123	75165280--75165404	*	-	-	-	-
Zfp511	chr7	2	94	147223319--147223414	*	-	-	-	-
Fam38a	chr8	2	89	125025316--125025406	*	-	-	-	-
Fam38a	chr8	2	88	125025576--125025665	*	-	-	-	-
Sf3a2	chr10	2	83	80266630--80266716	*	-	-	-	-
Tpm1	chr9	8	769	66896056--66896828	*	23	769	66896056--66896828	*
1810026B05Rik	chr7	6	5214	80689268--80694482	*	6	5214	80689268--80694482	*
Cnbp	chr6	5	141	87795317--87795460	*	13	141	87795317--87795460	*
Ccdc6	chr10	3	12165	69617582--69629747	*	4	12165	69617582--69629749	*
Traf7	chr17	3	2145	24653541--24655688	*	2	2145	24653541--24655688	*
Atp13a3	chr16	3	324	30339983--30340310	*	4	324	30339983--30340310	*
Atp13a3	chr16	3	88	30343641--30343730	*	2	88	30343641--30343730	*
Tpm1	chr9	2	11995	66883934--66895932	*	10	11995	66883934--66895932	*
Fis1	chr5	2	9408	137429459--137438867	*	5	9408	137429459--137438867	*
Tns1	chr1	2	5182	74043678--74048860	*	3	5182	74043677--74048860	*
1810026B05Rik	chr7	2	2118	80700804--80702922	*	2	2118	80700804--80702923	*
Atp13a3	chr16	2	1372	30332472--30333844	*	6	1372	30332472--30333844	*
Rab3gap2	chr1	2	1101	187058080--187059183	*	2	1101	187058081--187059183	*
Usp36	chr11	2	431	118122860--118123293	*	2	431	118122861--118123294	*
Atp13a3	chr16	-	-	-	-	5	108	30351205--30351316	*
Tns1	chr1	-	-	-	-	4	327	74032508--74032838	*
Ccdc6	chr10	-	-	-	-	3	11979	69605476--69617455	*
N4bp2l2	chr5	-	-	-	-	3	3066	151450123--151453189	*
Fbxo6	chr4	-	-	-	-	3	2346	147523773--147526122	*
Dnajc13	chr9	-	-	-	-	3	1702	104101064--104102768	*
Cdc42bpa	chr1	-	-	-	-	3	565	182067996--182068562	*
Mll2	chr15	-	-	-	-	3	76	98684537--98684618	*
Ppfia1	chr7	-	-	-	-	2	31208	151706966--151738176	*
Tns1	chr1	-	-	-	-	2	10314	73988682--73998997	*
Taf4b	chr18	-	-	-	-	2	7813	14980714--14988527	*
Btbd2	chr10	-	-	-	-	2	7450	80111422--80118875	*
Ccdc6	chr10	-	-	-	-	2	6992	69637916--69644909	*
Atp13a3	chr16	-	-	-	-	2	6970	30315986--30322959	*
Atp13a3	chr16	-	-	-	-	2	5904	30315986--30321892	*
Ccdc6	chr10	-	-	-	-	2	5758	69632000--69637758	*
Atp13a3	chr16	-	-	-	-	2	2987	30344725--30347712	*
U2af1	chr17	-	-	-	-	2	2410	31789513--31791926	*
Cyp4f17	chr17	-	-	-	-	2	1487	32657575--32659063	*
Cdc42bpa	chr1	-	-	-	-	2	1151	182068700--182069851	*
Fam38a	chr8	-	-	-	-	2	856	125022671--125023528	*
Szt2	chr4	-	-	-	-	2	128	118065290--118065420	*
Pcbp2	chr15	-	-	-	-	5	940	102319244--102320187	Novel
Cald1	chr6	-	-	-	-	4	2091	34721126--34723219	Novel
Top2a	chr11	-	-	-	-	4	438	98854640--98855079	Novel
Atp5g3	chr2	-	-	-	-	4	181	73749119--73749300	Novel
Maea	chr5	-	-	-	-	3	22028	33679058--33701090	Novel
Taf9	chr13	-	-	-	-	3	2404	101421742--101424147	Novel
Aldoa	chr7	-	-	-	-	3	2225	133941290--133943518	Novel
Edem3	chr1	-	-	-	-	3	1419	153653077--153654496	Novel
Rpl13a	chr7	-	-	-	-	3	973	52382936--52383913	Novel
Bgn	chrX	-	-	-	-	3	729	70740163--70740895	Novel
Dmpk	chr7	-	-	-	-	3	661	19673599--19674260	Novel
Rps12	chr10	-	-	-	-	3	620	23505809--23506430	Novel
Ilvbl	chr10	-	-	-	-	3	252	78037578--78037833	Novel
Prkar2b	chr12	-	-	-	-	3	11	32643452--32643465	Novel
Pdia3	chr2	-	-	-	-	3	3	121263410--121263414	Novel
Snd1	chr6	-	-	-	-	2	31039	28714790--28745829	Novel
Anp32a	chr9	-	-	-	-	2	29468	62190057--62219528	Novel
Runx1	chr16	-	-	-	-	2	20186	92669056--92689245	Novel
Ppap2a	chr13	-	-	-	-	2	16389	113625221--113641610	Novel
Cap1	chr4	-	-	-	-	2	13379	122549693--122563077	Novel
Vgll3	chr16	-	-	-	-	2	11984	65816319--65828303	Novel
Parl	chr16	-	-	-	-	2	9640	20288024--20297667	Novel
Asns	chr6	-	-	-	-	2	7702	7635407--7643110	Novel
Ntan1	chr16	-	-	-	-	2	7623	13819527--13827153	Novel
Atpaf2	chr11	-	-	-	-	2	7355	60223132--60230488	Novel
Ptprz1	chr6	-	-	-	-	2	7074	22950199--22957274	Novel
Nrp1	chr8	-	-	-	-	2	6928	131004865--131011797	Novel
Mark1	chr1	-	-	-	-	2	6524	186722759--186729283	Novel
Anxa1	chr19	-	-	-	-	2	5575	20459524--20465103	Novel
Plekha6	chr1	-	-	-	-	2	4832	135190660--135195495	Novel
Postn	chr3	-	-	-	-	2	4765	54188493--54193260	Novel
Surf4	chr2	-	-	-	-	2	4597	26777691--26782288	Novel
Amdhd2	chr17	-	-	-	-	2	4453	24295488--24299944	Novel
Mxra7	chr11	-	-	-	-	2	3954	116669286--116673240	Novel
Uprt	chrX	-	-	-	-	2	3625	101691116--101694742	Novel
Thumpd2	chr17	-	-	-	-	2	3554	81439886--81443441	Novel
Trim26	chr17	-	-	-	-	2	3508	36989639--36993147	Novel
Huwe1	chrX	-	-	-	-	2	3296	148339972--148343268	Novel
Hectd1	chr12	-	-	-	-	2	3049	52870210--52873259	Novel
Pkm2	chr9	-	-	-	-	2	2848	59522999--59525851	Novel
Smndc1	chr19	-	-	-	-	2	2746	53461046--53463792	Novel
Phldb2	chr16	-	-	-	-	2	2694	45775131--45777826	Novel
Slc25a46	chr18	-	-	-	-	2	2351	31759887--31762239	Novel
ORF63	chr16	-	-	-	-	2	2184	87553960--87556145	Novel
Map4k4	chr1	-	-	-	-	2	2157	40064374--40066533	Novel
Cript	chr17	-	-	-	-	2	2045	87424995--87427040	Novel
Hnrnpl	chr7	-	-	-	-	2	1982	29600370--29602354	Novel
Gas5	chr1	-	-	-	-	2	1981	162966375--162968357	Novel
Klc1	chr12	-	-	-	-	2	1848	113031910--113033759	Novel
Igfbp7	chr5	-	-	-	-	2	1727	77778526--77780253	Novel
Mllt4	chr17	-	-	-	-	2	1715	13983641--13985360	Novel
Nexn	chr3	-	-	-	-	2	1481	151916767--151918250	Novel
Bud31	chr5	-	-	-	-	2	1421	145905889--145907311	Novel
Acin1	chr14	-	-	-	-	2	1401	55266969--55268371	Novel
Afg3l1	chr8	-	-	-	-	2	1325	126009933--126011260	Novel
Tspyl2	chrX	-	-	-	-	2	1146	148774936--148776082	Novel
Col4a1	chr8	-	-	-	-	2	1117	11218053--11219171	Novel
Bmp4	chr14	-	-	-	-	2	1114	47005716--47006830	Novel
D10Ertd610e	chr10	-	-	-	-	2	928	126624378--126625307	Novel
Chmp1a	chr8	-	-	-	-	2	919	125732001--125732920	Novel
Pcbp2	chr15	-	-	-	-	2	889	102313717--102314607	Novel
Insig1	chr5	-	-	-	-	2	856	28400211--28401067	Novel
Chd4	chr6	-	-	-	-	2	829	125079008--125079837	Novel
BC037034	chr5	-	-	-	-	2	812	138702216--138703029	Novel
Ccni	chr5	-	-	-	-	2	804	93631489--93632294	Novel
Znrf1	chr8	-	-	-	-	2	787	114145587--114146374	Novel
Chtf8	chr8	-	-	-	-	2	774	109410425--109411202	Novel
Prpf38b	chr3	-	-	-	-	2	768	108713312--108714082	Novel
2210018M11Rik	chr7	-	-	-	-	2	766	105742496--105743263	Novel
Eif4a2	chr16	-	-	-	-	2	764	23107893--23108657	Novel
Mpdu1	chr11	-	-	-	-	2	722	69471347--69472070	Novel
Mogs	chr6	-	-	-	-	2	701	83065917--83066620	Novel
Mett11d1	chr14	-	-	-	-	2	691	52508511--52509204	Novel
Rnmt	chr18	-	-	-	-	2	661	68464772--68465433	Novel
Mcfd2	chr17	-	-	-	-	2	660	87657430--87658092	Novel
Tnfrsf12a	chr17	-	-	-	-	2	648	23813645--23814294	Novel
Serf2	chr2	-	-	-	-	2	614	121275817--121276433	Novel
Hnrnpa2b1	chr6	-	-	-	-	2	549	51411433--51411983	Novel
Gas5	chr1	-	-	-	-	2	534	162966145--162966682	Novel
Uba52	chr8	-	-	-	-	2	486	73033530--73034017	Novel
Uba52	chr8	-	-	-	-	2	483	73033533--73034017	Novel
Rgs19	chr2	-	-	-	-	2	406	181423998--181424404	Novel
Rpl3	chr15	-	-	-	-	2	403	79911641--79912045	Novel
Fam38a	chr8	-	-	-	-	2	378	125008777--125009155	Novel
Skap1	chr11	-	-	-	-	2	375	96607946--96608322	Novel
Hsp90b1	chr10	-	-	-	-	2	371	86154514--86154888	Novel
Tcta	chr9	-	-	-	-	2	341	108207712--108208057	Novel
Ptms	chr6	-	-	-	-	2	253	124864694--124864949	Novel
Dmpk	chr7	-	-	-	-	2	163	19677603--19677766	Novel
Gtf3c2	chr5	-	-	-	-	2	154	31461902--31462056	Novel
Gm16516	chr11	-	-	-	-	2	135	60744834--60744973	Novel
Pfdn1	chr18	-	-	-	-	2	130	36564114--36564246	Novel
Rpl38	chr11	-	-	-	-	2	95	114530000--114530097	Novel
Rps18	chr17	-	-	-	-	2	91	34089254--34089345	Novel
Cchcr1	chr17	-	-	-	-	2	76	35665913--35665989	Novel
Tagln	chr9	-	-	-	-	2	74	45738432--45738508	Novel
Ncln	chr10	-	-	-	-	2	72	80951100--80951173	Novel
Arf2	chr11	-	-	-	-	2	68	103845115--103845185	Novel
Anp32b	chr4	-	-	-	-	2	18	46484293--46484313	Novel
Zfp943	chr17	-	-	-	-	2	10	22103430--22103444	Novel
Ppm1a	chr12	-	-	-	-	2	3	73895093--73895096	Novel
Lars	chr18	-	-	-	-	2	3	42369708--42369713	Novel
Usp31	chr7	-	-	-	-	2	3	128788200--128788203	Novel
2310014H01Rik	chr17	-	-	-	-	2	2	36012172--36012175	Novel
Ftl1	chr7	-	-	-	-	2	2	52713333--52713336	Novel

## Sheet: Tg case 5
Gene	Chromosome	Supporting Reads Het	Splice Length Het	Range of Supporting Reads Het	Novel or Known	Supporting Reads KO	Splice Length KO	Range of Supporting Reads KO	Novel or Known
Xbp1	chr11	21	26	5424280--5424312	Novel	-	-	-	-
Fhl1	chrX	4	1797	54043222--54045021	Novel	-	-	-	-
Acot8	chr2	3	4744	164625444--164630192	Novel	-	-	-	-
Uso1	chr5	3	4382	92624460--92628843	Novel	-	-	-	-
Usp47	chr7	3	2198	119223745--119225943	Novel	-	-	-	-
Erh	chr12	3	1744	81742031--81743776	Novel	-	-	-	-
Clip3	chr7	3	312	31076861--31077174	Novel	-	-	-	-
Tatdn2	chr6	3	121	113659911--113660036	Novel	-	-	-	-
Rpl12	chr2	3	88	32817479--32817568	Novel	-	-	-	-
Farp1	chr14	2	43089	121435145--121478236	Novel	-	-	-	-
Best3	chr10	2	21870	116439048--116460919	Novel	-	-	-	-
Tpst1	chr5	2	14604	130590774--130605379	Novel	-	-	-	-
Csnk1g3	chr18	2	11099	54096599--54107701	Novel	-	-	-	-
Ncrna00081	chr19	2	9895	54008062--54017957	Novel	-	-	-	-
Akr1a4	chr4	2	9361	116314578--116323942	Novel	-	-	-	-
Slc1a6	chr10	2	8659	78254111--78262773	Novel	-	-	-	-
N4bp2l2	chr5	2	7299	151445889--151453188	Novel	-	-	-	-
Bgn	chrX	2	6105	70729098--70735203	Novel	-	-	-	-
Pdia4	chr6	2	6005	47757208--47763216	Novel	-	-	-	-
Acp2	chr2	2	5155	91048589--91053745	Novel	-	-	-	-
Ndfip1	chr18	2	4412	38611296--38615708	Novel	-	-	-	-
Atxn2	chr5	2	4295	122247790--122252086	Novel	-	-	-	-
Pdcd6	chr13	2	4039	74443098--74447139	Novel	-	-	-	-
Acad10	chr5	2	4038	122106265--122110304	Novel	-	-	-	-
Adamts9	chr6	2	3971	92791980--92795951	Novel	-	-	-	-
Uevld	chr7	2	3830	54186422--54190252	Novel	-	-	-	-
Ctdp1	chr18	2	3714	80638911--80642627	Novel	-	-	-	-
Epb4.1l3	chr17	2	3436	69620002--69623440	Novel	-	-	-	-
Ptprk	chr10	2	3394	28289780--28293174	Novel	-	-	-	-
Csf1	chr3	2	2896	107560047--107562943	Novel	-	-	-	-
Phldb1	chr9	2	2870	44526481--44529353	Novel	-	-	-	-
Dhx15	chr5	2	2660	52548811--52551471	Novel	-	-	-	-
Pbxip1	chr3	2	2562	89240873--89243439	Novel	-	-	-	-
Ltbp1	chr17	2	2520	75673371--75675891	Novel	-	-	-	-
Metap2	chr10	2	2439	93349843--93352283	Novel	-	-	-	-
Myo5a	chr9	2	2383	75037805--75040190	Novel	-	-	-	-
Gcsh	chr8	2	2364	119513106--119515470	Novel	-	-	-	-
1110005A03Rik	chr11	2	2308	116707258--116709570	Novel	-	-	-	-
Git1	chr11	2	1903	77314612--77316515	Novel	-	-	-	-
Ip6k2	chr9	2	1874	108698726--108700603	Novel	-	-	-	-
N4bp2	chr5	2	1729	66175613--66177344	Novel	-	-	-	-
Gstz1	chr12	2	1695	88498893--88500589	Novel	-	-	-	-
Fhl3	chr4	2	1681	124381176--124382857	Novel	-	-	-	-
Ttc39b	chr4	2	1455	82886091--82887546	Novel	-	-	-	-
Herpud1	chr8	2	1428	96916264--96917696	Novel	-	-	-	-
Clint1	chr11	2	1372	45719966--45721338	Novel	-	-	-	-
Sike1	chr3	2	1275	102799888--102801165	Novel	-	-	-	-
Atn1	chr6	2	1267	124697986--124699255	Novel	-	-	-	-
Aga	chr8	2	1267	54604323--54605590	Novel	-	-	-	-
Bag5	chr12	2	1114	112949623--112950738	Novel	-	-	-	-
Parl	chr16	2	1106	20285886--20286995	Novel	-	-	-	-
Txndc9	chr1	2	1051	38052686--38053739	Novel	-	-	-	-
Igfbp4	chr11	2	811	98908727--98909539	Novel	-	-	-	-
Gas8	chr8	2	802	126049560--126050364	Novel	-	-	-	-
Wdr12	chr1	2	725	60144999--60145725	Novel	-	-	-	-
Myl6	chr10	2	711	127928403--127929116	Novel	-	-	-	-
Malat1	chr19	2	603	5795784--5796390	Novel	-	-	-	-
D4Wsu53e	chr4	2	584	134482063--134482647	Novel	-	-	-	-
Gnl3	chr14	2	434	31829576--31830010	Novel	-	-	-	-
Cd81	chr7	2	388	150252666--150253055	Novel	-	-	-	-
Hnrpdl	chr5	2	364	100464759--100465125	Novel	-	-	-	-
S100a6	chr3	2	360	90417302--90417664	Novel	-	-	-	-
Zdhhc20	chr14	2	345	58458042--58458389	Novel	-	-	-	-
Gpr124	chr8	2	278	28229322--28229602	Novel	-	-	-	-
Tspyl2	chrX	2	237	148773938--148774177	Novel	-	-	-	-
Nupr1	chr7	2	137	133768699--133768837	Novel	-	-	-	-
Chd3	chr11	2	109	69162314--69162423	Novel	-	-	-	-
Drap1	chr19	2	97	5423675--5423773	Novel	-	-	-	-
Neurl4	chr11	2	89	69721507--69721596	Novel	-	-	-	-
Anxa3	chr5	2	88	97257278--97257367	Novel	-	-	-	-
Ipo4	chr14	2	85	56247824--56247909	Novel	-	-	-	-
Rian	chr12	2	51	110899600--110899653	Novel	-	-	-	-
Ttll12	chr15	2	8	83406617--83406626	Novel	-	-	-	-
Cyr61	chr3	2	2	145310284--145310290	Novel	-	-	-	-
Gas5	chr1	31	435	162966981--162967421	Novel	22	435	162966981--162967421	Novel
Csrnp1	chr9	9	6373	119886362--119892738	Novel	6	6373	119886362--119892738	Novel
Col5a1	chr2	8	3391	27881225--27884616	Novel	7	3391	27881225--27884616	Novel
Rpl5	chr5	7	2297	108333911--108336211	Novel	11	2297	108333913--108336211	Novel
Lipc	chr9	6	26	70701960--70701989	Novel	3	26	70701958--70701989	Novel
Ppfibp1	chr6	5	467	146964914--146965382	Novel	4	467	146964914--146965382	Novel
Myl6	chr10	5	193	127929802--127929996	Novel	18	193	127929801--127929996	Novel
Ddit3	chr10	4	4429	126727945--126732376	Novel	2	4429	126727945--126732376	Novel
Tgfb3	chr12	4	2171	87400805--87402978	Novel	2	2171	87400805--87402978	Novel
Ppfibp1	chr6	4	2140	146965413--146967555	Novel	2	2140	146965415--146967555	Novel
Syn1	chrX	3	1887	20448287--20450175	Novel	2	1887	20448288--20450175	Novel
Eif4a2	chr16	3	705	23112533--23113239	Novel	2	705	23112533--23113239	Novel
Chd3	chr11	3	188	69162023--69162213	Novel	4	188	69162023--69162213	Novel
Sorbs1	chr19	2	11366	40374797--40386163	Novel	6	11366	40374792--40386163	Novel
Slc1a6	chr10	2	10766	78264738--78275507	Novel	2	10766	78264740--78275507	Novel
Gnas	chr2	2	4858	174162291--174167150	Novel	2	4858	174162291--174167149	Novel
Nexn	chr3	2	4439	151911331--151915770	Novel	3	4439	151911331--151915772	Novel
Tagln	chr9	2	3772	45739856--45743630	Novel	6	3772	45739856--45743630	Novel
Col5a1	chr2	2	3425	27884684--27888109	Novel	2	3425	27884684--27888110	Novel
Anxa3	chr5	2	3187	97253985--97257172	Novel	3	3187	97253985--97257172	Novel
Myl9	chr2	2	2980	156601274--156604255	Novel	4	2980	156601274--156604255	Novel
Col12a1	chr9	2	2192	79447814--79450006	Novel	5	2192	79447814--79450009	Novel
Fnbp1l	chr3	2	1200	122243840--122245041	Novel	2	1200	122243840--122245041	Novel
Tagln	chr9	2	784	45738597--45739382	Novel	3	784	45738597--45739382	Novel
AA408296	chr1	2	624	194940174--194940800	Novel	3	624	194940174--194940800	Novel
Hyou1	chr9	2	575	44188018--44188594	Novel	2	575	44188018--44188593	Novel
Rps9	chr7	2	469	3657780--3658252	Novel	3	469	3657781--3658253	Novel
Prdx2	chr8	2	389	87493660--87494050	Novel	2	389	87493659--87494049	Novel
Atp5g3	chr2	2	181	73749119--73749300	Novel	4	181	73749119--73749300	Novel
Rplp2	chr7	2	132	148636997--148637132	Novel	2	132	148637001--148637133	Novel
Cdc42bpa	chr1	4	2067	182072469--182074537	*	-	-	-	-
Atp13a3	chr16	4	85	30338626--30338712	*	-	-	-	-
Baz1a	chr12	3	4083	56024467--56028552	*	-	-	-	-
Tns1	chr1	3	1179	74048911--74050091	*	-	-	-	-
Cdc42bpa	chr1	3	718	182071684--182072407	*	-	-	-	-
Gpatch8	chr11	2	19882	102369524--102389407	*	-	-	-	-
Plcxd2	chr16	2	7885	45972465--45980350	*	-	-	-	-
Fam38a	chr8	2	5968	125031643--125037613	*	-	-	-	-
Prdm2	chr4	2	2248	142699288--142701538	*	-	-	-	-
Fam38a	chr8	2	1314	125030208--125031523	*	-	-	-	-
Spna2	chr2	2	1037	29855582--29856620	*	-	-	-	-
Atp13a3	chr16	2	943	30338755--30339698	*	-	-	-	-
Zc3h4	chr7	2	681	17006856--17007537	*	-	-	-	-
Safb	chr17	2	402	56738641--56739045	*	-	-	-	-
Usp24	chr4	2	389	106081498--106081888	*	-	-	-	-
Utp20	chr10	2	233	88237720--88237956	*	-	-	-	-
Usp24	chr4	2	185	106082029--106082215	*	-	-	-	-
D0H4S114	chr18	2	180	33623072--33623255	*	-	-	-	-
Zfand2b	chr1	2	123	75165280--75165404	*	-	-	-	-
Zfp511	chr7	2	94	147223319--147223413	*	-	-	-	-
Fam38a	chr8	2	89	125025316--125025405	*	-	-	-	-
Fam38a	chr8	2	88	125025576--125025668	*	-	-	-	-
Sf3a2	chr10	2	83	80266631--80266716	*	-	-	-	-
Tpm1	chr9	8	769	66896056--66896828	*	23	769	66896056--66896828	*
1810026B05Rik	chr7	6	5214	80689268--80694482	*	6	5214	80689268--80694482	*
Cnbp	chr6	5	141	87795317--87795460	*	13	141	87795317--87795460	*
Ccdc6	chr10	3	12165	69617582--69629748	*	4	12165	69617582--69629749	*
Traf7	chr17	3	2145	24653541--24655688	*	2	2145	24653541--24655688	*
Atp13a3	chr16	3	324	30339983--30340310	*	4	324	30339983--30340310	*
Atp13a3	chr16	3	88	30343641--30343730	*	2	88	30343641--30343730	*
Tpm1	chr9	2	11995	66883934--66895931	*	10	11995	66883934--66895932	*
Fis1	chr5	2	9408	137429459--137438867	*	5	9408	137429459--137438867	*
Tns1	chr1	2	5182	74043678--74048860	*	3	5182	74043677--74048860	*
1810026B05Rik	chr7	2	2118	80700804--80702922	*	2	2118	80700804--80702925	*
Atp13a3	chr16	2	1372	30332472--30333844	*	6	1372	30332472--30333844	*
Rab3gap2	chr1	2	1101	187058080--187059183	*	2	1101	187058080--187059183	*
Usp36	chr11	2	431	118122860--118123292	*	2	431	118122861--118123294	*
Atp13a3	chr16	-	-	-	-	5	108	30351205--30351316	*
Tns1	chr1	-	-	-	-	4	327	74032508--74032838	*
Ccdc6	chr10	-	-	-	-	3	11979	69605476--69617455	*
N4bp2l2	chr5	-	-	-	-	3	3066	151450123--151453190	*
Fbxo6	chr4	-	-	-	-	3	2346	147523773--147526122	*
Dnajc13	chr9	-	-	-	-	3	1702	104101064--104102768	*
Cdc42bpa	chr1	-	-	-	-	3	565	182067996--182068562	*
Mll2	chr15	-	-	-	-	3	76	98684537--98684618	*
Ppfia1	chr7	-	-	-	-	2	31208	151706966--151738176	*
Tns1	chr1	-	-	-	-	2	10314	73988682--73998997	*
Taf4b	chr18	-	-	-	-	2	7813	14980714--14988527	*
Btbd2	chr10	-	-	-	-	2	7450	80111422--80118875	*
Ccdc6	chr10	-	-	-	-	2	6992	69637916--69644909	*
Atp13a3	chr16	-	-	-	-	2	6970	30315986--30322959	*
Atp13a3	chr16	-	-	-	-	2	5904	30315986--30321893	*
Ccdc6	chr10	-	-	-	-	2	5758	69632000--69637758	*
Atp13a3	chr16	-	-	-	-	2	2987	30344725--30347712	*
U2af1	chr17	-	-	-	-	2	2410	31789513--31791926	*
Cyp4f17	chr17	-	-	-	-	2	1487	32657575--32659063	*
Cdc42bpa	chr1	-	-	-	-	2	1151	182068700--182069851	*
Fam38a	chr8	-	-	-	-	2	856	125022671--125023528	*
Szt2	chr4	-	-	-	-	2	128	118065290--118065420	*
Pcbp2	chr15	-	-	-	-	5	940	102319244--102320187	Novel
Cald1	chr6	-	-	-	-	4	2091	34721126--34723219	Novel
Top2a	chr11	-	-	-	-	4	438	98854640--98855079	Novel
Maea	chr5	-	-	-	-	3	22028	33679058--33701090	Novel
Taf9	chr13	-	-	-	-	3	2404	101421742--101424147	Novel
Aldoa	chr7	-	-	-	-	3	2225	133941289--133943518	Novel
Edem3	chr1	-	-	-	-	3	1419	153653077--153654496	Novel
Rpl13a	chr7	-	-	-	-	3	973	52382936--52383913	Novel
Bgn	chrX	-	-	-	-	3	729	70740163--70740895	Novel
Dmpk	chr7	-	-	-	-	3	661	19673599--19674260	Novel
Rps12	chr10	-	-	-	-	3	620	23505809--23506430	Novel
Rpl3	chr15	-	-	-	-	3	403	79911641--79912045	Novel
Ilvbl	chr10	-	-	-	-	3	252	78037578--78037833	Novel
Prkar2b	chr12	-	-	-	-	3	11	32643451--32643465	Novel
Snd1	chr6	-	-	-	-	2	31039	28714788--28745829	Novel
Anp32a	chr9	-	-	-	-	2	29468	62190058--62219529	Novel
Runx1	chr16	-	-	-	-	2	20186	92669056--92689246	Novel
Ppap2a	chr13	-	-	-	-	2	16389	113625221--113641610	Novel
Cap1	chr4	-	-	-	-	2	13379	122549693--122563077	Novel
Vgll3	chr16	-	-	-	-	2	11984	65816319--65828303	Novel
Parl	chr16	-	-	-	-	2	9640	20288025--20297667	Novel
Asns	chr6	-	-	-	-	2	7702	7635407--7643110	Novel
Ntan1	chr16	-	-	-	-	2	7623	13819527--13827153	Novel
Atpaf2	chr11	-	-	-	-	2	7355	60223132--60230488	Novel
Ptprz1	chr6	-	-	-	-	2	7074	22950198--22957274	Novel
Nrp1	chr8	-	-	-	-	2	6928	131004865--131011797	Novel
Mark1	chr1	-	-	-	-	2	6524	186722759--186729283	Novel
Anxa1	chr19	-	-	-	-	2	5575	20459524--20465103	Novel
Plekha6	chr1	-	-	-	-	2	4832	135190660--135195495	Novel
Postn	chr3	-	-	-	-	2	4765	54188494--54193260	Novel
Surf4	chr2	-	-	-	-	2	4597	26777691--26782288	Novel
Amdhd2	chr17	-	-	-	-	2	4453	24295488--24299944	Novel
Mxra7	chr11	-	-	-	-	2	3954	116669286--116673240	Novel
Uprt	chrX	-	-	-	-	2	3625	101691116--101694742	Novel
Thumpd2	chr17	-	-	-	-	2	3554	81439886--81443441	Novel
Trim26	chr17	-	-	-	-	2	3508	36989639--36993147	Novel
Huwe1	chrX	-	-	-	-	2	3296	148339972--148343268	Novel
Acvr1	chr2	-	-	-	-	2	3115	58308181--58311296	Novel
Hectd1	chr12	-	-	-	-	2	3049	52870210--52873259	Novel
Pkm2	chr9	-	-	-	-	2	2848	59522999--59525850	Novel
Smndc1	chr19	-	-	-	-	2	2746	53461046--53463792	Novel
Phldb2	chr16	-	-	-	-	2	2694	45775131--45777826	Novel
Slc25a46	chr18	-	-	-	-	2	2351	31759887--31762239	Novel
Llph	chr10	-	-	-	-	2	2206	119665258--119667465	Novel
ORF63	chr16	-	-	-	-	2	2184	87553960--87556145	Novel
Map4k4	chr1	-	-	-	-	2	2157	40064374--40066533	Novel
Cript	chr17	-	-	-	-	2	2045	87424995--87427040	Novel
Hnrnpl	chr7	-	-	-	-	2	1982	29600370--29602354	Novel
Gas5	chr1	-	-	-	-	2	1981	162966375--162968357	Novel
Klc1	chr12	-	-	-	-	2	1848	113031910--113033759	Novel
Igfbp7	chr5	-	-	-	-	2	1727	77778526--77780253	Novel
Mllt4	chr17	-	-	-	-	2	1715	13983641--13985361	Novel
Nexn	chr3	-	-	-	-	2	1481	151916767--151918250	Novel
Bud31	chr5	-	-	-	-	2	1421	145905889--145907311	Novel
Acin1	chr14	-	-	-	-	2	1401	55266969--55268371	Novel
Afg3l1	chr8	-	-	-	-	2	1325	126009933--126011260	Novel
Tspyl2	chrX	-	-	-	-	2	1146	148774936--148776082	Novel
Col4a1	chr8	-	-	-	-	2	1117	11218053--11219171	Novel
Bmp4	chr14	-	-	-	-	2	1114	47005716--47006830	Novel
D10Ertd610e	chr10	-	-	-	-	2	928	126624378--126625307	Novel
Chmp1a	chr8	-	-	-	-	2	919	125732001--125732920	Novel
Pcbp2	chr15	-	-	-	-	2	889	102313717--102314607	Novel
Insig1	chr5	-	-	-	-	2	856	28400211--28401067	Novel
Chd4	chr6	-	-	-	-	2	829	125079008--125079837	Novel
BC037034	chr5	-	-	-	-	2	812	138702216--138703030	Novel
Ccni	chr5	-	-	-	-	2	804	93631489--93632294	Novel
Znrf1	chr8	-	-	-	-	2	787	114145587--114146374	Novel
Chtf8	chr8	-	-	-	-	2	774	109410426--109411202	Novel
Prpf38b	chr3	-	-	-	-	2	768	108713312--108714082	Novel
2210018M11Rik	chr7	-	-	-	-	2	766	105742496--105743263	Novel
Eif4a2	chr16	-	-	-	-	2	764	23107893--23108657	Novel
Fam168a	chr7	-	-	-	-	2	738	107881135--107881873	Novel
Mpdu1	chr11	-	-	-	-	2	722	69471347--69472070	Novel
Mogs	chr6	-	-	-	-	2	701	83065917--83066621	Novel
Mett11d1	chr14	-	-	-	-	2	691	52508511--52509204	Novel
Rnmt	chr18	-	-	-	-	2	661	68464772--68465433	Novel
Mcfd2	chr17	-	-	-	-	2	660	87657430--87658092	Novel
Tnfrsf12a	chr17	-	-	-	-	2	648	23813645--23814296	Novel
Serf2	chr2	-	-	-	-	2	614	121275818--121276433	Novel
Hnrnpa2b1	chr6	-	-	-	-	2	549	51411433--51411983	Novel
Gas5	chr1	-	-	-	-	2	534	162966146--162966682	Novel
Uba52	chr8	-	-	-	-	2	486	73033530--73034017	Novel
Uba52	chr8	-	-	-	-	2	483	73033533--73034017	Novel
Rgs19	chr2	-	-	-	-	2	406	181423998--181424405	Novel
Fam38a	chr8	-	-	-	-	2	378	125008777--125009155	Novel
Skap1	chr11	-	-	-	-	2	375	96607946--96608322	Novel
Hsp90b1	chr10	-	-	-	-	2	371	86154513--86154888	Novel
Tcta	chr9	-	-	-	-	2	341	108207713--108208057	Novel
Ptms	chr6	-	-	-	-	2	253	124864694--124864951	Novel
Brd2	chr17	-	-	-	-	2	239	34251597--34251836	Novel
Dmpk	chr7	-	-	-	-	2	163	19677603--19677766	Novel
Gtf3c2	chr5	-	-	-	-	2	154	31461902--31462056	Novel
Gm16516	chr11	-	-	-	-	2	135	60744834--60744973	Novel
Cxxc1	chr18	-	-	-	-	2	132	74378904--74379036	Novel
Pfdn1	chr18	-	-	-	-	2	130	36564114--36564246	Novel
Bsg	chr10	-	-	-	-	2	102	79172884--79172988	Novel
Myl6	chr10	-	-	-	-	2	99	127929558--127929658	Novel
Rpl38	chr11	-	-	-	-	2	95	114530000--114530097	Novel
Rps18	chr17	-	-	-	-	2	91	34089254--34089345	Novel
Cchcr1	chr17	-	-	-	-	2	76	35665913--35665989	Novel
Tagln	chr9	-	-	-	-	2	74	45738431--45738509	Novel
Ncln	chr10	-	-	-	-	2	72	80951101--80951173	Novel
Arf2	chr11	-	-	-	-	2	68	103845115--103845185	Novel
Anp32b	chr4	-	-	-	-	2	18	46484293--46484313	Novel
Zfp943	chr17	-	-	-	-	2	10	22103430--22103445	Novel
Ppm1a	chr12	-	-	-	-	2	3	73895091--73895094	Novel
Lars	chr18	-	-	-	-	2	3	42369708--42369713	Novel
Pdia3	chr2	-	-	-	-	2	3	121263410--121263413	Novel
Pdia3	chr2	-	-	-	-	2	3	121263410--121263415	Novel
Pdss2	chr10	-	-	-	-	2	2	43176317--43176319	Novel
2310014H01Rik	chr17	-	-	-	-	2	2	36012172--36012176	Novel
