# Supplementary material for: Read-Split-Run: an improved bioinformatics pipeline for identification of genome-wide non-canonical spliced regions using RNA-Seq data
Source: BMC Genomics. 2016 Aug 22;17(Suppl 7):503. doi: 10.1186/s12864-016-2896-7 (PMC5001233; doi:10.1186/s12864-016-2896-7)
Supplement: Additional file 2: — Spliced regions identified by RSR for the Dtt sample. This file contains all supplementary results for five test cases for the Dtt sample. (XLSX 2828 kb) [file 12864_2016_2896_MOESM2_ESM.xlsx]

## Sheet: Dtt case 1
Gene	Chromosome	Supporting Reads Het	Splice Length Het	Range of Supporting Reads Het	Novel or Known	Supporting Reads KO	Splice Length KO	Range of Supporting Reads KO	Novel or Known
Xbp1	chr11	173	26	5424280--5424312	Novel	-	-	-	-
Rps9	chr7	80	4	3658432--3658436	Novel	-	-	-	-
Sparc	chr11	33	2	55208920--55208931	Novel	-	-	-	-
1810013L24Rik	chr16	30	3	8858087--8858093	Novel	-	-	-	-
Bgn	chrX	30	2	70740808--70740817	Novel	-	-	-	-
Bgn	chrX	24	2	70740845--70740857	Novel	-	-	-	-
Phldb2	chr16	21	2	45746988--45746997	Novel	-	-	-	-
Itpripl2	chr7	20	3	125629306--125629309	Novel	-	-	-	-
Poldip3	chr15	16	3	82957776--82957780	Novel	-	-	-	-
Prkd1	chr12	15	30398	51496027--51526426	Novel	-	-	-	-
Capza2	chr6	14	8	17615665--17615682	Novel	-	-	-	-
Col8a1	chr16	14	2	57624899--57624910	Novel	-	-	-	-
Pcdhga1	chr18	14	2	38000064--38000076	Novel	-	-	-	-
Pdlim5	chr3	14	2	141904196--141904203	Novel	-	-	-	-
Csnk1e	chr15	13	6	79248537--79248553	Novel	-	-	-	-
Vim	chr2	13	2	13504183--13504194	Novel	-	-	-	-
Tnks2	chr19	12	3861	36949863--36953725	Novel	-	-	-	-
Zfp498	chr5	12	2523	146044652--146047178	Novel	-	-	-	-
Tgfb3	chr12	12	311	87400003--87400314	Novel	-	-	-	-
Senp6	chr9	10	24694	79915377--79940073	Novel	-	-	-	-
Clk2	chr3	10	1125	88972845--88973970	Novel	-	-	-	-
Trp53	chr11	10	398	69400475--69400873	Novel	-	-	-	-
Boc	chr16	10	3	44496541--44496549	Novel	-	-	-	-
Synj2	chr17	9	2938	6016344--6019285	Novel	-	-	-	-
Gatad2a	chr8	9	1297	72437119--72438419	Novel	-	-	-	-
Ssr4	chrX	9	646	71034491--71035138	Novel	-	-	-	-
Ltbp3	chr19	9	199	5745765--5745968	Novel	-	-	-	-
Bgn	chrX	9	4	70740821--70740835	Novel	-	-	-	-
Abi3bp	chr16	8	28768	56613832--56642601	Novel	-	-	-	-
Ube2i	chr17	8	4002	25406423--25410427	Novel	-	-	-	-
Bat1a	chr17	8	1394	35378795--35380191	Novel	-	-	-	-
Amotl2	chr9	8	1367	102621043--102622412	Novel	-	-	-	-
Tmem39a	chr16	8	803	38587491--38588295	Novel	-	-	-	-
Bub3	chr7	8	691	138705118--138705812	Novel	-	-	-	-
Rpl18	chr7	8	672	52973949--52974623	Novel	-	-	-	-
Mbd3	chr10	8	616	79856021--79856639	Novel	-	-	-	-
Mrpl28	chr17	8	538	26261662--26262201	Novel	-	-	-	-
Mmadhc	chr2	8	368	50151828--50152197	Novel	-	-	-	-
Ccnd3	chr17	8	328	47731353--47731684	Novel	-	-	-	-
Adamts6	chr13	8	190	105235031--105235223	Novel	-	-	-	-
Canx	chr11	8	139	50110636--50110776	Novel	-	-	-	-
Igfbp4	chr11	8	2	98913020--98913031	Novel	-	-	-	-
Iars	chr13	8	2	49829201--49829213	Novel	-	-	-	-
Flnb	chr14	8	2	8783852--8783864	Novel	-	-	-	-
Mtap7d1	chr4	8	2	125909753--125909761	Novel	-	-	-	-
Igfbp2	chr1	7	23611	72872046--72895659	Novel	-	-	-	-
Fstl1	chr16	7	16537	37777434--37793973	Novel	-	-	-	-
Ctnnd2	chr15	7	16021	30835586--30851609	Novel	-	-	-	-
Cenph	chr13	7	3355	101530148--101533504	Novel	-	-	-	-
Son	chr16	7	3229	91671708--91674940	Novel	-	-	-	-
R3hdm1	chr1	7	2235	130078739--130080977	Novel	-	-	-	-
Sdc4	chr2	7	1267	164256813--164258081	Novel	-	-	-	-
Dnttip1	chr2	7	1194	164583556--164584751	Novel	-	-	-	-
Itgb1	chr8	7	1165	131246932--131248097	Novel	-	-	-	-
Herpud1	chr8	7	1138	96913493--96914633	Novel	-	-	-	-
AA408296	chr1	7	717	194940081--194940800	Novel	-	-	-	-
AI314976	chr17	7	452	48549695--48550149	Novel	-	-	-	-
Clip3	chr7	7	335	31076859--31077197	Novel	-	-	-	-
D10Ertd610e	chr10	7	157	126621290--126621449	Novel	-	-	-	-
Pcnxl3	chr19	7	83	5684465--5684550	Novel	-	-	-	-
Sf3a2	chr10	7	77	80266466--80266545	Novel	-	-	-	-
6820431F20Rik	chr8	7	6	19865857--19865864	Novel	-	-	-	-
Tns1	chr1	7	2	73958547--73958559	Novel	-	-	-	-
Msrb3	chr10	7	2	120219025--120219037	Novel	-	-	-	-
Nid1	chr13	7	2	13602544--13602555	Novel	-	-	-	-
Cxxc5	chr18	6	28153	35989892--36018046	Novel	-	-	-	-
Myh9	chr15	6	22779	77643659--77666441	Novel	-	-	-	-
D4Ertd22e	chr4	6	20913	140674692--140695607	Novel	-	-	-	-
AI846148	chr19	6	15207	7432937--7448149	Novel	-	-	-	-
Trappc3	chr4	6	10214	125939705--125949921	Novel	-	-	-	-
Sec31a	chr5	6	7800	100837132--100844932	Novel	-	-	-	-
Fam149b	chr14	6	6377	21187174--21193551	Novel	-	-	-	-
Snap23	chr2	6	4198	120412010--120416211	Novel	-	-	-	-
Epn1	chr7	6	3185	5032077--5035264	Novel	-	-	-	-
Mrps18b	chr17	6	2855	36048422--36051279	Novel	-	-	-	-
Slc44a1	chr4	6	2175	53576092--53578269	Novel	-	-	-	-
Ube2g2	chr10	6	1935	77104323--77106260	Novel	-	-	-	-
Mpi	chr9	6	1932	57394402--57396336	Novel	-	-	-	-
Trak2	chr1	6	1717	58963655--58965375	Novel	-	-	-	-
Qrich1	chr9	6	1526	108419570--108421097	Novel	-	-	-	-
Nbr1	chr11	6	1522	101437721--101439246	Novel	-	-	-	-
Vezf1	chr11	6	1447	87888227--87889674	Novel	-	-	-	-
Zfp532	chr18	6	1376	65845341--65846723	Novel	-	-	-	-
Tsg101	chr7	6	1317	54146410--54147727	Novel	-	-	-	-
H2afv	chr11	6	1307	6338069--6339381	Novel	-	-	-	-
Ywhae	chr11	6	1164	75569153--75570319	Novel	-	-	-	-
Serpinf1	chr11	6	876	75227546--75228423	Novel	-	-	-	-
Tctex1d2	chr16	6	843	32425396--32426240	Novel	-	-	-	-
Zufsp	chr10	6	618	33669670--33670289	Novel	-	-	-	-
Tctex1d2	chr16	6	616	32426325--32426943	Novel	-	-	-	-
Phldb2	chr16	6	598	45774458--45775058	Novel	-	-	-	-
Cav1	chr6	6	562	17257316--17257881	Novel	-	-	-	-
Tmem106c	chr15	6	515	97794754--97795271	Novel	-	-	-	-
Mmp2	chr8	6	461	95376609--95377073	Novel	-	-	-	-
Scyl1	chr19	6	227	5759752--5759981	Novel	-	-	-	-
1810031K17Rik	chr1	6	196	75138076--75138274	Novel	-	-	-	-
Rbm12b	chr4	6	157	12067529--12067687	Novel	-	-	-	-
Usp19	chr9	6	84	108402337--108402422	Novel	-	-	-	-
Peg10	chr6	6	54	4706413--4706477	Novel	-	-	-	-
Bgn	chrX	6	6	70740835--70740851	Novel	-	-	-	-
Tagln2	chr1	6	4	174437025--174437039	Novel	-	-	-	-
Txnip	chr3	6	3	96364419--96364429	Novel	-	-	-	-
Epha4	chr1	6	2	77365616--77365628	Novel	-	-	-	-
Epha4	chr1	6	2	77365659--77365671	Novel	-	-	-	-
Ctdsp2	chr10	6	2	126436298--126436308	Novel	-	-	-	-
Nab2	chr10	6	2	127098410--127098422	Novel	-	-	-	-
Galnt1	chr18	5	26247	24364850--24391099	Novel	-	-	-	-
Igfbp2	chr1	5	23599	72872059--72895659	Novel	-	-	-	-
Ehbp1	chr11	5	21021	21968506--21989527	Novel	-	-	-	-
Pvt1	chr15	5	19270	62054457--62073728	Novel	-	-	-	-
Vps37c	chr19	5	17313	10763386--10780700	Novel	-	-	-	-
Eya4	chr10	5	13844	22878960--22892806	Novel	-	-	-	-
Tex264	chr9	5	11190	106576066--106587260	Novel	-	-	-	-
Rin3	chr12	5	8732	103612085--103620820	Novel	-	-	-	-
Trak1	chr9	5	8470	121369630--121378102	Novel	-	-	-	-
Eif3h	chr15	5	7499	51621659--51629158	Novel	-	-	-	-
Hbegf	chr18	5	7482	36667258--36674742	Novel	-	-	-	-
Cyhr1	chr15	5	7229	76479560--76486791	Novel	-	-	-	-
Tipin	chr9	5	6909	64141936--64148848	Novel	-	-	-	-
Col5a1	chr2	5	6885	27881225--27888110	Novel	-	-	-	-
Myo6	chr9	5	6293	80148472--80154766	Novel	-	-	-	-
Papola	chr12	5	5432	107067485--107072920	Novel	-	-	-	-
Cbx1	chr11	5	4980	96664135--96669116	Novel	-	-	-	-
Denr	chr5	5	4899	124367289--124372188	Novel	-	-	-	-
Rabepk	chr2	5	4777	34641245--34646023	Novel	-	-	-	-
Arl8a	chr1	5	4743	137044304--137049047	Novel	-	-	-	-
Ergic2	chr6	5	4313	148139406--148143721	Novel	-	-	-	-
Mpdz	chr4	5	3506	81002401--81005907	Novel	-	-	-	-
Pfkm	chr15	5	3493	97939089--97942584	Novel	-	-	-	-
Rpl35	chr2	5	2966	38857284--38860251	Novel	-	-	-	-
Sepx1	chr17	5	2654	24873705--24876361	Novel	-	-	-	-
Ctps	chr4	5	2443	120235483--120237926	Novel	-	-	-	-
2210404J11Rik	chr17	5	2397	15198144--15200543	Novel	-	-	-	-
Ppib	chr9	5	2354	65910937--65913294	Novel	-	-	-	-
Nisch	chr14	5	2301	31995826--31998129	Novel	-	-	-	-
Pvr	chr7	5	2267	20504033--20506302	Novel	-	-	-	-
5730437N04Rik	chr17	5	1880	5411467--5413350	Novel	-	-	-	-
Kdm5c	chrX	5	1843	148674738--148676582	Novel	-	-	-	-
Rad54b	chr4	5	1731	11527046--11528779	Novel	-	-	-	-
Nagk	chr6	5	1658	83745241--83746901	Novel	-	-	-	-
Hspg2	chr4	5	1652	137064376--137066031	Novel	-	-	-	-
Fam150a	chr1	5	1508	6351724--6353233	Novel	-	-	-	-
Tnpo2	chr8	5	1400	87560875--87562276	Novel	-	-	-	-
Arhgap23	chr11	5	1179	97324929--97326109	Novel	-	-	-	-
Cd200	chr16	5	1134	45392500--45393636	Novel	-	-	-	-
Klhdc4	chr8	5	1082	124344120--124345204	Novel	-	-	-	-
Ets1	chr9	5	1065	32540611--32541677	Novel	-	-	-	-
Gtf3a	chr5	5	1049	147765653--147766702	Novel	-	-	-	-
Tnpo2	chr8	5	1043	87561189--87562233	Novel	-	-	-	-
Klhdc8a	chr1	5	1039	134199265--134200306	Novel	-	-	-	-
Arhgef19	chr4	5	1032	140801055--140802090	Novel	-	-	-	-
Wdfy3	chr5	5	1016	102316089--102317107	Novel	-	-	-	-
Mtx3	chr13	5	766	93619478--93620246	Novel	-	-	-	-
Adamts6	chr13	5	704	105103006--105103712	Novel	-	-	-	-
Gmpr	chr13	5	676	45615542--45616220	Novel	-	-	-	-
2015-09-05	chr16	5	657	18623546--18624205	Novel	-	-	-	-
Psmd4	chr3	5	648	94836905--94837557	Novel	-	-	-	-
Bet1l	chr7	5	640	148041064--148041706	Novel	-	-	-	-
Nhlrc2	chr19	5	619	56666296--56666917	Novel	-	-	-	-
Fam76b	chr9	5	475	13640625--13641104	Novel	-	-	-	-
Rpl7	chr1	5	452	16093765--16094219	Novel	-	-	-	-
Ap2m1	chr16	5	442	20542263--20542712	Novel	-	-	-	-
Cpsf6	chr10	5	413	116798416--116798831	Novel	-	-	-	-
Pacs2	chr12	5	392	114301652--114302046	Novel	-	-	-	-
Emg1	chr6	5	303	124655229--124655533	Novel	-	-	-	-
Csf1	chr3	5	249	107559657--107559906	Novel	-	-	-	-
3200002M19Rik	chr7	5	245	109045457--109045702	Novel	-	-	-	-
Chd3	chr11	5	185	69162026--69162213	Novel	-	-	-	-
Tmed4	chr11	5	182	6174500--6174684	Novel	-	-	-	-
Gm14005	chr2	5	136	128254906--128255045	Novel	-	-	-	-
Aurkb	chr11	5	124	68859310--68859436	Novel	-	-	-	-
Col5a1	chr2	5	96	27884517--27884616	Novel	-	-	-	-
Pofut2	chr10	5	95	76729837--76729934	Novel	-	-	-	-
Ftl1	chr7	5	93	52714599--52714693	Novel	-	-	-	-
Myh9	chr15	5	33	77594259--77594297	Novel	-	-	-	-
Ldoc1l	chr15	5	5	84386100--84386110	Novel	-	-	-	-
Itpripl2	chr7	5	4	125629305--125629309	Novel	-	-	-	-
C2cd2	chr16	5	3	98080608--98080615	Novel	-	-	-	-
Acta2	chr19	5	2	34316124--34316134	Novel	-	-	-	-
Akap2	chr4	5	2	57907220--57907227	Novel	-	-	-	-
Ccnd2	chr6	5	2	127100951--127100958	Novel	-	-	-	-
Mtpn	chr6	5	2	35460597--35460609	Novel	-	-	-	-
Lrrc32	chr7	5	2	105649883--105649895	Novel	-	-	-	-
Mgmt	chr7	4	31255	144111693--144142951	Novel	-	-	-	-
Btd	chr14	4	24746	32454318--32479068	Novel	-	-	-	-
Ythdf2	chr4	4	23804	131742861--131766667	Novel	-	-	-	-
Tns1	chr1	4	20784	74062757--74083546	Novel	-	-	-	-
Actn1	chr12	4	19977	81310460--81330437	Novel	-	-	-	-
Gpsm2	chr3	4	18954	108506004--108524960	Novel	-	-	-	-
Fbxw4	chr19	4	18122	45715011--45733134	Novel	-	-	-	-
Rad52	chr6	4	15751	119852853--119868604	Novel	-	-	-	-
Ywhab	chr2	4	15730	163821605--163837337	Novel	-	-	-	-
Ubap1	chr4	4	15325	41318879--41334211	Novel	-	-	-	-
Nadk	chr4	4	12748	154938087--154950836	Novel	-	-	-	-
Aatf	chr11	4	12714	84236520--84249237	Novel	-	-	-	-
Kcnj15	chr16	4	12349	95501068--95513418	Novel	-	-	-	-
Wsb2	chr5	4	12009	117813768--117825779	Novel	-	-	-	-
Cd200	chr16	4	11560	45397408--45408969	Novel	-	-	-	-
Jup	chr11	4	11232	100247702--100258935	Novel	-	-	-	-
Slc1a6	chr10	4	10932	78251838--78262775	Novel	-	-	-	-
Srsf4	chr4	4	10405	131429784--131440190	Novel	-	-	-	-
Tfdp2	chr9	4	9483	96123617--96133102	Novel	-	-	-	-
Synpo	chr18	4	8974	60764144--60773120	Novel	-	-	-	-
Golt1b	chr6	4	8818	142335889--142344708	Novel	-	-	-	-
1700024P16Rik	chr4	4	8721	104608985--104617709	Novel	-	-	-	-
Rhoa	chr9	4	8364	108209271--108217638	Novel	-	-	-	-
Naa20	chr2	4	8334	145729098--145737432	Novel	-	-	-	-
Snx5	chr2	4	7437	144087760--144095197	Novel	-	-	-	-
Gas2	chr7	4	7401	59135878--59143283	Novel	-	-	-	-
Ccnyl1	chr1	4	7334	64747616--64754954	Novel	-	-	-	-
Ercc3	chr18	4	7155	32417046--32424203	Novel	-	-	-	-
Hdhd2	chr18	4	6581	77183269--77189852	Novel	-	-	-	-
Srgap3	chr6	4	6447	112673194--112679643	Novel	-	-	-	-
Ppil3	chr1	4	6393	58491293--58497688	Novel	-	-	-	-
Git2	chr5	4	6105	115217217--115223323	Novel	-	-	-	-
Hdgf	chr3	4	5925	87711086--87717012	Novel	-	-	-	-
Srpk2	chr5	4	5769	23013537--23019309	Novel	-	-	-	-
Morf4l2	chrX	4	5587	133270158--133275750	Novel	-	-	-	-
Ramp3	chr11	4	5573	6558629--6564205	Novel	-	-	-	-
Farsb	chr1	4	5558	78469208--78474769	Novel	-	-	-	-
Gpr126	chr10	4	5473	14170470--14175944	Novel	-	-	-	-
P2rx4	chr5	4	5300	123169300--123174603	Novel	-	-	-	-
Prkag1	chr15	4	5153	98656162--98661318	Novel	-	-	-	-
H13	chr2	4	5054	152495498--152500555	Novel	-	-	-	-
Sdhb	chr4	4	5024	140517388--140522416	Novel	-	-	-	-
Xpa	chr4	4	4791	46188287--46193080	Novel	-	-	-	-
Tdp2	chr13	4	4759	24923964--24928726	Novel	-	-	-	-
Deaf1	chr7	4	4643	148514161--148518809	Novel	-	-	-	-
Cap2	chr13	4	4608	46735489--46740100	Novel	-	-	-	-
Golga3	chr5	4	4553	110606067--110610622	Novel	-	-	-	-
Lpcat2	chr8	4	4358	95406104--95410464	Novel	-	-	-	-
Exoc1	chr5	4	4162	76974386--76978550	Novel	-	-	-	-
Ilf3	chr9	4	4046	21204457--21208503	Novel	-	-	-	-
Nt5c3l	chr11	4	3944	100297554--100301498	Novel	-	-	-	-
Serpinb6a	chr13	4	3922	34023514--34027438	Novel	-	-	-	-
Wdsub1	chr2	4	3869	59716587--59720457	Novel	-	-	-	-
Ddr1	chr17	4	3757	35830862--35834619	Novel	-	-	-	-
Ptprm	chr17	4	3726	67043266--67046996	Novel	-	-	-	-
Pcbp4	chr9	4	3561	106358773--106362335	Novel	-	-	-	-
Pbxip1	chr3	4	3499	89243521--89247022	Novel	-	-	-	-
Dcbld2	chr16	4	3417	58451896--58455315	Novel	-	-	-	-
Tacc2	chr7	4	3417	137781748--137785170	Novel	-	-	-	-
2310003L22Rik	chr2	4	3405	140025194--140028604	Novel	-	-	-	-
Srsf11	chr3	4	3365	157686323--157689690	Novel	-	-	-	-
Amn1	chr6	4	3347	149133646--149136996	Novel	-	-	-	-
Baiap2	chr11	4	3273	119864399--119867673	Novel	-	-	-	-
Brf1	chr12	4	3246	114204226--114207476	Novel	-	-	-	-
Ing4	chr6	4	3185	124994042--124997231	Novel	-	-	-	-
Tspan4	chr7	4	3115	148672333--148675450	Novel	-	-	-	-
Anxa5	chr3	4	3106	36352808--36355917	Novel	-	-	-	-
Cfdp1	chr8	4	3092	114292685--114295781	Novel	-	-	-	-
4930455C21Rik	chr16	4	2993	38505929--38508924	Novel	-	-	-	-
Lzts2	chr19	4	2882	45096324--45099209	Novel	-	-	-	-
Add1	chr5	4	2876	34941094--34943973	Novel	-	-	-	-
Tnrc18	chr5	4	2815	143551867--143554685	Novel	-	-	-	-
Hnrnpul2	chr19	4	2716	8895301--8898019	Novel	-	-	-	-
Dazap1	chr10	4	2695	79737623--79740319	Novel	-	-	-	-
Atpif1	chr4	4	2658	132086738--132089397	Novel	-	-	-	-
Vps29	chr5	4	2600	122810211--122812813	Novel	-	-	-	-
BC053749	chr7	4	2504	31334722--31337228	Novel	-	-	-	-
Xrn2	chr2	4	2447	146900765--146903212	Novel	-	-	-	-
Sipa1l1	chr12	4	2375	83547915--83550293	Novel	-	-	-	-
Lrrk1	chr7	4	2369	73437310--73439683	Novel	-	-	-	-
Itgb5	chr16	4	2333	33944289--33946624	Novel	-	-	-	-
Ybx1	chr4	4	2289	118951803--118954093	Novel	-	-	-	-
Fbln2	chr6	4	2244	91213464--91215711	Novel	-	-	-	-
Miip	chr4	4	2239	147237058--147239300	Novel	-	-	-	-
Rsrc2	chr5	4	2186	124183644--124185832	Novel	-	-	-	-
Ifngr1	chr10	4	2182	19318941--19321126	Novel	-	-	-	-
Gtpbp8	chr16	4	2130	44743980--44746113	Novel	-	-	-	-
Vegfa	chr17	4	2081	46165348--46167431	Novel	-	-	-	-
Ammecr1l	chr18	4	1995	31936512--31938510	Novel	-	-	-	-
Dnm1l	chr16	4	1985	16316868--16318858	Novel	-	-	-	-
Itfg2	chr6	4	1972	128364302--128366276	Novel	-	-	-	-
2700062C07Rik	chr18	4	1969	24629481--24631450	Novel	-	-	-	-
Camk2g	chr14	4	1963	21574924--21576889	Novel	-	-	-	-
Prpf38b	chr3	4	1938	108711320--108713262	Novel	-	-	-	-
Sf3b3	chr8	4	1936	113353445--113355385	Novel	-	-	-	-
Gapvd1	chr2	4	1922	34570848--34572774	Novel	-	-	-	-
Picalm	chr7	4	1919	97337766--97339686	Novel	-	-	-	-
Atrip	chr9	4	1890	108971911--108973802	Novel	-	-	-	-
Tsta3	chr15	4	1796	75757525--75759321	Novel	-	-	-	-
Usp48	chr4	4	1768	137179302--137181071	Novel	-	-	-	-
Sf3a1	chr11	4	1724	4071356--4073084	Novel	-	-	-	-
Rictor	chr15	4	1709	6737718--6739432	Novel	-	-	-	-
Rpl22	chr4	4	1674	151701694--151703368	Novel	-	-	-	-
Gpr153	chr4	4	1671	151654201--151655878	Novel	-	-	-	-
Coq2	chr5	4	1662	101090936--101092600	Novel	-	-	-	-
Cenpk	chr13	4	1644	105019162--105020808	Novel	-	-	-	-
Slc9a5	chr8	4	1624	107885537--107887162	Novel	-	-	-	-
Rps14	chr18	4	1619	60934435--60936054	Novel	-	-	-	-
Tbc1d19	chr5	4	1481	54222725--54224210	Novel	-	-	-	-
Fbxo17	chr7	4	1458	29521222--29522680	Novel	-	-	-	-
Fbln2	chr6	4	1438	91220081--91221519	Novel	-	-	-	-
Axl	chr7	4	1427	26572006--26573434	Novel	-	-	-	-
Hdlbp	chr1	4	1404	95337357--95338763	Novel	-	-	-	-
Sgsm2	chr11	4	1390	74677196--74678586	Novel	-	-	-	-
Bbs5	chr2	4	1386	69492169--69493555	Novel	-	-	-	-
Mmp2	chr8	4	1339	95357139--95358480	Novel	-	-	-	-
Surf2	chr2	4	1333	26773051--26774384	Novel	-	-	-	-
Zkscan5	chr5	4	1332	145979587--145980922	Novel	-	-	-	-
1110038B12Rik	chr17	4	1288	35087791--35089081	Novel	-	-	-	-
Pppde2	chr15	4	1205	81828729--81829935	Novel	-	-	-	-
Ankrd50	chr3	4	1103	38382489--38383594	Novel	-	-	-	-
Lphn1	chr8	4	1097	86447007--86448104	Novel	-	-	-	-
3300002I08Rik	chr2	4	1081	150149822--150150908	Novel	-	-	-	-
Ipmk	chr10	4	1064	70835627--70836692	Novel	-	-	-	-
Lztr1	chr16	4	1025	17519619--17520644	Novel	-	-	-	-
Axl	chr7	4	1021	26558509--26559535	Novel	-	-	-	-
Cdk2ap1	chr5	4	968	124800180--124801151	Novel	-	-	-	-
Ppie	chr4	4	945	122816206--122817152	Novel	-	-	-	-
S100a13	chr3	4	943	90318940--90319885	Novel	-	-	-	-
Smg5	chr3	4	924	88155501--88156427	Novel	-	-	-	-
Rplp0	chr5	4	895	116009897--116010792	Novel	-	-	-	-
Qtrt1	chr9	4	886	21221837--21222727	Novel	-	-	-	-
Serpina3g	chr12	4	876	105474526--105475404	Novel	-	-	-	-
Zfp408	chr2	4	858	91488233--91489094	Novel	-	-	-	-
Pelp1	chr11	4	840	70209216--70210059	Novel	-	-	-	-
Arl16	chr11	4	832	120327135--120327968	Novel	-	-	-	-
Ccni	chr5	4	804	93631486--93632294	Novel	-	-	-	-
Rbck1	chr2	4	790	152149212--152150004	Novel	-	-	-	-
Bcl2l12	chr7	4	779	52248401--52249183	Novel	-	-	-	-
Ube2d3	chr3	4	773	135101834--135102608	Novel	-	-	-	-
Srsf11	chr3	4	763	157686323--157687086	Novel	-	-	-	-
Hist3h2a	chr11	4	699	58768892--58769593	Novel	-	-	-	-
Ddr1	chr17	4	662	35821277--35821943	Novel	-	-	-	-
Kirrel	chr3	4	617	86892454--86893073	Novel	-	-	-	-
Pdlim7	chr13	4	587	55608981--55609569	Novel	-	-	-	-
Tnk2	chr16	4	575	32670300--32670880	Novel	-	-	-	-
Ranbp3	chr17	4	572	56846660--56847233	Novel	-	-	-	-
Sema3f	chr9	4	567	107587107--107587676	Novel	-	-	-	-
Rps24	chr14	4	559	25310410--25310971	Novel	-	-	-	-
Bat2	chr17	4	554	35291181--35291737	Novel	-	-	-	-
Mthfsd	chr8	4	548	123630871--123631423	Novel	-	-	-	-
Selm	chr11	4	545	3416297--3416844	Novel	-	-	-	-
Vars	chr17	4	534	35147615--35148149	Novel	-	-	-	-
Rrbp1	chr2	4	529	143779940--143780471	Novel	-	-	-	-
Slc39a13	chr2	4	501	90909810--90910312	Novel	-	-	-	-
Ino80e	chr7	4	497	133996505--133997005	Novel	-	-	-	-
Pdia5	chr16	4	491	35410521--35411014	Novel	-	-	-	-
Apba3	chr10	4	490	80731062--80731555	Novel	-	-	-	-
Peci	chr13	4	482	35081566--35082052	Novel	-	-	-	-
Dlgap5	chr14	4	473	48025540--48026015	Novel	-	-	-	-
Galk1	chr11	4	460	115871414--115871881	Novel	-	-	-	-
Rps5	chr7	4	452	13507868--13508322	Novel	-	-	-	-
H2afz	chr3	4	446	137527649--137528097	Novel	-	-	-	-
Fbxw4	chr19	4	445	45653697--45654143	Novel	-	-	-	-
Ppm1g	chr5	4	411	31506046--31506460	Novel	-	-	-	-
Scarf2	chr16	4	399	17804501--17804902	Novel	-	-	-	-
Nop56	chr2	4	378	130102387--130102770	Novel	-	-	-	-
Anapc13	chr9	4	376	102531713--102532093	Novel	-	-	-	-
Gm129	chr3	4	365	95685512--95685879	Novel	-	-	-	-
Tcf25	chr8	4	360	125924595--125924957	Novel	-	-	-	-
Rpusd1	chr17	4	333	25864789--25865126	Novel	-	-	-	-
Maz	chr7	4	313	134166681--134166997	Novel	-	-	-	-
Thap7	chr16	4	298	17530478--17530778	Novel	-	-	-	-
Atp5sl	chr7	4	296	26407066--26407362	Novel	-	-	-	-
Bmp1	chr14	4	295	70890057--70890353	Novel	-	-	-	-
Ppp5c	chr7	4	284	17594057--17594343	Novel	-	-	-	-
1810009A15Rik	chr19	4	275	8964215--8964494	Novel	-	-	-	-
Zfp187	chr13	4	272	21539762--21540037	Novel	-	-	-	-
Ip6k2	chr9	4	258	108698725--108698988	Novel	-	-	-	-
Rpl4	chr9	4	257	64023107--64023364	Novel	-	-	-	-
Eif4g1	chr16	4	247	20684254--20684501	Novel	-	-	-	-
Dcdc2b	chr4	4	238	129286087--129286328	Novel	-	-	-	-
Ino80c	chr18	4	232	24270283--24270516	Novel	-	-	-	-
Hax1	chr3	4	227	89801496--89801723	Novel	-	-	-	-
Eif4g1	chr16	4	220	20684260--20684480	Novel	-	-	-	-
Gmpr2	chr14	4	213	56291327--56291542	Novel	-	-	-	-
Trip6	chr5	4	195	137751632--137751829	Novel	-	-	-	-
Aebp1	chr11	4	193	5768817--5769012	Novel	-	-	-	-
Etv4	chr11	4	190	101645640--101645830	Novel	-	-	-	-
Ifitm2	chr7	4	180	148141072--148141254	Novel	-	-	-	-
Emd	chrX	4	178	71500368--71500548	Novel	-	-	-	-
Npat	chr9	4	171	53371086--53371259	Novel	-	-	-	-
Tpr	chr1	4	160	152293090--152293253	Novel	-	-	-	-
Pigt	chr2	4	160	164333077--164333247	Novel	-	-	-	-
Safb	chr17	4	151	56744820--56744974	Novel	-	-	-	-
Pih1d1	chr7	4	150	52415159--52415311	Novel	-	-	-	-
Tmem222	chr4	4	148	132826728--132826878	Novel	-	-	-	-
Dpagt1	chr9	4	147	44140749--44140901	Novel	-	-	-	-
Josd2	chr7	4	146	51723528--51723677	Novel	-	-	-	-
Vars	chr17	4	133	35148409--35148544	Novel	-	-	-	-
Ndufb10	chr17	4	130	24859465--24859595	Novel	-	-	-	-
Apba3	chr10	4	125	80734281--80734407	Novel	-	-	-	-
Scaf1	chr7	4	120	52260993--52261115	Novel	-	-	-	-
Fam76b	chr9	4	120	13641158--13641280	Novel	-	-	-	-
Alkbh6	chr7	4	117	31097406--31097525	Novel	-	-	-	-
Polm	chr11	4	113	5735518--5735633	Novel	-	-	-	-
Hyou1	chr9	4	110	44197551--44197664	Novel	-	-	-	-
Gpr124	chr8	4	102	28231370--28231473	Novel	-	-	-	-
Fxyd5	chr7	4	92	31817899--31817993	Novel	-	-	-	-
Tubgcp6	chr15	4	87	88932596--88932683	Novel	-	-	-	-
Zfyve19	chr2	4	86	119037278--119037366	Novel	-	-	-	-
Dimt1	chr13	4	79	107739691--107739773	Novel	-	-	-	-
Rtel1	chr2	4	78	181090784--181090862	Novel	-	-	-	-
Tbl3	chr17	4	76	24839011--24839091	Novel	-	-	-	-
Rab24	chr13	4	75	55421597--55421676	Novel	-	-	-	-
Maged2	chrX	4	48	147241394--147241450	Novel	-	-	-	-
Fnip1	chr11	4	4	54330438--54330450	Novel	-	-	-	-
Igfbp4	chr11	4	4	98913186--98913200	Novel	-	-	-	-
Adamts5	chr16	4	3	85862240--85862252	Novel	-	-	-	-
Sf3a3	chr4	4	3	124405379--124405391	Novel	-	-	-	-
Metap2	chr10	4	2	93352454--93352463	Novel	-	-	-	-
Arhgap23	chr11	4	2	97362905--97362917	Novel	-	-	-	-
Frmd6	chr12	4	2	72003122--72003134	Novel	-	-	-	-
Npcd	chr15	4	2	79654723--79654735	Novel	-	-	-	-
Rictor	chr15	4	2	6748286--6748297	Novel	-	-	-	-
Prdm15	chr16	4	2	98013573--98013580	Novel	-	-	-	-
Agpat4	chr17	4	2	12412260--12412272	Novel	-	-	-	-
Tubb5	chr17	4	2	35970927--35970935	Novel	-	-	-	-
Cfl1	chr19	4	2	5493781--5493790	Novel	-	-	-	-
Mta2	chr19	4	2	9026260--9026267	Novel	-	-	-	-
Capza1	chr3	4	2	104626228--104626235	Novel	-	-	-	-
F730047E07Rik	chr4	4	2	24529940--24529952	Novel	-	-	-	-
Kdm4a	chr4	4	2	117810352--117810362	Novel	-	-	-	-
Wfs1	chr5	4	2	37358004--37358016	Novel	-	-	-	-
Aak1	chr6	4	2	86952126--86952135	Novel	-	-	-	-
Arhgdib	chr6	4	2	136872517--136872529	Novel	-	-	-	-
Galnt2	chr8	4	2	126867828--126867839	Novel	-	-	-	-
Itga11	chr9	4	2	62631358--62631367	Novel	-	-	-	-
Tagln	chr9	4	2	45738369--45738373	Novel	-	-	-	-
Ubp1	chr9	4	2	113884710--113884722	Novel	-	-	-	-
Bgn	chrX	4	2	70740765--70740774	Novel	-	-	-	-
Ikbkg	chrX	3	34356	71638742--71673101	Novel	-	-	-	-
Wls	chr3	3	33933	159536145--159570079	Novel	-	-	-	-
Ube2e2	chr14	3	32895	19429916--19462814	Novel	-	-	-	-
Hip1	chr5	3	28610	135936340--135964951	Novel	-	-	-	-
Pvt1	chr15	3	27511	62046215--62073728	Novel	-	-	-	-
Fam193b	chr13	3	26985	55645149--55672138	Novel	-	-	-	-
Add1	chr5	3	24255	34916560--34940819	Novel	-	-	-	-
2010002N04Rik	chr18	3	23728	60635238--60658968	Novel	-	-	-	-
Zfyve9	chr4	3	21920	108368471--108390395	Novel	-	-	-	-
Fhl2	chr1	3	21829	43198716--43220547	Novel	-	-	-	-
Fam120a	chr13	3	21330	49041392--49062725	Novel	-	-	-	-
Acot7	chr4	3	20867	151560003--151580873	Novel	-	-	-	-
Klhl13	chrX	3	20849	22871405--22892256	Novel	-	-	-	-
Dnajc5	chr2	3	20498	181260575--181281075	Novel	-	-	-	-
Zfp81	chr17	3	20482	33475195--33495679	Novel	-	-	-	-
Galk2	chr2	3	20351	125734943--125755298	Novel	-	-	-	-
Stx11	chr10	3	19828	12664092--12683921	Novel	-	-	-	-
Extl3	chr14	3	19807	65697025--65716834	Novel	-	-	-	-
Anxa6	chr11	3	19443	54827416--54846861	Novel	-	-	-	-
Pank2	chr2	3	19278	131099854--131119134	Novel	-	-	-	-
Atp6v1h	chr1	3	19256	5088212--5107470	Novel	-	-	-	-
Trdmt1	chr2	3	18874	13447320--13466197	Novel	-	-	-	-
App	chr16	3	18559	84995311--85013872	Novel	-	-	-	-
Picalm	chr7	3	18333	97279212--97297548	Novel	-	-	-	-
Sumf1	chr6	3	18321	108105028--108123349	Novel	-	-	-	-
Arih1	chr9	3	18114	59315671--59333788	Novel	-	-	-	-
Tom1	chr8	3	18095	77557725--77575821	Novel	-	-	-	-
2210015D19Rik	chr11	3	17965	5662241--5680210	Novel	-	-	-	-
Atf1	chr15	3	17162	100058512--100075678	Novel	-	-	-	-
Phldb2	chr16	3	16981	45827338--45844321	Novel	-	-	-	-
Pls3	chrX	3	16129	73072292--73088421	Novel	-	-	-	-
Gpr180	chr14	3	13673	118539114--118552791	Novel	-	-	-	-
Sync	chr4	3	13665	128971619--128985286	Novel	-	-	-	-
Eef2k	chr7	3	13554	127988301--128001858	Novel	-	-	-	-
2700029M09Rik	chr8	3	13463	63369331--63382798	Novel	-	-	-	-
Trim26	chr17	3	13391	36974208--36987602	Novel	-	-	-	-
Csrp2bp	chr2	3	13211	144201699--144214911	Novel	-	-	-	-
Dlc1	chr8	3	13036	37662494--37675533	Novel	-	-	-	-
Ubtd1	chr19	3	12985	42093391--42106380	Novel	-	-	-	-
Rab3gap1	chr1	3	12575	129787672--129800248	Novel	-	-	-	-
A2ld1	chr14	3	12332	123299753--123312090	Novel	-	-	-	-
Slc6a6	chr6	3	11653	91661619--91673275	Novel	-	-	-	-
Gtl3	chr8	3	11593	97946794--97958389	Novel	-	-	-	-
Mcee	chr7	3	11490	71545226--71556723	Novel	-	-	-	-
Lancl1	chr1	3	11483	67055948--67067432	Novel	-	-	-	-
Sec63	chr10	3	11407	42536273--42547682	Novel	-	-	-	-
Picalm	chr7	3	11219	97297738--97308957	Novel	-	-	-	-
Farp1	chr14	3	11109	121643518--121654630	Novel	-	-	-	-
Ldb3	chr14	3	11027	35380752--35391782	Novel	-	-	-	-
6720456B07Rik	chr6	3	10865	113554889--113565755	Novel	-	-	-	-
Usp37	chr1	3	10855	74552785--74563643	Novel	-	-	-	-
Cmtm7	chr9	3	10457	114680327--114690786	Novel	-	-	-	-
Ube2e2	chr14	3	10092	19419510--19429606	Novel	-	-	-	-
Fam113b	chr15	3	9875	97204580--97214455	Novel	-	-	-	-
Zfp219	chr14	3	9689	52629733--52639422	Novel	-	-	-	-
Mboat7	chr7	3	9673	3630450--3640127	Novel	-	-	-	-
Pphln1	chr15	3	9574	93285957--93295536	Novel	-	-	-	-
Med15	chr16	3	9572	17663589--17673161	Novel	-	-	-	-
Fas	chr19	3	9277	34365237--34374514	Novel	-	-	-	-
Efha2	chr8	3	9234	41442280--41451515	Novel	-	-	-	-
Cul4a	chr8	3	9185	13106282--13115470	Novel	-	-	-	-
Sbf2	chr7	3	9138	117521648--117530787	Novel	-	-	-	-
Deaf1	chr7	3	9075	148487585--148496662	Novel	-	-	-	-
Camk2g	chr14	3	9074	21589351--21598426	Novel	-	-	-	-
Snx19	chr9	3	8866	30247808--30256676	Novel	-	-	-	-
Gabpb1	chr2	3	8827	126456117--126464946	Novel	-	-	-	-
Nfil3	chr13	3	8625	53064390--53073018	Novel	-	-	-	-
Nav2	chr7	3	8368	56803909--56812282	Novel	-	-	-	-
Fam188a	chr2	3	8293	12319192--12327488	Novel	-	-	-	-
Kctd3	chr1	3	8110	190811508--190819622	Novel	-	-	-	-
Vps24	chr6	3	7953	71494435--71502393	Novel	-	-	-	-
Ltbp1	chr17	3	7872	75712436--75720310	Novel	-	-	-	-
Tbce	chr13	3	7832	14112153--14119988	Novel	-	-	-	-
Tfpt	chr7	3	7695	3572732--3580432	Novel	-	-	-	-
Stt3b	chr9	3	7577	115167634--115175213	Novel	-	-	-	-
Rnaset2b	chr17	3	7553	7185515--7193071	Novel	-	-	-	-
Cdkal1	chr13	3	7525	29930571--29938100	Novel	-	-	-	-
Ank1	chr8	3	7459	24234449--24241909	Novel	-	-	-	-
Ift52	chr2	3	7323	162859037--162866363	Novel	-	-	-	-
Cdkn1a	chr17	3	7298	29228041--29235341	Novel	-	-	-	-
Wdr70	chr15	3	7288	7874305--7881595	Novel	-	-	-	-
Dap3	chr3	3	7287	88746750--88754040	Novel	-	-	-	-
Pip4k2b	chr11	3	7214	97598545--97605760	Novel	-	-	-	-
Spata2	chr2	3	7169	167311093--167318263	Novel	-	-	-	-
Tsku	chr7	3	7168	105501637--105508810	Novel	-	-	-	-
2700029M09Rik	chr8	3	7163	63375633--63382798	Novel	-	-	-	-
Cthrc1	chr15	3	7106	38908704--38915812	Novel	-	-	-	-
Acad8	chr9	3	7105	26799873--26806978	Novel	-	-	-	-
AI846148	chr19	3	7045	7450114--7457163	Novel	-	-	-	-
Osbpl3	chr6	3	6813	50295027--50301844	Novel	-	-	-	-
Glrx3	chr7	3	6775	144629885--144636663	Novel	-	-	-	-
Ccar1	chr10	3	6765	62219421--62226189	Novel	-	-	-	-
Snx12	chrX	3	6695	98410917--98417614	Novel	-	-	-	-
Nudt5	chr2	3	6625	5769236--5775861	Novel	-	-	-	-
Tnc	chr4	3	6613	63654333--63660949	Novel	-	-	-	-
2210404J11Rik	chr17	3	6570	15181453--15188024	Novel	-	-	-	-
Ypel5	chr17	3	6328	73189288--73195618	Novel	-	-	-	-
St5	chr7	3	6265	116713624--116719891	Novel	-	-	-	-
2400003C14Rik	chr8	3	6213	112196540--112202755	Novel	-	-	-	-
2015-09-11	chr5	3	6093	93584080--93590177	Novel	-	-	-	-
Cap1	chr4	3	5873	122549699--122555574	Novel	-	-	-	-
2510006D16Rik	chr4	3	5843	129278487--129284330	Novel	-	-	-	-
Ndel1	chr11	3	5696	68649825--68655523	Novel	-	-	-	-
Zc3h18	chr8	3	5649	124901646--124907299	Novel	-	-	-	-
Cask	chrX	3	5516	13126487--13132005	Novel	-	-	-	-
Scpep1	chr11	3	5483	88786036--88791523	Novel	-	-	-	-
Unc93b1	chr19	3	5462	3936419--3941885	Novel	-	-	-	-
Hmox2	chr16	3	5431	4757125--4762559	Novel	-	-	-	-
2610020H08Rik	chr7	3	5294	126970888--126976187	Novel	-	-	-	-
Ctps	chr4	3	5266	120225614--120230883	Novel	-	-	-	-
Tmed5	chr5	3	5258	108553777--108559036	Novel	-	-	-	-
Ankrd55	chr13	3	5191	113148428--113153623	Novel	-	-	-	-
Sec31a	chr5	3	5072	100797369--100802445	Novel	-	-	-	-
Amn1	chr6	3	5067	149132057--149137127	Novel	-	-	-	-
Ankrd27	chr7	3	4984	36405679--36410667	Novel	-	-	-	-
Il1r1	chr1	3	4901	40334173--40339078	Novel	-	-	-	-
Zfp236	chr18	3	4853	82815632--82820487	Novel	-	-	-	-
Klc1	chr12	3	4850	113027696--113032548	Novel	-	-	-	-
Shisa5	chr9	3	4833	108953966--108958800	Novel	-	-	-	-
Arpc5l	chr2	3	4792	38863844--38868637	Novel	-	-	-	-
Fam150a	chr1	3	4749	6379601--6384350	Novel	-	-	-	-
Galnt2	chr8	3	4733	126862466--126867202	Novel	-	-	-	-
Zkscan3	chr13	3	4728	21480575--21485306	Novel	-	-	-	-
Tagln2	chr1	3	4577	174430671--174435250	Novel	-	-	-	-
2810422J05Rik	chr8	3	4495	73039339--73043835	Novel	-	-	-	-
Tll1	chr8	3	4422	66572790--66577215	Novel	-	-	-	-
Stx18	chr5	3	4403	38498131--38502534	Novel	-	-	-	-
Fkbp7	chr2	3	4254	76505497--76509754	Novel	-	-	-	-
Odz3	chr8	3	4201	49746686--49750888	Novel	-	-	-	-
Fbxw17	chr13	3	4179	50522725--50526909	Novel	-	-	-	-
BC024814	chr16	3	4149	8474055--8478209	Novel	-	-	-	-
Tdp2	chr13	3	4086	24923795--24927884	Novel	-	-	-	-
Tm9sf4	chr2	3	4064	153030358--153034425	Novel	-	-	-	-
Fads2	chr19	3	3951	10141101--10145053	Novel	-	-	-	-
Acer3	chr7	3	3949	105375009--105378960	Novel	-	-	-	-
BC024814	chr16	3	3926	8478420--8482350	Novel	-	-	-	-
2610005L07Rik	chr8	3	3862	19991124--19994988	Novel	-	-	-	-
Col8a1	chr16	3	3857	57632752--57636611	Novel	-	-	-	-
Egln1	chr8	3	3852	127435705--127439562	Novel	-	-	-	-
Fbxl3	chr14	3	3814	103494757--103498574	Novel	-	-	-	-
Rpn2	chr2	3	3810	157105506--157109321	Novel	-	-	-	-
Ltbp3	chr19	3	3790	5752139--5755931	Novel	-	-	-	-
Als2	chr1	3	3785	59256035--59259822	Novel	-	-	-	-
Usp2	chr9	3	3783	43875312--43879097	Novel	-	-	-	-
Hmgcr	chr13	3	3739	97436662--97440403	Novel	-	-	-	-
Atxn2	chr5	3	3672	122231549--122235223	Novel	-	-	-	-
Sar1a	chr10	3	3647	61143161--61146808	Novel	-	-	-	-
Hoxb3	chr11	3	3601	96204538--96208142	Novel	-	-	-	-
Ddx50	chr10	3	3599	62106120--62109721	Novel	-	-	-	-
Ilf3	chr9	3	3541	21193196--21196738	Novel	-	-	-	-
Uevld	chr7	3	3510	54195645--54199160	Novel	-	-	-	-
Tbccd1	chr16	3	3496	22814956--22818454	Novel	-	-	-	-
Osbpl9	chr4	3	3482	108741064--108744549	Novel	-	-	-	-
Eef1d	chr15	3	3408	75727712--75731120	Novel	-	-	-	-
Ccne1	chr7	3	3401	38888213--38891615	Novel	-	-	-	-
Mmp17	chr5	3	3397	130108126--130111527	Novel	-	-	-	-
Ppp3cb	chr14	3	3390	21347491--21350884	Novel	-	-	-	-
Atp5j	chr16	3	3377	84831684--84835064	Novel	-	-	-	-
Aimp2	chr5	3	3358	144664059--144667419	Novel	-	-	-	-
Tmem39a	chr16	3	3276	38578804--38582083	Novel	-	-	-	-
Abcd4	chr12	3	3185	85946330--85949519	Novel	-	-	-	-
Cars2	chr8	3	3119	11514699--11517820	Novel	-	-	-	-
Zfp618	chr4	3	3105	62776471--62779579	Novel	-	-	-	-
Ddx50	chr10	3	3072	62079260--62082335	Novel	-	-	-	-
Iffo1	chr6	3	3069	125096045--125099116	Novel	-	-	-	-
Fam193a	chr5	3	3067	34782880--34785949	Novel	-	-	-	-
Ehd2	chr7	3	3049	16549718--16552771	Novel	-	-	-	-
Zfp260	chr7	3	3025	30889297--30892324	Novel	-	-	-	-
Ehd2	chr7	3	3022	16549746--16552769	Novel	-	-	-	-
Pmpcb	chr5	3	3021	21248774--21251797	Novel	-	-	-	-
Lancl1	chr1	3	3007	67082060--67085069	Novel	-	-	-	-
Fbxo18	chr2	3	3006	11665383--11668393	Novel	-	-	-	-
Vps53	chr11	3	2981	75927579--75930562	Novel	-	-	-	-
Tm9sf4	chr2	3	2963	153026553--153029518	Novel	-	-	-	-
Elp2	chr18	3	2900	24777676--24780579	Novel	-	-	-	-
Ankrd17	chr5	3	2899	90658363--90661266	Novel	-	-	-	-
Mtap1b	chr13	3	2879	100214250--100217131	Novel	-	-	-	-
2015-09-02	chr1	3	2875	95397134--95400011	Novel	-	-	-	-
Arntl2	chr6	3	2870	146773748--146776620	Novel	-	-	-	-
Tmem39a	chr16	3	2817	38575937--38578756	Novel	-	-	-	-
Mto1	chr9	3	2774	78305850--78308628	Novel	-	-	-	-
Col6a2	chr10	3	2763	76059556--76062321	Novel	-	-	-	-
Kdm4c	chr4	3	2763	74019654--74022418	Novel	-	-	-	-
Sumf2	chr5	3	2717	130335796--130338515	Novel	-	-	-	-
Tfdp1	chr8	3	2711	13362375--13365090	Novel	-	-	-	-
Ankrd28	chr14	3	2697	32592191--32594889	Novel	-	-	-	-
Fam92a	chr4	3	2651	12091338--12093992	Novel	-	-	-	-
Dlst	chr12	3	2645	86460290--86462936	Novel	-	-	-	-
Lrrc8a	chr2	3	2630	30114737--30117367	Novel	-	-	-	-
Ppib	chr9	3	2588	65908205--65910795	Novel	-	-	-	-
Cops3	chr11	3	2576	59643809--59646387	Novel	-	-	-	-
Pbxip1	chr3	3	2562	89240873--89243439	Novel	-	-	-	-
Tcf3	chr10	3	2559	79873019--79875581	Novel	-	-	-	-
Fkbp1a	chr2	3	2559	151368600--151371160	Novel	-	-	-	-
Mrs2	chr13	3	2554	25090940--25093496	Novel	-	-	-	-
Dip2b	chr15	3	2485	99935970--99938459	Novel	-	-	-	-
Armc5	chr7	3	2470	135384380--135386854	Novel	-	-	-	-
Prdm11	chr2	3	2445	92826943--92829388	Novel	-	-	-	-
Zfyve21	chr12	3	2437	113063317--113065757	Novel	-	-	-	-
Brd8	chr18	3	2430	34759894--34762327	Novel	-	-	-	-
Srrm1	chr4	3	2427	134893989--134896418	Novel	-	-	-	-
Cap1	chr4	3	2377	122542517--122544896	Novel	-	-	-	-
Map4k4	chr1	3	2328	40068684--40071014	Novel	-	-	-	-
Ttc39c	chr18	3	2328	12854071--12856399	Novel	-	-	-	-
Dlgap5	chr14	3	2323	48007793--48010120	Novel	-	-	-	-
Rab35	chr5	3	2317	116087772--116090092	Novel	-	-	-	-
Flot2	chr11	3	2303	77866951--77869260	Novel	-	-	-	-
Midn	chr10	3	2289	79614466--79616758	Novel	-	-	-	-
Rsrc2	chr5	3	2289	124181275--124183568	Novel	-	-	-	-
Eed	chr7	3	2282	97110870--97113157	Novel	-	-	-	-
Ahctf1	chr1	3	2275	181693731--181696010	Novel	-	-	-	-
Ugdh	chr5	3	2273	65811600--65813874	Novel	-	-	-	-
Wapal	chr14	3	2270	35505917--35508190	Novel	-	-	-	-
Phf12	chr11	3	2233	77838586--77840821	Novel	-	-	-	-
Myl9	chr2	3	2231	156602021--156604255	Novel	-	-	-	-
1700052N19Rik	chr10	3	2223	5895894--5898118	Novel	-	-	-	-
Ptprd	chr4	3	2202	75746656--75748858	Novel	-	-	-	-
Rnaset2b	chr17	3	2166	8328586--8330753	Novel	-	-	-	-
Rspo2	chr15	3	2136	42907506--42909646	Novel	-	-	-	-
Supv3l1	chr10	3	2132	61903993--61906127	Novel	-	-	-	-
Herc4	chr10	3	2130	62777316--62779447	Novel	-	-	-	-
Slc38a9	chr13	3	2125	113459937--113462064	Novel	-	-	-	-
4632411B12Rik	chr1	3	2097	36422497--36424594	Novel	-	-	-	-
Ankrd44	chr1	3	2068	54706442--54708513	Novel	-	-	-	-
Uqcrc2	chr7	3	2067	127779106--127781175	Novel	-	-	-	-
Azi2	chr9	3	2047	117968783--117970831	Novel	-	-	-	-
Thap7	chr16	3	2037	17528833--17530873	Novel	-	-	-	-
Slc30a5	chr13	3	2030	101579230--101581260	Novel	-	-	-	-
Thrap3	chr4	3	2018	125853600--125855620	Novel	-	-	-	-
Gas5	chr1	3	1981	162966375--162968357	Novel	-	-	-	-
Amotl2	chr9	3	1972	102620437--102622413	Novel	-	-	-	-
Mier1	chr4	3	1950	102832425--102834376	Novel	-	-	-	-
Crlf1	chr8	3	1940	73025176--73027117	Novel	-	-	-	-
Wbp11	chr6	3	1911	136774629--136776542	Novel	-	-	-	-
Clcc1	chr3	3	1909	108477691--108479602	Novel	-	-	-	-
Eif5b	chr1	3	1892	38090945--38092841	Novel	-	-	-	-
Mina	chr16	3	1890	59487422--59489317	Novel	-	-	-	-
Topbp1	chr9	3	1884	103236507--103238393	Novel	-	-	-	-
Snapc4	chr2	3	1878	26226400--26228282	Novel	-	-	-	-
Zfp287	chr11	3	1863	62536434--62538300	Novel	-	-	-	-
Gpr126	chr10	3	1858	14176027--14177887	Novel	-	-	-	-
2310037I24Rik	chr15	3	1848	98353142--98354993	Novel	-	-	-	-
Dusp11	chr6	3	1801	85903487--85905291	Novel	-	-	-	-
Sfxn2	chr19	3	1799	46669356--46671160	Novel	-	-	-	-
Adnp	chr2	3	1799	168030272--168032075	Novel	-	-	-	-
2810008M24Rik	chr13	3	1791	108834826--108836618	Novel	-	-	-	-
Exosc1	chr19	3	1736	41999285--42001023	Novel	-	-	-	-
2810008M24Rik	chr13	3	1716	108834902--108836618	Novel	-	-	-	-
Clic1	chr17	3	1707	35187670--35189380	Novel	-	-	-	-
D6Wsu116e	chr6	3	1692	116210683--116212379	Novel	-	-	-	-
Mkln1	chr6	3	1686	31381247--31382935	Novel	-	-	-	-
Eif4e2	chr1	3	1674	89122808--89124482	Novel	-	-	-	-
Ift27	chr15	3	1674	77994728--77996404	Novel	-	-	-	-
Spata5	chr3	3	1660	37427242--37428904	Novel	-	-	-	-
Ptprn	chr1	3	1655	75257241--75258898	Novel	-	-	-	-
Kif2a	chr13	3	1639	107778477--107780119	Novel	-	-	-	-
Atxn7	chr14	3	1638	14934182--14935820	Novel	-	-	-	-
Mina	chr16	3	1638	59489392--59491031	Novel	-	-	-	-
Pip5k1a	chr3	3	1636	94867706--94869342	Novel	-	-	-	-
Rps3	chr7	3	1634	106628571--106630207	Novel	-	-	-	-
Naglu	chr11	3	1630	100933612--100935247	Novel	-	-	-	-
Btbd12	chr16	3	1607	3999345--4000955	Novel	-	-	-	-
Ipo5	chr14	3	1569	121343781--121345352	Novel	-	-	-	-
Coq6	chr12	3	1566	85707969--85709538	Novel	-	-	-	-
Qrich1	chr9	3	1514	108419582--108421097	Novel	-	-	-	-
Plscr3	chr11	3	1507	69661875--69663384	Novel	-	-	-	-
Gla	chrX	3	1507	131126665--131128174	Novel	-	-	-	-
Papd4	chr13	3	1494	93954268--93955762	Novel	-	-	-	-
Tmem129	chr5	3	1474	33998445--33999922	Novel	-	-	-	-
Atm	chr9	3	1470	53269114--53270587	Novel	-	-	-	-
Prdm5	chr6	3	1469	65806165--65807638	Novel	-	-	-	-
Aebp1	chr11	3	1466	5765456--5766922	Novel	-	-	-	-
Glce	chr9	3	1437	61916384--61917823	Novel	-	-	-	-
Nans	chr4	3	1421	46513849--46515273	Novel	-	-	-	-
Jmjd1c	chr10	3	1416	66715781--66717202	Novel	-	-	-	-
Stard4	chr18	3	1405	33363467--33364875	Novel	-	-	-	-
Heatr7a	chr15	3	1387	76277792--76279183	Novel	-	-	-	-
Nucb2	chr7	3	1381	123672579--123673963	Novel	-	-	-	-
Igf2bp1	chr11	3	1379	95840982--95842364	Novel	-	-	-	-
Yipf3	chr17	3	1372	46385984--46387360	Novel	-	-	-	-
Copz2	chr11	3	1369	96712053--96713426	Novel	-	-	-	-
Slc43a1	chr2	3	1333	84679660--84680995	Novel	-	-	-	-
Mapkapk5	chr5	3	1323	121975775--121977100	Novel	-	-	-	-
Msl1	chr11	3	1321	98659113--98660436	Novel	-	-	-	-
Mtmr4	chr11	3	1319	87409378--87410698	Novel	-	-	-	-
Anapc11	chr11	3	1310	120465283--120466597	Novel	-	-	-	-
Fus	chr7	3	1294	135119433--135120728	Novel	-	-	-	-
Unk	chr11	3	1285	115911483--115912771	Novel	-	-	-	-
Chodl	chr16	3	1266	78949334--78950601	Novel	-	-	-	-
Wac	chr18	3	1264	7916293--7917559	Novel	-	-	-	-
Cryzl1	chr16	3	1254	91693172--91694429	Novel	-	-	-	-
Ncdn	chr4	3	1243	126429325--126430569	Novel	-	-	-	-
Eme1	chr11	3	1233	94509542--94510778	Novel	-	-	-	-
Slc25a3	chr10	3	1226	90585076--90586304	Novel	-	-	-	-
Lss	chr10	3	1203	75999108--76000314	Novel	-	-	-	-
Srsf11	chr3	3	1195	157680855--157682053	Novel	-	-	-	-
Unc45a	chr7	3	1193	87476668--87477865	Novel	-	-	-	-
Arpc2	chr1	3	1188	74309128--74310316	Novel	-	-	-	-
Eif4g2	chr7	3	1184	118223836--118225022	Novel	-	-	-	-
Zfp384	chr6	3	1174	124975095--124976276	Novel	-	-	-	-
Kdelr2	chr5	3	1166	144165730--144166897	Novel	-	-	-	-
Slc25a3	chr10	3	1149	90583516--90584669	Novel	-	-	-	-
Pmf1	chr3	3	1143	88198491--88199637	Novel	-	-	-	-
Eif3k	chr7	3	1141	29765558--29766703	Novel	-	-	-	-
Wdr26	chr1	3	1133	183127844--183128977	Novel	-	-	-	-
Foxk2	chr11	3	1130	121156210--121157342	Novel	-	-	-	-
Emd	chrX	3	1130	71501212--71502346	Novel	-	-	-	-
9930013L23Rik	chr7	3	1122	91145967--91147091	Novel	-	-	-	-
Tg	chr15	3	1093	66547596--66548689	Novel	-	-	-	-
Lrp1	chr10	3	1080	127032503--127033586	Novel	-	-	-	-
Rian	chr12	3	1070	110844553--110845623	Novel	-	-	-	-
Adipor1	chr1	3	1060	136321498--136322560	Novel	-	-	-	-
Scamp3	chr3	3	1037	88984809--88985847	Novel	-	-	-	-
0610007P14Rik	chr12	3	1036	87164384--87165423	Novel	-	-	-	-
Thoc7	chr14	3	1027	14786050--14787080	Novel	-	-	-	-
Otud7b	chr3	3	1016	95944526--95945544	Novel	-	-	-	-
6720463M24Rik	chr14	3	1014	99471850--99472864	Novel	-	-	-	-
Actn1	chr12	3	998	81292356--81293356	Novel	-	-	-	-
Mpi	chr9	3	998	57395335--57396336	Novel	-	-	-	-
Phpt1	chr2	3	983	25429218--25430203	Novel	-	-	-	-
Mrpl3	chr9	3	983	104977567--104978552	Novel	-	-	-	-
Col1a1	chr11	3	978	94809046--94810024	Novel	-	-	-	-
Cnn1	chr9	3	975	21911217--21912194	Novel	-	-	-	-
Nup35	chr2	3	949	80497509--80498459	Novel	-	-	-	-
Rps27l	chr9	3	941	66795502--66796445	Novel	-	-	-	-
P4ha1	chr10	3	939	58817156--58818097	Novel	-	-	-	-
Mbd2	chr18	3	935	70752991--70753931	Novel	-	-	-	-
Rbm5	chr9	3	925	107671956--107672884	Novel	-	-	-	-
Hira	chr16	3	924	18896863--18897790	Novel	-	-	-	-
Jak3	chr8	3	918	74206310--74207231	Novel	-	-	-	-
H2afy2	chr10	3	913	61202210--61203126	Novel	-	-	-	-
Smad3	chr9	3	913	63514029--63514942	Novel	-	-	-	-
Dlg5	chr14	3	906	24954894--24955805	Novel	-	-	-	-
Ncoa4	chr14	3	902	32986674--32987578	Novel	-	-	-	-
2700029M09Rik	chr8	3	898	63385233--63386133	Novel	-	-	-	-
Capn2	chr1	3	893	184403119--184404012	Novel	-	-	-	-
Mrps27	chr13	3	893	100170329--100171224	Novel	-	-	-	-
Dnajb12	chr10	3	887	59357332--59358222	Novel	-	-	-	-
Vegfb	chr19	3	865	7060976--7061844	Novel	-	-	-	-
Cnot7	chr8	3	863	41595579--41596446	Novel	-	-	-	-
Ppp1r12c	chr7	3	848	4437064--4437914	Novel	-	-	-	-
Stk25	chr1	3	836	95521201--95522037	Novel	-	-	-	-
Kidins220	chr12	3	836	25674700--25675537	Novel	-	-	-	-
Fam13b	chr18	3	819	34623989--34624811	Novel	-	-	-	-
Scamp3	chr3	3	817	88983353--88984173	Novel	-	-	-	-
P4ha2	chr11	3	807	53926825--53927640	Novel	-	-	-	-
Nfe2l2	chr2	3	798	75522679--75523480	Novel	-	-	-	-
Tmem165	chr5	3	796	76628594--76629391	Novel	-	-	-	-
Vps16	chr2	3	789	130264566--130265357	Novel	-	-	-	-
Slc30a5	chr13	3	776	101583774--101584552	Novel	-	-	-	-
Mrpl30	chr1	3	770	37949015--37949789	Novel	-	-	-	-
Ppp4c	chr7	3	770	133930860--133931632	Novel	-	-	-	-
Ddx50	chr10	3	762	62095961--62096727	Novel	-	-	-	-
Srsf1	chr11	3	761	87862715--87863478	Novel	-	-	-	-
Nop2	chr6	3	746	125088908--125089658	Novel	-	-	-	-
Haus8	chr8	3	746	73779610--73780358	Novel	-	-	-	-
3110056O03Rik	chr10	3	742	80329404--80330148	Novel	-	-	-	-
Cd9	chr6	3	738	125432718--125433459	Novel	-	-	-	-
Pkp4	chr2	3	728	59187821--59188550	Novel	-	-	-	-
Trip12	chr1	3	726	84757711--84758438	Novel	-	-	-	-
Zfp219	chr14	3	723	52629733--52630458	Novel	-	-	-	-
Tyk2	chr9	3	723	20928583--20929309	Novel	-	-	-	-
Tnfrsf12a	chr17	3	722	23813571--23814295	Novel	-	-	-	-
Atp6v0a2	chr5	3	718	125195956--125196676	Novel	-	-	-	-
Mcm5	chr8	3	717	77647003--77647720	Novel	-	-	-	-
Itga3	chr11	3	713	94907077--94907791	Novel	-	-	-	-
Tnrc6a	chr7	3	710	130324188--130324903	Novel	-	-	-	-
Brf2	chr8	3	705	28237991--28238697	Novel	-	-	-	-
H2afy2	chr10	3	699	61203183--61203885	Novel	-	-	-	-
Rpl18	chr7	3	695	52975386--52976083	Novel	-	-	-	-
Plk4	chr3	3	693	40605016--40605710	Novel	-	-	-	-
Wdr45	chrX	3	687	7300285--7300975	Novel	-	-	-	-
Arnt2	chr7	3	679	91493158--91493837	Novel	-	-	-	-
Znf512b	chr2	3	678	181324886--181325566	Novel	-	-	-	-
Cd63	chr10	3	676	128347830--128348508	Novel	-	-	-	-
Rpl39	chrX	3	666	34624083--34624749	Novel	-	-	-	-
Atp6v1c1	chr15	3	665	38603718--38604386	Novel	-	-	-	-
Trappc6a	chr7	3	664	20099884--20100552	Novel	-	-	-	-
Crlf2	chr5	3	661	109984375--109985038	Novel	-	-	-	-
Arhgef9	chrX	3	652	92249629--92250283	Novel	-	-	-	-
E2f6	chr12	3	650	16831520--16832173	Novel	-	-	-	-
Ptprn	chr1	3	637	75250716--75251354	Novel	-	-	-	-
Gcap14	chr14	3	628	37731782--37732411	Novel	-	-	-	-
Itfg3	chr17	3	624	26353612--26354240	Novel	-	-	-	-
Hsbp1	chr8	3	613	121868902--121869517	Novel	-	-	-	-
Obsl1	chr1	3	609	75488032--75488643	Novel	-	-	-	-
Tdp2	chr13	3	593	24923964--24924557	Novel	-	-	-	-
Apoa1bp	chr3	3	586	87861055--87861643	Novel	-	-	-	-
Tpx2	chr2	3	579	152717289--152717869	Novel	-	-	-	-
Lphn1	chr8	3	572	86461673--86462248	Novel	-	-	-	-
Sdccag8	chr1	3	570	178942142--178942716	Novel	-	-	-	-
Rpp30	chr19	3	569	36174727--36175298	Novel	-	-	-	-
Dnajb11	chr16	3	563	22871179--22871745	Novel	-	-	-	-
Anxa9	chr3	3	560	95106347--95106911	Novel	-	-	-	-
Nsfl1c	chr2	3	553	151328193--151328751	Novel	-	-	-	-
Tbc1d17	chr7	3	546	52100697--52101248	Novel	-	-	-	-
Raver1	chr9	3	536	20884612--20885153	Novel	-	-	-	-
Rexo1	chr10	3	531	80011278--80011810	Novel	-	-	-	-
Exosc8	chr3	3	519	54536100--54536622	Novel	-	-	-	-
Ilvbl	chr10	3	518	78037311--78037833	Novel	-	-	-	-
2310028H24Rik	chr4	3	516	41467428--41467945	Novel	-	-	-	-
Sema3f	chr9	3	508	107587147--107587658	Novel	-	-	-	-
Lamc2	chr1	3	506	154976286--154976794	Novel	-	-	-	-
Slc9a5	chr8	3	506	107887328--107887840	Novel	-	-	-	-
Zbtb48	chr4	3	505	151401168--151401673	Novel	-	-	-	-
Fgfrl1	chr5	3	505	109123549--109124058	Novel	-	-	-	-
Serf2	chr2	3	504	121275817--121276324	Novel	-	-	-	-
Odc1	chr12	3	502	17554613--17555116	Novel	-	-	-	-
Zfp532	chr18	3	498	65742051--65742551	Novel	-	-	-	-
Thy1	chr9	3	498	43854921--43855421	Novel	-	-	-	-
Vps16	chr2	3	497	130268418--130268919	Novel	-	-	-	-
Kdelr1	chr7	3	497	53128630--53129129	Novel	-	-	-	-
Ano1	chr7	3	495	151833981--151834480	Novel	-	-	-	-
Zdhhc1	chr8	3	487	108000429--108000917	Novel	-	-	-	-
Atg4b	chr1	3	486	95682599--95683087	Novel	-	-	-	-
Cpsf7	chr19	3	485	10606823--10607309	Novel	-	-	-	-
Tmem214	chr5	3	476	31178259--31178737	Novel	-	-	-	-
Zfp384	chr6	3	475	124974287--124974765	Novel	-	-	-	-
Fam125a	chr8	3	473	74067382--74067856	Novel	-	-	-	-
Gnl3	chr14	3	469	31827306--31827777	Novel	-	-	-	-
Trim27	chr13	3	468	21281990--21282461	Novel	-	-	-	-
Pabpc1	chr15	3	459	36525854--36526313	Novel	-	-	-	-
Mtmr11	chr3	3	459	95968248--95968708	Novel	-	-	-	-
Hnrnph1	chr11	3	456	50191302--50191760	Novel	-	-	-	-
Serpina3g	chr12	3	448	105475492--105475946	Novel	-	-	-	-
Tenc1	chr15	3	445	101936226--101936676	Novel	-	-	-	-
Katnb1	chr8	3	441	97611317--97611760	Novel	-	-	-	-
Grin2d	chr7	3	437	53113382--53113820	Novel	-	-	-	-
Btf3	chr13	3	436	99083156--99083595	Novel	-	-	-	-
Tcof1	chr18	3	431	60991648--60992082	Novel	-	-	-	-
Lass2	chr3	3	430	95124677--95125111	Novel	-	-	-	-
Hax1	chr3	3	424	89802025--89802451	Novel	-	-	-	-
A730011L01Rik	chr11	3	420	119366479--119366901	Novel	-	-	-	-
4931414P19Rik	chr14	3	415	55214788--55215206	Novel	-	-	-	-
Bbc3	chr7	3	412	16897061--16897475	Novel	-	-	-	-
Fhl1	chrX	3	411	54043222--54043636	Novel	-	-	-	-
Sdc4	chr2	3	409	164256813--164257224	Novel	-	-	-	-
Pcmt1	chr10	3	390	7368456--7368850	Novel	-	-	-	-
Obfc2a	chr1	3	387	51534459--51534850	Novel	-	-	-	-
Ppp2r3c	chr12	3	386	56389039--56389426	Novel	-	-	-	-
Ino80e	chr7	3	384	134000805--134001190	Novel	-	-	-	-
Dmpk	chr7	3	381	19677382--19677768	Novel	-	-	-	-
Zcchc6	chr13	3	379	59902077--59902458	Novel	-	-	-	-
Papola	chr12	3	378	107072992--107073374	Novel	-	-	-	-
Armcx3	chrX	3	378	131291424--131291802	Novel	-	-	-	-
Rer1	chr4	3	377	154456863--154457242	Novel	-	-	-	-
Hspg2	chr4	3	374	137066079--137066456	Novel	-	-	-	-
Nrg1	chr8	3	370	32929150--32929526	Novel	-	-	-	-
Cdan1	chr2	3	369	120555835--120556205	Novel	-	-	-	-
Taf10	chr7	3	364	112891576--112891941	Novel	-	-	-	-
Txndc17	chr11	3	363	72021836--72022199	Novel	-	-	-	-
Xylt2	chr11	3	361	94527965--94528326	Novel	-	-	-	-
Ccdc114	chr7	3	361	53202326--53202694	Novel	-	-	-	-
Klhdc8a	chr1	3	356	134199265--134199622	Novel	-	-	-	-
Kctd17	chr15	3	351	78267660--78268017	Novel	-	-	-	-
Vamp2	chr11	3	349	68902726--68903080	Novel	-	-	-	-
Csad	chr15	3	344	102009047--102009392	Novel	-	-	-	-
0610007P22Rik	chr17	3	335	25377606--25377943	Novel	-	-	-	-
ORF61	chr10	3	334	79440598--79440934	Novel	-	-	-	-
Igf2bp1	chr11	3	319	95829792--95830113	Novel	-	-	-	-
Nfe2l1	chr11	3	317	96683632--96683952	Novel	-	-	-	-
Zfp651	chr9	3	314	121674747--121675064	Novel	-	-	-	-
Slc25a38	chr9	3	301	120029072--120029374	Novel	-	-	-	-
Ahnak	chr19	3	291	9089184--9089485	Novel	-	-	-	-
Zfp862	chr6	3	290	48474735--48475025	Novel	-	-	-	-
Bet1l	chr7	3	290	148041829--148042121	Novel	-	-	-	-
Tra2a	chr6	3	281	49202513--49202795	Novel	-	-	-	-
Rps11	chr7	3	280	52377918--52378201	Novel	-	-	-	-
Ap3d1	chr10	3	275	80172236--80172512	Novel	-	-	-	-
Donson	chr16	3	273	91684054--91684331	Novel	-	-	-	-
Gne	chr4	3	273	44054761--44055036	Novel	-	-	-	-
Gas5	chr1	3	271	162966981--162967254	Novel	-	-	-	-
Mthfsd	chr8	3	266	123625435--123625703	Novel	-	-	-	-
Sun2	chr15	3	265	79558025--79558294	Novel	-	-	-	-
Lzic	chr4	3	265	148859699--148859966	Novel	-	-	-	-
0610007C21Rik	chr5	3	256	31356429--31356687	Novel	-	-	-	-
Etaa1	chr11	3	253	17852331--17852586	Novel	-	-	-	-
Slc25a1	chr16	3	252	17927383--17927638	Novel	-	-	-	-
Rpl11	chr4	3	252	135608632--135608885	Novel	-	-	-	-
Eif1a	chr18	3	250	46757454--46757704	Novel	-	-	-	-
Rce1	chr19	3	249	4623576--4623829	Novel	-	-	-	-
Clspn	chr4	3	238	126270045--126270283	Novel	-	-	-	-
Ptpn12	chr5	3	238	20498809--20499050	Novel	-	-	-	-
Rps19	chr7	3	238	25670225--25670465	Novel	-	-	-	-
Wtip	chr7	3	231	34894705--34894942	Novel	-	-	-	-
Fbl	chr7	3	226	28962997--28963223	Novel	-	-	-	-
Zfp90	chr8	3	223	108943096--108943320	Novel	-	-	-	-
Hdac5	chr11	3	222	102057630--102057854	Novel	-	-	-	-
Bmp4	chr14	3	221	47005769--47005990	Novel	-	-	-	-
Leng8	chr7	3	221	4094638--4094860	Novel	-	-	-	-
Taf2	chr15	3	219	54847707--54847931	Novel	-	-	-	-
Wdr85	chr2	3	212	24818328--24818542	Novel	-	-	-	-
Atf6b	chr17	3	209	34790238--34790449	Novel	-	-	-	-
Strn4	chr7	3	207	17416485--17416694	Novel	-	-	-	-
Ergic1	chr17	3	206	26791804--26792011	Novel	-	-	-	-
4930547N16Rik	chr10	3	203	87609393--87609598	Novel	-	-	-	-
Loxl2	chr14	3	201	70039778--70039983	Novel	-	-	-	-
Prmt1	chr7	3	200	52239245--52239445	Novel	-	-	-	-
Samd4	chr14	3	196	47504167--47504365	Novel	-	-	-	-
Apoa1bp	chr3	3	195	87860697--87860897	Novel	-	-	-	-
Lin37	chr7	3	195	31342449--31342644	Novel	-	-	-	-
Cd63	chr10	3	193	128347527--128347720	Novel	-	-	-	-
Nupr1	chr7	3	187	133768649--133768837	Novel	-	-	-	-
Zfp873	chr10	3	186	81521238--81521428	Novel	-	-	-	-
Otub1	chr19	3	184	7278361--7278549	Novel	-	-	-	-
Atxn2l	chr7	3	182	133636883--133637069	Novel	-	-	-	-
Rps23	chr13	3	180	91063011--91063192	Novel	-	-	-	-
Arhgap33	chr7	3	178	31311982--31312163	Novel	-	-	-	-
Pnrc2	chr4	3	177	135429014--135429192	Novel	-	-	-	-
Nckap5l	chr15	3	175	99253709--99253885	Novel	-	-	-	-
Bub3	chr7	3	174	138704047--138704223	Novel	-	-	-	-
Stk11	chr10	3	168	79592854--79593027	Novel	-	-	-	-
2310021P13Rik	chr14	3	166	21537479--21537648	Novel	-	-	-	-
Obsl1	chr1	3	163	75488917--75489081	Novel	-	-	-	-
Rad54l	chr4	3	162	115795921--115796084	Novel	-	-	-	-
Ap2m1	chr16	3	161	20540884--20541047	Novel	-	-	-	-
Rhbdf1	chr11	3	158	32112783--32112945	Novel	-	-	-	-
Pml	chr9	3	153	58067476--58067629	Novel	-	-	-	-
Rps21	chr2	3	152	179992150--179992304	Novel	-	-	-	-
Zfp207	chr11	3	150	80199529--80199683	Novel	-	-	-	-
Bms1	chr6	3	148	118342671--118342822	Novel	-	-	-	-
Solh	chr17	3	145	26099760--26099909	Novel	-	-	-	-
Ecm1	chr3	3	144	95541790--95541936	Novel	-	-	-	-
C2cd2l	chr9	3	140	44122097--44122237	Novel	-	-	-	-
Sh3bp5l	chr11	3	138	58144615--58144755	Novel	-	-	-	-
Ecm1	chr3	3	133	95540261--95540396	Novel	-	-	-	-
Ptprs	chr17	3	132	56568389--56568522	Novel	-	-	-	-
Akirin2	chr4	3	132	34498023--34498159	Novel	-	-	-	-
Camk2g	chr14	3	126	21584699--21584828	Novel	-	-	-	-
Eftud1	chr7	3	125	89806649--89806776	Novel	-	-	-	-
Chtf18	chr17	3	123	25864068--25864193	Novel	-	-	-	-
2010111I01Rik	chr13	3	119	63400088--63400209	Novel	-	-	-	-
6720463M24Rik	chr14	3	117	99446687--99446804	Novel	-	-	-	-
Atg16l2	chr7	3	117	108438758--108438879	Novel	-	-	-	-
1200009I06Rik	chr12	3	116	112667508--112667626	Novel	-	-	-	-
Fam38a	chr8	3	114	125009609--125009723	Novel	-	-	-	-
Slc14a2	chr18	3	113	78545944--78546059	Novel	-	-	-	-
Sssca1	chr19	3	113	5731325--5731440	Novel	-	-	-	-
Vps16	chr2	3	113	130267238--130267352	Novel	-	-	-	-
9930111J21Rik2	chr11	3	112	48864533--48864648	Novel	-	-	-	-
Drg2	chr11	3	112	60269938--60270052	Novel	-	-	-	-
Naca	chr10	3	111	127473430--127473544	Novel	-	-	-	-
Cct2	chr10	3	109	116500105--116500216	Novel	-	-	-	-
Gnl2	chr4	3	108	124719921--124720033	Novel	-	-	-	-
Zdhhc4	chr5	3	106	144081968--144082080	Novel	-	-	-	-
Eif2b5	chr16	3	105	20505426--20505536	Novel	-	-	-	-
Plscr1	chr9	3	104	92161447--92161553	Novel	-	-	-	-
Hnrnpd	chr5	3	103	100392899--100393003	Novel	-	-	-	-
Ddx5	chr11	3	102	106645170--106645274	Novel	-	-	-	-
Wdr1	chr5	3	102	38920907--38921012	Novel	-	-	-	-
Trim30d	chr7	3	101	111650223--111650324	Novel	-	-	-	-
Ankrd9	chr12	3	97	112215756--112215858	Novel	-	-	-	-
Slc12a4	chr8	3	97	108468307--108468406	Novel	-	-	-	-
Znf512b	chr2	3	95	181323221--181323321	Novel	-	-	-	-
Prpf38b	chr3	3	83	108708904--108708989	Novel	-	-	-	-
Pcgf2	chr11	3	82	97553088--97553173	Novel	-	-	-	-
Zfp414	chr17	3	82	33766642--33766725	Novel	-	-	-	-
Eef1g	chr19	3	81	9046913--9046998	Novel	-	-	-	-
Exosc10	chr4	3	81	147947135--147947219	Novel	-	-	-	-
Pgap2	chr7	3	81	109371811--109371893	Novel	-	-	-	-
Atpaf2	chr11	3	76	60214836--60214917	Novel	-	-	-	-
Arhgap21	chr2	3	75	20782737--20782814	Novel	-	-	-	-
Txndc15	chr13	3	71	55827399--55827472	Novel	-	-	-	-
Tmem232	chr17	3	70	65787884--65787954	Novel	-	-	-	-
Aarsd1	chr11	3	69	101272538--101272610	Novel	-	-	-	-
Zfp335	chr2	3	66	164718120--164718189	Novel	-	-	-	-
Mettl3	chr14	3	63	52916275--52916339	Novel	-	-	-	-
Clta	chr4	3	45	44025692--44025743	Novel	-	-	-	-
Trim30d	chr7	3	35	111650324--111650359	Novel	-	-	-	-
Aebp1	chr11	3	24	5771738--5771766	Novel	-	-	-	-
BC002163	chr16	3	23	42955739--42955764	Novel	-	-	-	-
Ndufa3	chr7	3	22	3569306--3569331	Novel	-	-	-	-
Bgn	chrX	3	14	70740825--70740849	Novel	-	-	-	-
Idh2	chr7	3	6	87243219--87243235	Novel	-	-	-	-
Maff	chr15	3	5	79189381--79189386	Novel	-	-	-	-
Tanc2	chr11	3	4	105635714--105635722	Novel	-	-	-	-
Gm5088	chr14	3	4	90298955--90298960	Novel	-	-	-	-
Col8a1	chr16	3	4	57624900--57624914	Novel	-	-	-	-
Hunk	chr16	3	4	90499588--90499597	Novel	-	-	-	-
Itpripl2	chr7	3	4	125630003--125630008	Novel	-	-	-	-
Hnrnpa1	chr15	3	3	103075001--103075012	Novel	-	-	-	-
Myh9	chr15	3	3	77605557--77605570	Novel	-	-	-	-
Tubb5	chr17	3	3	35970921--35970934	Novel	-	-	-	-
Jun	chr4	3	3	94717343--94717356	Novel	-	-	-	-
Ngfrap1	chrX	3	3	132805938--132805949	Novel	-	-	-	-
Cyb5r1	chr1	3	2	136308162--136308174	Novel	-	-	-	-
Lbr	chr1	3	2	183746831--183746834	Novel	-	-	-	-
Pkp1	chr1	3	2	137769878--137769890	Novel	-	-	-	-
Pnkd	chr1	3	2	74335678--74335689	Novel	-	-	-	-
Rnf149	chr1	3	2	39608784--39608796	Novel	-	-	-	-
Wdr26	chr1	3	2	183107815--183107823	Novel	-	-	-	-
Nus1	chr10	3	2	52156656--52156668	Novel	-	-	-	-
Fam101b	chr11	3	2	75834507--75834518	Novel	-	-	-	-
Tns3	chr11	3	2	8332882--8332892	Novel	-	-	-	-
Vdac1	chr11	3	2	52202630--52202640	Novel	-	-	-	-
Arf6	chr12	3	2	70474479--70474486	Novel	-	-	-	-
Gdi2	chr13	3	2	3564301--3564308	Novel	-	-	-	-
S1pr3	chr13	3	2	51515663--51515671	Novel	-	-	-	-
Wisp1	chr15	3	2	66754382--66754392	Novel	-	-	-	-
Ltbp1	chr17	3	2	75752099--75752110	Novel	-	-	-	-
Lox	chr18	3	2	52677255--52677259	Novel	-	-	-	-
Pura	chr18	3	2	36447795--36447804	Novel	-	-	-	-
Sh3pxd2a	chr19	3	2	47336995--47337007	Novel	-	-	-	-
4930525F21Rik	chr2	3	2	125915379--125915391	Novel	-	-	-	-
5930434B04Rik	chr2	3	2	26875280--26875292	Novel	-	-	-	-
Myo3a	chr2	3	2	22443118--22443129	Novel	-	-	-	-
Pdia3	chr2	3	2	121263514--121263521	Novel	-	-	-	-
Snap23	chr2	3	2	120425787--120425794	Novel	-	-	-	-
Snapin	chr3	3	2	90292761--90292769	Novel	-	-	-	-
Actb	chr5	3	2	143665435--143665442	Novel	-	-	-	-
Fosl2	chr5	3	2	32459073--32459081	Novel	-	-	-	-
2015-09-11	chr5	3	2	93603798--93603806	Novel	-	-	-	-
Zkscan1	chr5	3	2	138548415--138548426	Novel	-	-	-	-
Slc5a2	chr7	3	2	135415166--135415178	Novel	-	-	-	-
Sfrp1	chr8	3	2	24559215--24559222	Novel	-	-	-	-
Wwp2	chr8	3	2	110082330--110082337	Novel	-	-	-	-
Zfp617	chr8	3	2	74457902--74457914	Novel	-	-	-	-
Eef1a1	chr9	3	2	78328153--78328156	Novel	-	-	-	-
Ets1	chr9	3	2	32564080--32564092	Novel	-	-	-	-
Tpbg	chr9	3	2	85739094--85739106	Novel	-	-	-	-
Mad1l1	chr5	2	39510	140541958--140581471	Novel	-	-	-	-
Tdrd3	chr14	2	39444	87817396--87856843	Novel	-	-	-	-
Rsu1	chr2	2	39231	13099163--13138397	Novel	-	-	-	-
Dtnbp1	chr13	2	38894	45026520--45065416	Novel	-	-	-	-
Pvt1	chr15	2	38626	62007479--62046110	Novel	-	-	-	-
Spsb1	chr4	2	38609	149281365--149319976	Novel	-	-	-	-
Rap1gap2	chr11	2	37428	74298472--74335902	Novel	-	-	-	-
Eif3h	chr15	2	36868	51630905--51667776	Novel	-	-	-	-
Rrbp1	chr2	2	36389	143800344--143836737	Novel	-	-	-	-
Bcat1	chr6	2	36253	144988154--145024410	Novel	-	-	-	-
Senp6	chr9	2	36121	79915377--79951501	Novel	-	-	-	-
Palm2	chr4	2	36118	57624743--57660861	Novel	-	-	-	-
Chchd3	chr6	2	35518	32754024--32789544	Novel	-	-	-	-
Foxp1	chr6	2	35498	99349711--99385210	Novel	-	-	-	-
Arhgef9	chrX	2	35408	92326354--92361764	Novel	-	-	-	-
St3gal2	chr8	2	35146	113445511--113480658	Novel	-	-	-	-
Timp2	chr11	2	34755	118181523--118216278	Novel	-	-	-	-
Phactr4	chr4	2	34506	131934478--131968985	Novel	-	-	-	-
Alg9	chr9	2	33927	50616911--50650840	Novel	-	-	-	-
Igf2bp3	chr6	2	33711	49084757--49118468	Novel	-	-	-	-
Tbx15	chr3	2	33699	99079050--99112752	Novel	-	-	-	-
Pitpnb	chr5	2	32883	111767446--111800332	Novel	-	-	-	-
Col8a1	chr16	2	32880	57721871--57754755	Novel	-	-	-	-
Cpne1	chr2	2	32133	155905200--155937335	Novel	-	-	-	-
Crim1	chr17	2	31757	78680704--78712463	Novel	-	-	-	-
Lrrc8d	chr5	2	31666	106129581--106161249	Novel	-	-	-	-
Abi3bp	chr16	2	31404	56611196--56642601	Novel	-	-	-	-
Sptlc2	chr12	2	31343	88697651--88728998	Novel	-	-	-	-
Rusc2	chr4	2	30194	43397301--43427501	Novel	-	-	-	-
Grk5	chr19	2	29995	61077659--61107654	Novel	-	-	-	-
Commd10	chr18	2	29972	47120158--47150132	Novel	-	-	-	-
Sae1	chr7	2	29968	16922187--16952157	Novel	-	-	-	-
Fmn1	chr2	2	29716	113403526--113433243	Novel	-	-	-	-
Sox6	chr7	2	28859	122693670--122722531	Novel	-	-	-	-
Vac14	chr8	2	28814	113177576--113206394	Novel	-	-	-	-
Tacc2	chr7	2	28781	137789331--137818115	Novel	-	-	-	-
Sec22a	chr16	2	28729	35318955--35347685	Novel	-	-	-	-
Pak3	chrX	2	28672	140099155--140127830	Novel	-	-	-	-
Cdc42bpa	chr1	2	28407	181901082--181929492	Novel	-	-	-	-
Map2k5	chr9	2	28280	63191263--63219543	Novel	-	-	-	-
Prkg1	chr19	2	27816	31348958--31376775	Novel	-	-	-	-
Zmiz1	chr14	2	27660	26427696--26455358	Novel	-	-	-	-
Msrb3	chr10	2	27482	120308207--120335691	Novel	-	-	-	-
Pak3	chrX	2	27443	140100384--140127830	Novel	-	-	-	-
Golph3	chr15	2	27411	12251709--12279125	Novel	-	-	-	-
Ppp2r2d	chr7	2	27384	146038385--146065771	Novel	-	-	-	-
2310028O11Rik	chr4	2	26909	138659926--138686839	Novel	-	-	-	-
Zzz3	chr3	2	26658	152083101--152109762	Novel	-	-	-	-
B3gntl1	chr11	2	26277	121505905--121532185	Novel	-	-	-	-
Raly	chr2	2	26159	154646824--154672984	Novel	-	-	-	-
Slc14a2	chr18	2	26014	78519084--78545099	Novel	-	-	-	-
2310028O11Rik	chr4	2	25822	138661013--138686839	Novel	-	-	-	-
4930534B04Rik	chr12	2	25765	92472659--92498427	Novel	-	-	-	-
Cyp2j8-ps	chr4	2	25712	96111461--96137176	Novel	-	-	-	-
Rnf185	chr11	2	25530	3326681--3352213	Novel	-	-	-	-
Otud7b	chr3	2	25411	95908741--95934153	Novel	-	-	-	-
Vps53	chr11	2	25407	75951893--75977305	Novel	-	-	-	-
Trpm3	chr19	2	25097	22770239--22795339	Novel	-	-	-	-
Eif4g3	chr4	2	24836	137613992--137638828	Novel	-	-	-	-
Arap1	chr7	2	24756	108496711--108521472	Novel	-	-	-	-
Nr6a1	chr2	2	24645	38615949--38640596	Novel	-	-	-	-
Tnk2	chr16	2	24278	32645191--32669474	Novel	-	-	-	-
Tmem38b	chr4	2	24253	53839090--53863348	Novel	-	-	-	-
Cbfb	chr8	2	23742	107702607--107726351	Novel	-	-	-	-
Tpst2	chr5	2	23674	112709244--112732920	Novel	-	-	-	-
Foxp4	chr17	2	23403	48017840--48041248	Novel	-	-	-	-
Msl2	chr9	2	23179	100979720--101002901	Novel	-	-	-	-
Tnk2	chr16	2	23112	32645191--32668308	Novel	-	-	-	-
Tab2	chr10	2	22592	7653005--7675599	Novel	-	-	-	-
Pepd	chr7	2	22227	35697472--35719701	Novel	-	-	-	-
Hhat	chr1	2	22031	194575142--194597176	Novel	-	-	-	-
Fam185a	chr5	2	21998	20939601--20961599	Novel	-	-	-	-
Erp44	chr4	2	21768	48232399--48254168	Novel	-	-	-	-
Fam188a	chr2	2	21592	12319192--12340787	Novel	-	-	-	-
BC052040	chr2	2	21581	115407718--115429302	Novel	-	-	-	-
Srebf2	chr15	2	21560	81978606--82000167	Novel	-	-	-	-
Papd5	chr8	2	21470	90745667--90767139	Novel	-	-	-	-
Zcchc17	chr4	2	21294	130015826--130037122	Novel	-	-	-	-
Lrrc8c	chr5	2	21187	105973287--105994477	Novel	-	-	-	-
Ehbp1	chr11	2	21078	21968509--21989589	Novel	-	-	-	-
Dcp1a	chr14	2	20959	31297772--31318731	Novel	-	-	-	-
Lbh	chr17	2	20677	73267917--73288595	Novel	-	-	-	-
Slc7a6	chr8	2	20662	108692852--108713518	Novel	-	-	-	-
Yap1	chr9	2	20661	7953134--7973797	Novel	-	-	-	-
Slc8a1	chr17	2	20362	82048976--82069343	Novel	-	-	-	-
Oxsr1	chr9	2	20117	119193803--119213923	Novel	-	-	-	-
Prmt3	chr7	2	20081	57061995--57082077	Novel	-	-	-	-
Suclg2	chr6	2	20056	95545747--95565806	Novel	-	-	-	-
Zzz3	chr3	2	19946	152091796--152111743	Novel	-	-	-	-
Arf3	chr15	2	19895	98573259--98593157	Novel	-	-	-	-
Rev1	chr1	2	19784	38165312--38185097	Novel	-	-	-	-
Asah1	chr8	2	19592	42440271--42459864	Novel	-	-	-	-
Rab5c	chr11	2	19495	100579896--100599392	Novel	-	-	-	-
Wnk1	chr6	2	19483	119922873--119942360	Novel	-	-	-	-
1110018G07Rik	chr12	2	19316	86292330--86311648	Novel	-	-	-	-
Fam188a	chr2	2	19180	12308306--12327489	Novel	-	-	-	-
9930013L23Rik	chr7	2	19077	91111624--91130704	Novel	-	-	-	-
Aif1l	chr2	2	19039	31806109--31825149	Novel	-	-	-	-
Fbxo42	chr4	2	18886	140704738--140723627	Novel	-	-	-	-
Atf2	chr2	2	18729	73711802--73730532	Novel	-	-	-	-
Mark3	chr12	2	18680	112842773--112861457	Novel	-	-	-	-
Tnk2	chr16	2	18632	32645192--32663827	Novel	-	-	-	-
Herc4	chr10	2	18577	62708194--62726773	Novel	-	-	-	-
Abcc5	chr16	2	18414	20339027--20357443	Novel	-	-	-	-
Chst12	chr5	2	17813	140981680--140999496	Novel	-	-	-	-
Shfm1	chr6	2	17779	6510501--6528283	Novel	-	-	-	-
Tom1	chr8	2	17680	77557725--77575408	Novel	-	-	-	-
Swap70	chr7	2	17644	117369251--117386899	Novel	-	-	-	-
Lyrm1	chr7	2	17600	127040083--127057686	Novel	-	-	-	-
Gmeb2	chr2	2	17550	180995103--181012654	Novel	-	-	-	-
Dgkz	chr2	2	17361	91786081--91803446	Novel	-	-	-	-
Etf1	chr18	2	17266	35073829--35091096	Novel	-	-	-	-
Ahi1	chr10	2	17207	20720511--20737720	Novel	-	-	-	-
Bcat1	chr6	2	17191	144964111--144981304	Novel	-	-	-	-
Tbca	chr13	2	17175	95585139--95602314	Novel	-	-	-	-
Acyp2	chr11	2	16983	30532317--30549302	Novel	-	-	-	-
St3gal3	chr4	2	16934	117613105--117630042	Novel	-	-	-	-
Itgb5	chr16	2	16901	33902969--33919870	Novel	-	-	-	-
Ube2w	chr1	2	16834	16592434--16609269	Novel	-	-	-	-
Evi5l	chr8	2	16728	4166760--4183491	Novel	-	-	-	-
Fbxl13	chr5	2	16683	21049535--21066220	Novel	-	-	-	-
Igfbp2	chr1	2	16459	72879199--72895659	Novel	-	-	-	-
Dctn1	chr6	2	16455	83116061--83132517	Novel	-	-	-	-
Ankrd13c	chr3	2	16386	157638256--157654645	Novel	-	-	-	-
Tnip1	chr11	2	16285	54753236--54769523	Novel	-	-	-	-
Dnajc11	chr4	2	16275	151331311--151347588	Novel	-	-	-	-
Slc22a5	chr11	2	16040	53688607--53704650	Novel	-	-	-	-
Ap1b1	chr11	2	15916	4887053--4902971	Novel	-	-	-	-
Mycbp2	chr14	2	15799	103555982--103571785	Novel	-	-	-	-
Tmem53	chr4	2	15755	116924739--116940495	Novel	-	-	-	-
Zfp827	chr8	2	15649	81600080--81615731	Novel	-	-	-	-
Lrrc28	chr7	2	15620	74674631--74690252	Novel	-	-	-	-
Klhl7	chr5	2	15596	23647109--23662708	Novel	-	-	-	-
Chfr	chr5	2	15592	110564952--110580545	Novel	-	-	-	-
Rab28	chr5	2	15587	42079088--42094679	Novel	-	-	-	-
Zcchc17	chr4	2	15555	130015826--130031385	Novel	-	-	-	-
1300010F03Rik	chr14	2	15527	79541351--79556878	Novel	-	-	-	-
Nisch	chr14	2	15508	32000904--32016412	Novel	-	-	-	-
Kbtbd2	chr6	2	15492	56731959--56747454	Novel	-	-	-	-
Dym	chr18	2	15238	75343576--75358816	Novel	-	-	-	-
Sec22a	chr16	2	15210	35314373--35329586	Novel	-	-	-	-
Epha2	chr4	2	15152	140857347--140872501	Novel	-	-	-	-
Zfp944	chr17	2	15111	22480678--22495794	Novel	-	-	-	-
Sipa1l1	chr12	2	15004	83458348--83473354	Novel	-	-	-	-
5730601F06Rik	chr9	2	14954	20310508--20325463	Novel	-	-	-	-
Itga11	chr9	2	14908	62529780--62544691	Novel	-	-	-	-
Clns1a	chr7	2	14830	104845377--104860209	Novel	-	-	-	-
Melk	chr4	2	14757	44330993--44345751	Novel	-	-	-	-
Fam173b	chr15	2	14721	31531902--31546625	Novel	-	-	-	-
Mtap6	chr7	2	14461	106464410--106478875	Novel	-	-	-	-
Lactb	chr9	2	14381	66804007--66818389	Novel	-	-	-	-
Strn3	chr12	2	14274	52734705--52748981	Novel	-	-	-	-
Fbxw8	chr5	2	14247	118528257--118542506	Novel	-	-	-	-
4930578N16Rik	chr2	2	14243	69599943--69614188	Novel	-	-	-	-
Asah1	chr8	2	14206	42445653--42459860	Novel	-	-	-	-
Alg13	chrX	2	14182	140756691--140770876	Novel	-	-	-	-
Phc2	chr4	2	14045	128405112--128419160	Novel	-	-	-	-
Denr	chr5	2	13965	124358221--124372188	Novel	-	-	-	-
Znhit6	chr3	2	13934	145241494--145255428	Novel	-	-	-	-
2010111I01Rik	chr13	2	13839	63384323--63398167	Novel	-	-	-	-
Napg	chr18	2	13776	63137678--63151456	Novel	-	-	-	-
Arf1	chr11	2	13770	59027023--59040798	Novel	-	-	-	-
Tmem57	chr4	2	13686	134368612--134382299	Novel	-	-	-	-
Zfp106	chr2	2	13620	120357956--120371580	Novel	-	-	-	-
Atp6v0d1	chr8	2	13619	108049600--108063219	Novel	-	-	-	-
Rell1	chr5	2	13586	64302387--64315974	Novel	-	-	-	-
Ttc35	chr15	2	13554	43345392--43358951	Novel	-	-	-	-
Pspc1	chr14	2	13546	57383081--57396628	Novel	-	-	-	-
Ccdc136	chr6	2	13537	29363085--29376624	Novel	-	-	-	-
Pls3	chrX	2	13477	73047945--73061422	Novel	-	-	-	-
Strada	chr11	2	13319	106035094--106048415	Novel	-	-	-	-
Wtip	chr7	2	13282	34904224--34917508	Novel	-	-	-	-
Wdr20a	chr12	2	13223	112018097--112031323	Novel	-	-	-	-
Ubox5	chr2	2	13210	130442441--130455656	Novel	-	-	-	-
Sfxn1	chr13	2	13178	54167636--54180818	Novel	-	-	-	-
Osmr	chr15	2	13094	6797197--6810294	Novel	-	-	-	-
Vps45	chr3	2	13038	95823663--95836703	Novel	-	-	-	-
Galk2	chr2	2	13013	125742281--125755298	Novel	-	-	-	-
Sfxn1	chr13	2	12978	54167837--54180818	Novel	-	-	-	-
Mmaa	chr8	2	12891	81805552--81818445	Novel	-	-	-	-
Iqch	chr9	2	12840	63330493--63343336	Novel	-	-	-	-
Sptlc2	chr12	2	12776	88683699--88696476	Novel	-	-	-	-
Fyn	chr10	2	12773	39174941--39187716	Novel	-	-	-	-
Insig2	chr1	2	12633	123203540--123216174	Novel	-	-	-	-
Tec	chr5	2	12624	73180483--73193110	Novel	-	-	-	-
Tnc	chr4	2	12617	63643957--63656576	Novel	-	-	-	-
Brcc3	chrX	2	12568	72668237--72680805	Novel	-	-	-	-
Slc6a6	chr6	2	12479	91649026--91661505	Novel	-	-	-	-
5730437N04Rik	chr17	2	12426	5421015--5433441	Novel	-	-	-	-
Abcc1	chr16	2	12418	14445560--14457983	Novel	-	-	-	-
Elavl1	chr8	2	12271	4312612--4324887	Novel	-	-	-	-
Samd8	chr14	2	12222	22599401--22611625	Novel	-	-	-	-
Srbd1	chr17	2	12192	86502340--86514534	Novel	-	-	-	-
Mef2d	chr3	2	12178	87947420--87959600	Novel	-	-	-	-
Aatf	chr11	2	12135	84268827--84280964	Novel	-	-	-	-
Magi3	chr3	2	12128	103825800--103837930	Novel	-	-	-	-
Vapb	chr2	2	12124	173587769--173599894	Novel	-	-	-	-
Hivep1	chr13	2	12122	42264676--42276800	Novel	-	-	-	-
2015-09-07	chr9	2	12095	25073078--25085175	Novel	-	-	-	-
Vta1	chr10	2	12086	14375650--14387739	Novel	-	-	-	-
Rspo2	chr15	2	11922	42989353--43001278	Novel	-	-	-	-
Eif3j	chr2	2	11820	121855069--121866892	Novel	-	-	-	-
Rbm6	chr9	2	11743	107762788--107774535	Novel	-	-	-	-
Dennd1a	chr2	2	11715	37660720--37672435	Novel	-	-	-	-
Exoc4	chr6	2	11698	33812239--33823937	Novel	-	-	-	-
Brpf3	chr17	2	11695	28961008--28972706	Novel	-	-	-	-
Birc3	chr9	2	11648	7861405--7873056	Novel	-	-	-	-
Cnot2	chr10	2	11589	115974499--115986091	Novel	-	-	-	-
Stk19	chr17	2	11581	34961792--34973375	Novel	-	-	-	-
Actn1	chr12	2	11553	81310460--81322014	Novel	-	-	-	-
Ywhaq	chr12	2	11514	21404224--21415739	Novel	-	-	-	-
Fis1	chr5	2	11502	137429459--137440962	Novel	-	-	-	-
Plac9	chr14	2	11423	26989723--27001146	Novel	-	-	-	-
Ppap2a	chr13	2	11416	113635536--113646953	Novel	-	-	-	-
Manbal	chr2	2	11411	157193375--157204787	Novel	-	-	-	-
Hcfc2	chr10	2	11376	82174984--82186363	Novel	-	-	-	-
Erich1	chr8	2	11260	14078916--14090177	Novel	-	-	-	-
Pphln1	chr15	2	11198	93229924--93241122	Novel	-	-	-	-
Trub1	chr19	2	11173	57527684--57538859	Novel	-	-	-	-
Itga1	chr13	2	11166	115880511--115891679	Novel	-	-	-	-
Rnf14	chr18	2	11066	38456450--38467518	Novel	-	-	-	-
Hexa	chr9	2	11055	59390883--59401939	Novel	-	-	-	-
Eif3h	chr15	2	11044	51674168--51685215	Novel	-	-	-	-
Smarca2	chr19	2	11006	26834418--26845427	Novel	-	-	-	-
Nosip	chr7	2	10885	52317973--52328859	Novel	-	-	-	-
Fam105b	chr15	2	10834	27549378--27560212	Novel	-	-	-	-
Rab3ip	chr10	2	10783	116376530--116387317	Novel	-	-	-	-
Rab11a	chr9	2	10766	64574624--64585392	Novel	-	-	-	-
Paip2	chr18	2	10753	35759769--35770526	Novel	-	-	-	-
Timm23	chr14	2	10671	32993854--33004526	Novel	-	-	-	-
Chka	chr19	2	10607	3864758--3875368	Novel	-	-	-	-
Gcap14	chr14	2	10531	37692948--37703480	Novel	-	-	-	-
Mical3	chr6	2	10514	120959199--120969717	Novel	-	-	-	-
Ltbp1	chr17	2	10420	75748208--75758629	Novel	-	-	-	-
Cask	chrX	2	10355	13126621--13136978	Novel	-	-	-	-
Fastkd2	chr1	2	10251	63782163--63792417	Novel	-	-	-	-
Tmem161b	chr13	2	10187	84411932--84422119	Novel	-	-	-	-
Dbt	chr3	2	10160	116216108--116226269	Novel	-	-	-	-
Cacna1c	chr6	2	10159	118577588--118587747	Novel	-	-	-	-
Anln	chr9	2	10158	22143530--22153692	Novel	-	-	-	-
Rsu1	chr2	2	10100	12999234--13009336	Novel	-	-	-	-
Ctnnd1	chr2	2	10020	84464715--84474737	Novel	-	-	-	-
Tubb6	chr18	2	9876	67551087--67560964	Novel	-	-	-	-
Serinc2	chr4	2	9856	129942473--129952331	Novel	-	-	-	-
Vps39	chr2	2	9750	120154451--120164202	Novel	-	-	-	-
Mospd1	chrX	2	9666	50699164--50708835	Novel	-	-	-	-
Fam151b	chr13	2	9665	93238117--93247782	Novel	-	-	-	-
Parl	chr16	2	9640	20288024--20297666	Novel	-	-	-	-
Sema3f	chr9	2	9600	107595047--107604649	Novel	-	-	-	-
Fyb	chr15	2	9553	6560191--6569748	Novel	-	-	-	-
Bcap29	chr12	2	9545	32302044--32311590	Novel	-	-	-	-
Ppil5	chr12	2	9517	70270047--70279567	Novel	-	-	-	-
Elmo2	chr2	2	9515	165141850--165151369	Novel	-	-	-	-
Jup	chr11	2	9497	100247702--100257201	Novel	-	-	-	-
Pam	chr1	2	9466	99718564--99728033	Novel	-	-	-	-
Zfp295	chr16	2	9419	98174258--98183678	Novel	-	-	-	-
Snrnp48	chr13	2	9378	38309362--38318743	Novel	-	-	-	-
Akr1a4	chr4	2	9361	116314579--116323945	Novel	-	-	-	-
Cdc42bpa	chr1	2	9347	182080387--182089736	Novel	-	-	-	-
Slc38a10	chr11	2	9334	120002959--120012295	Novel	-	-	-	-
Usp48	chr4	2	9334	137190923--137200257	Novel	-	-	-	-
Fosl2	chr5	2	9333	32439863--32449197	Novel	-	-	-	-
Atf2	chr2	2	9323	73657205--73666530	Novel	-	-	-	-
Csnk2a1	chr2	2	9321	152089042--152098363	Novel	-	-	-	-
Eif4enif1	chr11	2	9299	3130104--3139404	Novel	-	-	-	-
Scmh1	chr4	2	9299	120126380--120135681	Novel	-	-	-	-
Fam65a	chr8	2	9290	108129250--108138541	Novel	-	-	-	-
Akap8l	chr17	2	9270	32460153--32469424	Novel	-	-	-	-
Ecsit	chr9	2	9208	21879257--21888470	Novel	-	-	-	-
Nudt13	chr14	2	9160	21114014--21123174	Novel	-	-	-	-
Rab11fip3	chr17	2	9129	26141587--26150720	Novel	-	-	-	-
Siah2	chr3	2	9106	58480365--58489473	Novel	-	-	-	-
Wnt5a	chr14	2	9090	29326575--29335667	Novel	-	-	-	-
Sos2	chr12	2	9033	70719170--70728205	Novel	-	-	-	-
Ptgis	chr2	2	8995	167040488--167049487	Novel	-	-	-	-
Tns1	chr1	2	8960	74000524--74009485	Novel	-	-	-	-
Gxylt1	chr15	2	8912	93096392--93105309	Novel	-	-	-	-
Tle1	chr4	2	8912	71821241--71830156	Novel	-	-	-	-
Nutf2	chr8	2	8860	108390572--108399435	Novel	-	-	-	-
Epn1	chr7	2	8858	5035582--5044442	Novel	-	-	-	-
Taf15	chr11	2	8848	83302545--83311397	Novel	-	-	-	-
Sp3	chr2	2	8790	72799420--72808213	Novel	-	-	-	-
Pml	chr9	2	8785	58068376--58077162	Novel	-	-	-	-
Pard3b	chr1	2	8776	62503990--62512769	Novel	-	-	-	-
Birc6	chr17	2	8741	75076717--75085461	Novel	-	-	-	-
Ak2	chr4	2	8714	128670678--128679401	Novel	-	-	-	-
Ubac1	chr2	2	8651	25854587--25863239	Novel	-	-	-	-
Adnp	chr2	2	8568	168014894--168023464	Novel	-	-	-	-
Zfp346	chr13	2	8559	55215129--55223690	Novel	-	-	-	-
Arnt2	chr7	2	8553	91486742--91495299	Novel	-	-	-	-
Narg2	chr9	2	8547	69264916--69273464	Novel	-	-	-	-
Galk2	chr2	2	8521	125763998--125772521	Novel	-	-	-	-
Pkm2	chr9	2	8501	59504504--59513007	Novel	-	-	-	-
Sap30bp	chr11	2	8490	115813322--115821814	Novel	-	-	-	-
Smad4	chr18	2	8415	73800120--73808540	Novel	-	-	-	-
Tln2	chr9	2	8397	67114730--67123128	Novel	-	-	-	-
Zscan22	chr7	2	8356	13483225--13491583	Novel	-	-	-	-
Prdm10	chr9	2	8324	31170084--31178408	Novel	-	-	-	-
Nrbf2	chr10	2	8280	66738401--66746683	Novel	-	-	-	-
Usp40	chr1	2	8209	89864173--89872382	Novel	-	-	-	-
Tmem175	chr5	2	8193	109059060--109067255	Novel	-	-	-	-
Tirap	chr9	2	8160	34999281--35007443	Novel	-	-	-	-
Dzip1	chr14	2	8153	119291054--119299207	Novel	-	-	-	-
Ston1	chr17	2	8121	89026339--89034460	Novel	-	-	-	-
Bat2l2	chr1	2	8116	164614387--164622505	Novel	-	-	-	-
Taf15	chr11	2	8116	83302545--83310661	Novel	-	-	-	-
Zfp771	chr7	2	8106	134389209--134397320	Novel	-	-	-	-
Pld2	chr11	2	8084	70356594--70364683	Novel	-	-	-	-
Fhl1	chrX	2	8080	54033084--54041167	Novel	-	-	-	-
Nuak1	chr10	2	8060	83843611--83851671	Novel	-	-	-	-
Taf12	chr4	2	8041	131830666--131838708	Novel	-	-	-	-
Gosr2	chr11	2	8035	103550632--103558669	Novel	-	-	-	-
Thumpd2	chr17	2	8006	81455248--81463258	Novel	-	-	-	-
Strbp	chr2	2	7949	37483046--37490997	Novel	-	-	-	-
Wee1	chr7	2	7932	117270335--117278272	Novel	-	-	-	-
Alpk1	chr3	2	7912	127390562--127398476	Novel	-	-	-	-
Rbm39	chr2	2	7904	155990658--155998563	Novel	-	-	-	-
Fbln2	chr6	2	7891	91207818--91215711	Novel	-	-	-	-
Zfp945	chr17	2	7870	22994342--23002215	Novel	-	-	-	-
4930581F22Rik	chr9	2	7865	34925929--34933799	Novel	-	-	-	-
Zdhhc7	chr8	2	7852	122616900--122624757	Novel	-	-	-	-
Nsmaf	chr4	2	7803	6326103--6333912	Novel	-	-	-	-
Zdhhc3	chr9	2	7790	123000249--123008043	Novel	-	-	-	-
Zkscan3	chr13	2	7765	21486773--21494541	Novel	-	-	-	-
Mettl6	chr14	2	7760	32292996--32300758	Novel	-	-	-	-
Eya3	chr4	2	7723	132228946--132236672	Novel	-	-	-	-
Galk2	chr2	2	7721	125801067--125808791	Novel	-	-	-	-
Bcr	chr10	2	7702	74623149--74630852	Novel	-	-	-	-
Cyld	chr8	2	7700	91221423--91229125	Novel	-	-	-	-
Ctdp1	chr18	2	7683	80631067--80638752	Novel	-	-	-	-
Ccdc57	chr11	2	7680	120714037--120721717	Novel	-	-	-	-
Tnfrsf11b	chr15	2	7678	54091725--54099405	Novel	-	-	-	-
Slc9a8	chr2	2	7674	167269030--167276706	Novel	-	-	-	-
Cdk11b	chr4	2	7673	155004954--155012628	Novel	-	-	-	-
Ylpm1	chr12	2	7668	86398251--86405920	Novel	-	-	-	-
Sgta	chr10	2	7654	80514996--80522652	Novel	-	-	-	-
Fam192a	chr8	2	7643	97113307--97120952	Novel	-	-	-	-
Tsku	chr7	2	7625	105502126--105509754	Novel	-	-	-	-
Atp11b	chr3	2	7592	35711237--35718830	Novel	-	-	-	-
Atp11b	chr3	2	7557	35738134--35745696	Novel	-	-	-	-
Anp32b	chr4	2	7546	46465412--46472963	Novel	-	-	-	-
Sugt1	chr14	2	7502	79987672--79995176	Novel	-	-	-	-
Ppp2r2d	chr7	2	7500	146052590--146060092	Novel	-	-	-	-
Nfe2l1	chr11	2	7499	96683632--96691133	Novel	-	-	-	-
Tab2	chr10	2	7487	7631423--7638913	Novel	-	-	-	-
Uxt	chrX	2	7463	20529396--20536860	Novel	-	-	-	-
Ubqln4	chr3	2	7450	88360838--88368292	Novel	-	-	-	-
Sbno2	chr10	2	7434	79535262--79542699	Novel	-	-	-	-
Cyp20a1	chr1	2	7419	60436327--60443750	Novel	-	-	-	-
Atg3	chr16	2	7418	45162558--45169979	Novel	-	-	-	-
Csda	chr6	2	7413	131318577--131325993	Novel	-	-	-	-
Rtn4ip1	chr10	2	7370	43622342--43629714	Novel	-	-	-	-
Rrp15	chr1	2	7367	188545425--188552792	Novel	-	-	-	-
Chfr	chr5	2	7356	110565211--110572569	Novel	-	-	-	-
Osmr	chr15	2	7320	6787068--6794389	Novel	-	-	-	-
Sppl3	chr5	2	7312	115524915--115532231	Novel	-	-	-	-
Evi5	chr5	2	7304	108219527--108226833	Novel	-	-	-	-
Tmem5	chr10	2	7272	121518661--121525934	Novel	-	-	-	-
Fam164a	chr3	2	7236	7528683--7535920	Novel	-	-	-	-
Arpc1b	chr5	2	7233	145875291--145882526	Novel	-	-	-	-
Pigb	chr9	2	7233	72870139--72877373	Novel	-	-	-	-
Gemin7	chr7	2	7230	20151025--20158258	Novel	-	-	-	-
Src	chr2	2	7195	157250148--157257347	Novel	-	-	-	-
0610007L01Rik	chr5	2	7176	130705494--130712673	Novel	-	-	-	-
Tle3	chr9	2	7143	61242519--61249662	Novel	-	-	-	-
Rian	chr12	2	7122	110865363--110872485	Novel	-	-	-	-
Arnt2	chr7	2	7091	91486743--91493834	Novel	-	-	-	-
Ecsit	chr9	2	7091	21882706--21889800	Novel	-	-	-	-
8430410A17Rik	chr6	2	7048	87875801--87882852	Novel	-	-	-	-
Syde2	chr3	2	7041	145652130--145659174	Novel	-	-	-	-
Nupl1	chr14	2	7030	60840514--60847547	Novel	-	-	-	-
Pigx	chr16	2	7006	32085423--32092431	Novel	-	-	-	-
2210018M11Rik	chr7	2	6996	105767976--105774973	Novel	-	-	-	-
Eps15	chr4	2	6977	109050944--109057923	Novel	-	-	-	-
Adamts9	chr6	2	6957	92784482--92791439	Novel	-	-	-	-
6330512M04Rik	chr7	2	6956	149542017--149548975	Novel	-	-	-	-
Ap4s1	chr12	2	6950	52831949--52838902	Novel	-	-	-	-
Rab2a	chr4	2	6901	8509638--8516544	Novel	-	-	-	-
Ctsh	chr9	2	6884	89949469--89956356	Novel	-	-	-	-
Me2	chr18	2	6866	73964822--73971690	Novel	-	-	-	-
Mbnl1	chr3	2	6864	60400749--60407615	Novel	-	-	-	-
Bptf	chr11	2	6835	106897151--106903989	Novel	-	-	-	-
Papd4	chr13	2	6820	93947212--93954035	Novel	-	-	-	-
Tmem55a	chr4	2	6818	14813828--14820647	Novel	-	-	-	-
Papd4	chr13	2	6816	93947217--93954035	Novel	-	-	-	-
Rnasen	chr15	2	6809	12835454--12842266	Novel	-	-	-	-
Nub1	chr5	2	6784	24191840--24198625	Novel	-	-	-	-
Amfr	chr8	2	6782	96529124--96535909	Novel	-	-	-	-
Isy1	chr6	2	6731	87777690--87784423	Novel	-	-	-	-
Qsox1	chr1	2	6710	157650927--157657639	Novel	-	-	-	-
Mcoln1	chr8	2	6706	3505940--3512649	Novel	-	-	-	-
Stx17	chr4	2	6698	48137937--48144638	Novel	-	-	-	-
Slc1a6	chr10	2	6696	78256074--78262775	Novel	-	-	-	-
D15Ertd621e	chr15	2	6656	58274825--58281486	Novel	-	-	-	-
Minpp1	chr19	2	6648	32581811--32588464	Novel	-	-	-	-
Hmcn1	chr1	2	6632	152420725--152427358	Novel	-	-	-	-
Zfp236	chr18	2	6631	82827597--82834230	Novel	-	-	-	-
Cenph	chr13	2	6630	101530148--101536780	Novel	-	-	-	-
Ddi2	chr4	2	6623	141241546--141248172	Novel	-	-	-	-
Arpc2	chr1	2	6583	74294816--74301402	Novel	-	-	-	-
Sec23a	chr12	2	6516	60079602--60086120	Novel	-	-	-	-
Eif2s2	chr2	2	6491	154703555--154710049	Novel	-	-	-	-
Arhgap10	chr8	2	6491	79882533--79889025	Novel	-	-	-	-
9530068E07Rik	chr11	2	6487	52210104--52216592	Novel	-	-	-	-
Eif4ebp1	chr8	2	6423	28371020--28377445	Novel	-	-	-	-
Pkm2	chr9	2	6390	59504454--59510846	Novel	-	-	-	-
Lims1	chr10	2	6388	57861926--57868317	Novel	-	-	-	-
Actn1	chr12	2	6386	81285885--81292274	Novel	-	-	-	-
Mbtd1	chr11	2	6372	93773772--93780145	Novel	-	-	-	-
Phldb1	chr9	2	6308	44536182--44542492	Novel	-	-	-	-
Acot7	chr4	2	6298	151627372--151633672	Novel	-	-	-	-
Ythdc1	chr5	2	6288	87238362--87244653	Novel	-	-	-	-
Cth	chr3	2	6285	157576695--157582982	Novel	-	-	-	-
Idh1	chr1	2	6259	65221941--65228202	Novel	-	-	-	-
Rtel1	chr2	2	6238	181075298--181081536	Novel	-	-	-	-
2700099C18Rik	chr17	2	6201	95149570--95155773	Novel	-	-	-	-
Ubqln4	chr3	2	6188	88360838--88367029	Novel	-	-	-	-
Zmynd8	chr2	2	6166	165611238--165617405	Novel	-	-	-	-
Serpinb6a	chr13	2	6114	34088220--34094336	Novel	-	-	-	-
Mgat1	chr11	2	6112	49065174--49071290	Novel	-	-	-	-
Zmat5	chr11	2	6095	4622490--4628587	Novel	-	-	-	-
Ctdspl2	chr2	2	6044	121823592--121829638	Novel	-	-	-	-
Pcsk7	chr9	2	6020	45727976--45733997	Novel	-	-	-	-
Zfp867	chr11	2	6012	59279830--59285843	Novel	-	-	-	-
Nfe2l2	chr2	2	5993	75517485--75523480	Novel	-	-	-	-
Pea15a	chr1	2	5979	174130747--174136728	Novel	-	-	-	-
2700099C18Rik	chr17	2	5938	95155861--95161801	Novel	-	-	-	-
Trpm4	chr7	2	5929	52582822--52588752	Novel	-	-	-	-
Pign	chr1	2	5911	107488338--107494251	Novel	-	-	-	-
Pard3	chr8	2	5865	129933602--129939470	Novel	-	-	-	-
Sumf2	chr5	2	5787	130322960--130328750	Novel	-	-	-	-
Zbtb49	chr5	2	5782	38601904--38607691	Novel	-	-	-	-
Pdlim1	chr19	2	5779	40326549--40332332	Novel	-	-	-	-
Nutf2	chr8	2	5732	108384604--108390337	Novel	-	-	-	-
Ctbs	chr3	2	5697	146120450--146126150	Novel	-	-	-	-
Zkscan5	chr5	2	5691	145973463--145979155	Novel	-	-	-	-
Siah2	chr3	2	5673	58489644--58495319	Novel	-	-	-	-
Pbx4	chr8	2	5670	72383051--72388723	Novel	-	-	-	-
Ttll5	chr12	2	5654	87274620--87280279	Novel	-	-	-	-
Aptx	chr4	2	5627	40644386--40650015	Novel	-	-	-	-
Chd9	chr8	2	5615	93367915--93373533	Novel	-	-	-	-
Ppp1r10	chr17	2	5594	36054661--36060255	Novel	-	-	-	-
Arcn1	chr9	2	5593	44553705--44559298	Novel	-	-	-	-
Fam13b	chr18	2	5592	34605268--34610863	Novel	-	-	-	-
Sntb2	chr8	2	5592	109515372--109520966	Novel	-	-	-	-
Pdss1	chr2	2	5591	22762444--22768036	Novel	-	-	-	-
Synj2	chr17	2	5586	6013698--6019285	Novel	-	-	-	-
Pfkfb3	chr2	2	5565	11396170--11401735	Novel	-	-	-	-
Npepps	chr11	2	5544	97119665--97125212	Novel	-	-	-	-
Cyp2j6	chr4	2	5543	96190531--96196077	Novel	-	-	-	-
Tmem5	chr10	2	5540	121526105--121531647	Novel	-	-	-	-
S100a10	chr3	2	5511	93359353--93364866	Novel	-	-	-	-
Rbms1	chr2	2	5506	60594602--60600113	Novel	-	-	-	-
Gns	chr10	2	5473	120802726--120808199	Novel	-	-	-	-
Ccdc138	chr10	2	5437	57970388--57975826	Novel	-	-	-	-
Pvr	chr7	2	5434	20494652--20500086	Novel	-	-	-	-
AV249152	chr11	2	5431	21589684--21595116	Novel	-	-	-	-
Capg	chr6	2	5404	72499860--72505268	Novel	-	-	-	-
Gm16517	chr10	2	5402	79132741--79138145	Novel	-	-	-	-
Nbl1	chr4	2	5378	138641563--138646942	Novel	-	-	-	-
Uxs1	chr1	2	5336	43807205--43812544	Novel	-	-	-	-
Foxk2	chr11	2	5332	121152204--121157541	Novel	-	-	-	-
5730494N06Rik	chr2	2	5329	132066361--132071694	Novel	-	-	-	-
Lrp11	chr10	2	5325	7318644--7323971	Novel	-	-	-	-
2900073G15Rik	chr17	2	5311	71346136--71351448	Novel	-	-	-	-
Eif4e2	chr1	2	5297	89110857--89116155	Novel	-	-	-	-
1810035L17Rik	chr12	2	5266	88784976--88790243	Novel	-	-	-	-
Atp6v0d1	chr8	2	5243	108084439--108089683	Novel	-	-	-	-
Slc4a7	chr14	2	5235	15592854--15598090	Novel	-	-	-	-
Pi4kb	chr3	2	5222	94802921--94808144	Novel	-	-	-	-
Stxbp5	chr10	2	5220	9498765--9503988	Novel	-	-	-	-
Ctnnd1	chr2	2	5207	84443909--84449118	Novel	-	-	-	-
Fhl2	chr1	2	5187	43188664--43193853	Novel	-	-	-	-
Cep164	chr9	2	5177	45590330--45595510	Novel	-	-	-	-
Sdhb	chr4	2	5167	140517241--140522409	Novel	-	-	-	-
Paip2	chr18	2	5164	35770688--35775854	Novel	-	-	-	-
Stam2	chr2	2	5155	52568724--52573880	Novel	-	-	-	-
Chd9	chr8	2	5142	93410409--93415561	Novel	-	-	-	-
Axl	chr7	2	5093	26563722--26568818	Novel	-	-	-	-
Gpi1	chr7	2	5091	34993329--34998420	Novel	-	-	-	-
Ryk	chr9	2	5087	102788457--102793545	Novel	-	-	-	-
Traf3ip2	chr10	2	5044	39360317--39365363	Novel	-	-	-	-
Me3	chr7	2	5035	96877636--96882674	Novel	-	-	-	-
Smurf2	chr11	2	5012	106692371--106697384	Novel	-	-	-	-
Rtf1	chr2	2	5011	119512145--119517159	Novel	-	-	-	-
Cox15	chr19	2	5005	43818273--43823279	Novel	-	-	-	-
6820431F20Rik	chr8	2	5002	19873748--19878752	Novel	-	-	-	-
Slc24a6	chr5	2	4997	120977870--120982868	Novel	-	-	-	-
Hemk1	chr9	2	4992	107233909--107238904	Novel	-	-	-	-
Rchy1	chr5	2	4979	92386675--92391656	Novel	-	-	-	-
Kank2	chr9	2	4948	21579196--21584145	Novel	-	-	-	-
Gbas	chr5	2	4946	130245637--130250584	Novel	-	-	-	-
Psmg2	chr18	2	4939	67808598--67813539	Novel	-	-	-	-
Tdp2	chr13	2	4925	24923796--24928725	Novel	-	-	-	-
Clec16a	chr16	2	4902	10571691--10576595	Novel	-	-	-	-
1810063B07Rik	chr14	2	4894	20896865--20901760	Novel	-	-	-	-
Pdia4	chr6	2	4882	47758333--47763217	Novel	-	-	-	-
Kcnk2	chr1	2	4859	191033984--191038848	Novel	-	-	-	-
Zfp451	chr1	2	4859	33822754--33827613	Novel	-	-	-	-
Anxa7	chr14	2	4850	21282241--21287095	Novel	-	-	-	-
2610507B11Rik	chr11	2	4823	78093415--78098241	Novel	-	-	-	-
Dok4	chr8	2	4823	97394967--97399795	Novel	-	-	-	-
Hdac5	chr11	2	4814	102086268--102091086	Novel	-	-	-	-
Epb4.1	chr4	2	4801	131518901--131523704	Novel	-	-	-	-
Ergic2	chr6	2	4788	148155197--148159988	Novel	-	-	-	-
Edem2	chr2	2	4784	155539213--155544001	Novel	-	-	-	-
1600014C10Rik	chr7	2	4768	38968916--38973687	Novel	-	-	-	-
Cnot3	chr7	2	4732	3597667--3602399	Novel	-	-	-	-
Mtap2	chr1	2	4727	66448093--66452823	Novel	-	-	-	-
Cd109	chr9	2	4724	78546116--78550843	Novel	-	-	-	-
Cebpg	chr7	2	4720	35835948--35840673	Novel	-	-	-	-
Pank2	chr2	2	4713	131114419--131119134	Novel	-	-	-	-
Atxn3	chr12	2	4709	103175617--103180328	Novel	-	-	-	-
Spcs3	chr8	2	4706	55610408--55615115	Novel	-	-	-	-
Aldh9a1	chr1	2	4676	169286858--169291535	Novel	-	-	-	-
Sec24b	chr3	2	4674	129728774--129733451	Novel	-	-	-	-
Map3k11	chr19	2	4650	5690506--5695160	Novel	-	-	-	-
Zmym4	chr4	2	4642	126583391--126588035	Novel	-	-	-	-
Vcl	chr14	2	4639	21797156--21801796	Novel	-	-	-	-
Scarf2	chr16	2	4636	17797822--17802459	Novel	-	-	-	-
N4bp1	chr8	2	4604	89372451--89377059	Novel	-	-	-	-
Eprs	chr1	2	4594	187198057--187202653	Novel	-	-	-	-
Tpd52l2	chr2	2	4572	181232037--181236611	Novel	-	-	-	-
Zfp532	chr18	2	4556	65806657--65811213	Novel	-	-	-	-
Fzd6	chr15	2	4553	38863374--38867932	Novel	-	-	-	-
Git2	chr5	2	4494	115189290--115193786	Novel	-	-	-	-
Prkra	chr2	2	4487	76481359--76485851	Novel	-	-	-	-
Fez2	chr17	2	4486	78812311--78816800	Novel	-	-	-	-
Pcbp3	chr10	2	4479	76226128--76230608	Novel	-	-	-	-
Ncoa4	chr14	2	4477	32979454--32983934	Novel	-	-	-	-
Adora2a	chr10	2	4461	74789095--74793558	Novel	-	-	-	-
Pdss1	chr2	2	4461	22785373--22789836	Novel	-	-	-	-
Wnk1	chr6	2	4450	119906210--119910667	Novel	-	-	-	-
Tmem49	chr11	2	4442	86457166--86461611	Novel	-	-	-	-
Rangap1	chr15	2	4431	81542565--81546997	Novel	-	-	-	-
Fgd3	chr13	2	4418	49376643--49381065	Novel	-	-	-	-
Kin	chr2	2	4416	10007451--10011868	Novel	-	-	-	-
Uso1	chr5	2	4382	92624457--92628843	Novel	-	-	-	-
Hdac5	chr11	2	4379	102075352--102079732	Novel	-	-	-	-
Nenf	chr1	2	4370	193130968--193135339	Novel	-	-	-	-
Map4k2	chr19	2	4362	6346814--6351180	Novel	-	-	-	-
Tfg	chr16	2	4358	56712939--56717298	Novel	-	-	-	-
Atad3a	chr4	2	4358	155123317--155127676	Novel	-	-	-	-
Tgds	chr14	2	4352	118527513--118531865	Novel	-	-	-	-
Ergic1	chr17	2	4337	26767021--26771363	Novel	-	-	-	-
Xpo7	chr14	2	4330	71088126--71092459	Novel	-	-	-	-
AA960436	chr8	2	4325	97862715--97867043	Novel	-	-	-	-
Slc25a12	chr2	2	4318	71162172--71166492	Novel	-	-	-	-
Epb4.1l1	chr2	2	4313	156355205--156359519	Novel	-	-	-	-
Taf11	chr17	2	4312	28040133--28044447	Novel	-	-	-	-
Gyg	chr3	2	4296	20050585--20054886	Novel	-	-	-	-
5430437P03Rik	chr8	2	4295	73922348--73926644	Novel	-	-	-	-
Med13l	chr5	2	4259	119184067--119188326	Novel	-	-	-	-
Tfdp1	chr8	2	4256	13365201--13369460	Novel	-	-	-	-
Gls	chr1	2	4248	52272536--52276786	Novel	-	-	-	-
Tmco4	chr4	2	4218	138528903--138533122	Novel	-	-	-	-
Zfp382	chr7	2	4214	30910858--30915073	Novel	-	-	-	-
Lamc1	chr1	2	4210	155089885--155094096	Novel	-	-	-	-
Tnc	chr4	2	4206	63656738--63660949	Novel	-	-	-	-
Cutc	chr19	2	4194	43837493--43841691	Novel	-	-	-	-
Lhfp	chr3	2	4176	53035749--53039926	Novel	-	-	-	-
Fbxo31	chr8	2	4175	124084362--124088537	Novel	-	-	-	-
2900064A13Rik	chr2	2	4164	112295457--112299621	Novel	-	-	-	-
Fnbp4	chr2	2	4149	90593344--90597496	Novel	-	-	-	-
Tes	chr6	2	4149	17050439--17054589	Novel	-	-	-	-
Atp13a3	chr16	2	4145	30357360--30361505	Novel	-	-	-	-
Fbln5	chr12	2	4138	103052807--103056946	Novel	-	-	-	-
Rnf121	chr7	2	4134	109183929--109188063	Novel	-	-	-	-
Ppme1	chr7	2	4122	107516109--107520233	Novel	-	-	-	-
Tmem136	chr9	2	4122	42917421--42921546	Novel	-	-	-	-
0610010O12Rik	chr18	2	4115	36546502--36550620	Novel	-	-	-	-
Ppp1r12b	chr1	2	4107	136762539--136766647	Novel	-	-	-	-
Colec12	chr18	2	4090	9842693--9846784	Novel	-	-	-	-
Ncapd2	chr6	2	4084	125129846--125133933	Novel	-	-	-	-
Nom1	chr5	2	4083	29773483--29777568	Novel	-	-	-	-
Tnfrsf23	chr7	2	4082	150867455--150871539	Novel	-	-	-	-
Cndp2	chr18	2	4063	84840304--84844370	Novel	-	-	-	-
Ggnbp2	chr11	2	4059	84667882--84671941	Novel	-	-	-	-
Jdp2	chr12	2	4059	86945135--86949194	Novel	-	-	-	-
Pot1a	chr6	2	4053	25695995--25700051	Novel	-	-	-	-
Scyl1	chr19	2	4051	5765415--5769472	Novel	-	-	-	-
Fam149b	chr14	2	4033	21198104--21202140	Novel	-	-	-	-
Wdr47	chr3	2	4033	108422209--108426243	Novel	-	-	-	-
Slc35b4	chr6	2	4022	34122755--34126778	Novel	-	-	-	-
Mgat1	chr11	2	4018	49061032--49065053	Novel	-	-	-	-
1110007C09Rik	chr13	2	4015	49299357--49303374	Novel	-	-	-	-
Rer1	chr4	2	4008	154450899--154454907	Novel	-	-	-	-
Fam73b	chr2	2	4007	30227187--30231196	Novel	-	-	-	-
Nsl1	chr1	2	4002	192889131--192893134	Novel	-	-	-	-
Usp1	chr4	2	3990	98590933--98594924	Novel	-	-	-	-
Rnf38	chr4	2	3983	44142527--44146511	Novel	-	-	-	-
Cln6	chr9	2	3978	62688396--62692377	Novel	-	-	-	-
Adamts9	chr6	2	3971	92791980--92795954	Novel	-	-	-	-
2210018M11Rik	chr7	2	3971	105799280--105803254	Novel	-	-	-	-
Pcbp2	chr15	2	3964	102314668--102318635	Novel	-	-	-	-
Angel2	chr1	2	3962	192752781--192756745	Novel	-	-	-	-
Ndufa7	chr17	2	3949	33962661--33966612	Novel	-	-	-	-
Spag5	chr11	2	3944	78129541--78133487	Novel	-	-	-	-
1700021F05Rik	chr10	2	3943	43246460--43250404	Novel	-	-	-	-
Msh6	chr17	2	3940	88375586--88379530	Novel	-	-	-	-
Rabl2	chr15	2	3934	89416769--89420703	Novel	-	-	-	-
Foxk2	chr11	2	3921	121152202--121156127	Novel	-	-	-	-
2610021K21Rik	chr12	2	3908	101117063--101120973	Novel	-	-	-	-
Pcbp3	chr10	2	3905	76263659--76267566	Novel	-	-	-	-
Mospd1	chrX	2	3862	50704969--50708834	Novel	-	-	-	-
Gdap2	chr3	2	3854	99986674--99990530	Novel	-	-	-	-
Il1rn	chr2	2	3843	24201088--24204935	Novel	-	-	-	-
Kcnip1	chr11	2	3841	33765030--33768875	Novel	-	-	-	-
Amz2	chr11	2	3840	109291363--109295206	Novel	-	-	-	-
4930455C21Rik	chr16	2	3835	38518573--38522410	Novel	-	-	-	-
Dpcd	chr19	2	3826	45635571--45639401	Novel	-	-	-	-
Pno1	chr11	2	3809	17104573--17108385	Novel	-	-	-	-
Mospd1	chrX	2	3805	50701042--50704848	Novel	-	-	-	-
4930455C21Rik	chr16	2	3793	38518616--38522410	Novel	-	-	-	-
Gtf2h1	chr7	2	3782	54064247--54068031	Novel	-	-	-	-
Tatdn1	chr15	2	3765	58737366--58741132	Novel	-	-	-	-
Setd5	chr6	2	3743	113056133--113059878	Novel	-	-	-	-
Atp6v1g1	chr4	2	3741	63205874--63209619	Novel	-	-	-	-
Dzip1l	chr9	2	3728	99551472--99555201	Novel	-	-	-	-
Ptpn9	chr9	2	3726	56892272--56896001	Novel	-	-	-	-
Abcg2	chr6	2	3717	58635814--58639534	Novel	-	-	-	-
Gnpnat1	chr14	2	3713	46004423--46008136	Novel	-	-	-	-
Timm17a	chr1	2	3712	137206447--137210159	Novel	-	-	-	-
Prdm11	chr2	2	3710	92829809--92833522	Novel	-	-	-	-
Mlh1	chr9	2	3703	111138519--111142222	Novel	-	-	-	-
Slc30a5	chr13	2	3695	101591160--101594856	Novel	-	-	-	-
Hmgcr	chr13	2	3692	97436662--97440357	Novel	-	-	-	-
Snx4	chr16	2	3684	33294839--33298527	Novel	-	-	-	-
Suv39h2	chr2	2	3681	3376059--3379742	Novel	-	-	-	-
P4ha3	chr7	2	3676	107461874--107465551	Novel	-	-	-	-
Mrpl30	chr1	2	3672	37950858--37954534	Novel	-	-	-	-
E430025E21Rik	chr15	2	3672	59166795--59170470	Novel	-	-	-	-
Loxl2	chr14	2	3667	70082142--70085812	Novel	-	-	-	-
Epb4.1l3	chr17	2	3651	69602236--69605889	Novel	-	-	-	-
Ythdf2	chr4	2	3638	131742861--131746501	Novel	-	-	-	-
Nup54	chr5	2	3629	92853495--92857127	Novel	-	-	-	-
Ttyh3	chr5	2	3590	141099485--141103075	Novel	-	-	-	-
2210015D19Rik	chr11	2	3580	5680312--5683897	Novel	-	-	-	-
Otud3	chr4	2	3572	138454053--138457627	Novel	-	-	-	-
Qrich1	chr9	2	3571	108432346--108435919	Novel	-	-	-	-
Adam9	chr8	2	3560	26073559--26077121	Novel	-	-	-	-
Slc29a1	chr17	2	3533	45729210--45732744	Novel	-	-	-	-
Ercc1	chr7	2	3533	19936140--19939674	Novel	-	-	-	-
Zfp334	chr2	2	3527	165208896--165212428	Novel	-	-	-	-
Mid1	chrX	2	3526	166411325--166414855	Novel	-	-	-	-
Wipi2	chr5	2	3515	143131968--143135486	Novel	-	-	-	-
Trim26	chr17	2	3508	36989633--36993147	Novel	-	-	-	-
Gng10	chr4	2	3504	59048594--59052100	Novel	-	-	-	-
Serpinh1	chr7	2	3501	106497974--106501477	Novel	-	-	-	-
Lman1	chr18	2	3464	66143942--66147409	Novel	-	-	-	-
Bat2l2	chr1	2	3462	164622948--164626410	Novel	-	-	-	-
Actr8	chr14	2	3456	30792326--30795784	Novel	-	-	-	-
Slc20a1	chr2	2	3454	129029891--129033346	Novel	-	-	-	-
Snf8	chr11	2	3431	95903041--95906474	Novel	-	-	-	-
Gga1	chr15	2	3430	78708035--78711467	Novel	-	-	-	-
Aftph	chr11	2	3426	20608740--20612167	Novel	-	-	-	-
Nphp1	chr2	2	3400	127583497--127586901	Novel	-	-	-	-
Anxa5	chr3	2	3393	36355970--36359366	Novel	-	-	-	-
Rnasen	chr15	2	3392	12760190--12763583	Novel	-	-	-	-
Fam48a	chr3	2	3385	54499128--54502514	Novel	-	-	-	-
Anxa3	chr5	2	3376	97253988--97257367	Novel	-	-	-	-
Samhd1	chr2	2	3375	156949132--156952509	Novel	-	-	-	-
D030074E01Rik	chr18	2	3373	20983568--20986942	Novel	-	-	-	-
Ighmbp2	chr19	2	3372	3262142--3265518	Novel	-	-	-	-
Mul1	chr4	2	3362	137990792--137994157	Novel	-	-	-	-
Smchd1	chr17	2	3354	71744536--71747891	Novel	-	-	-	-
St5	chr7	2	3348	116671247--116674598	Novel	-	-	-	-
Rian	chr12	2	3347	110842273--110845623	Novel	-	-	-	-
Mtch2	chr2	2	3346	90689858--90693208	Novel	-	-	-	-
Ercc6	chr14	2	3343	33326784--33330128	Novel	-	-	-	-
Nfyc	chr4	2	3331	120430901--120434235	Novel	-	-	-	-
Hdlbp	chr1	2	3310	95338827--95342138	Novel	-	-	-	-
St13	chr15	2	3310	81226604--81229916	Novel	-	-	-	-
Znhit6	chr3	2	3295	145259163--145262460	Novel	-	-	-	-
Abhd6	chr14	2	3290	8878136--8881431	Novel	-	-	-	-
Yars	chr4	2	3283	128880086--128883373	Novel	-	-	-	-
Dhrs11	chr11	2	3273	84638979--84642254	Novel	-	-	-	-
Mtrf1l	chr10	2	3271	4529090--4532366	Novel	-	-	-	-
Osgep	chr14	2	3271	51536378--51539652	Novel	-	-	-	-
Rai1	chr11	2	3258	60007532--60010792	Novel	-	-	-	-
Smc5	chr19	2	3257	23289689--23292948	Novel	-	-	-	-
Large	chr8	2	3253	75342166--75345423	Novel	-	-	-	-
Umps	chr16	2	3241	33957020--33960262	Novel	-	-	-	-
Rbm10	chrX	2	3241	20216625--20219869	Novel	-	-	-	-
Fhl2	chr1	2	3240	43185275--43188515	Novel	-	-	-	-
Fubp3	chr2	2	3216	31450839--31454057	Novel	-	-	-	-
2310001A20Rik	chr2	2	3190	150430932--150434125	Novel	-	-	-	-
Leprel2	chr6	2	3176	124791856--124795033	Novel	-	-	-	-
Fpgs	chr2	2	3174	32543533--32546711	Novel	-	-	-	-
Alg13	chrX	2	3167	140788170--140791341	Novel	-	-	-	-
Rnf170	chr8	2	3166	27246173--27249341	Novel	-	-	-	-
Prdm2	chr4	2	3155	142732136--142735293	Novel	-	-	-	-
Ggcx	chr6	2	3149	72369257--72372411	Novel	-	-	-	-
Tmem45a	chr16	2	3122	56806887--56810013	Novel	-	-	-	-
Ikbke	chr1	2	3121	133162525--133165649	Novel	-	-	-	-
Pgap2	chr7	2	3120	109371665--109374786	Novel	-	-	-	-
Hecw2	chr1	2	3108	53993977--53997085	Novel	-	-	-	-
Cog8	chr8	2	3082	109573029--109576114	Novel	-	-	-	-
Ubox5	chr2	2	3077	130417750--130420829	Novel	-	-	-	-
Fam114a1	chr5	2	3076	65397150--65400227	Novel	-	-	-	-
Pde6d	chr1	2	3073	88440157--88443230	Novel	-	-	-	-
Mtif2	chr11	2	3071	29430152--29433225	Novel	-	-	-	-
1700040I03Rik	chr6	2	3067	85398039--85401107	Novel	-	-	-	-
Csnk1e	chr15	2	3062	79252207--79255269	Novel	-	-	-	-
Fez2	chr17	2	3060	78781013--78784075	Novel	-	-	-	-
Snrnp70	chr7	2	3052	52632812--52635865	Novel	-	-	-	-
Rbms2	chr10	2	3049	127580608--127583659	Novel	-	-	-	-
Sap30bp	chr11	2	3040	115818771--115821814	Novel	-	-	-	-
Brp44l	chr17	2	3039	8486359--8489399	Novel	-	-	-	-
Exo1	chr1	2	3038	177826483--177829522	Novel	-	-	-	-
Fam164a	chr3	2	3038	7536037--7539075	Novel	-	-	-	-
Scfd1	chr12	2	3037	52523989--52527028	Novel	-	-	-	-
Srp19	chr18	2	3033	34490910--34493947	Novel	-	-	-	-
Snrpd3	chr10	2	3030	74994972--74998005	Novel	-	-	-	-
Tmem68	chr4	2	3023	3491402--3494428	Novel	-	-	-	-
Prpsap2	chr11	2	3020	61563345--61566365	Novel	-	-	-	-
Cyb5r4	chr9	2	3019	86950738--86953760	Novel	-	-	-	-
Ergic1	chr17	2	3008	26742528--26745539	Novel	-	-	-	-
Itga11	chr9	2	3008	62575512--62578522	Novel	-	-	-	-
Pisd	chr5	2	2993	33085123--33088118	Novel	-	-	-	-
Tfg	chr16	2	2986	56694597--56697586	Novel	-	-	-	-
Slc38a10	chr11	2	2978	119996190--119999170	Novel	-	-	-	-
Snrpb2	chr2	2	2978	142891083--142894063	Novel	-	-	-	-
Bak1	chr17	2	2977	27159760--27162738	Novel	-	-	-	-
Ccdc80	chr16	2	2976	45113381--45116358	Novel	-	-	-	-
Tfg	chr16	2	2974	56694597--56697573	Novel	-	-	-	-
0610007P14Rik	chr12	2	2973	87157384--87160357	Novel	-	-	-	-
Zfp37	chr4	2	2969	61866142--61869114	Novel	-	-	-	-
Ccdc124	chr8	2	2969	73393973--73396944	Novel	-	-	-	-
Frs2	chr10	2	2968	116522177--116525147	Novel	-	-	-	-
Rer1	chr4	2	2965	154457348--154460315	Novel	-	-	-	-
Fam100a	chr16	2	2961	4876421--4879383	Novel	-	-	-	-
Zfp959	chr17	2	2960	56032283--56035244	Novel	-	-	-	-
Ddx1	chr12	2	2959	13227637--13230600	Novel	-	-	-	-
Anks3	chr16	2	2942	4947763--4950706	Novel	-	-	-	-
Wnt11	chr7	2	2939	105995794--105998737	Novel	-	-	-	-
Mudeng	chr14	2	2937	49700595--49703533	Novel	-	-	-	-
Cttn	chr7	2	2932	151635520--151638454	Novel	-	-	-	-
Prmt5	chr14	2	2931	55126784--55129717	Novel	-	-	-	-
Prosc	chr8	2	2927	28159780--28162707	Novel	-	-	-	-
Rnd3	chr2	2	2917	50989739--50992656	Novel	-	-	-	-
Rbm28	chr6	2	2904	29075523--29078430	Novel	-	-	-	-
Pgm3	chr9	2	2904	86456299--86459206	Novel	-	-	-	-
Pum1	chr4	2	2899	130318931--130321835	Novel	-	-	-	-
Mll5	chr5	2	2896	22999323--23002221	Novel	-	-	-	-
Abhd14a	chr9	2	2895	106343240--106346138	Novel	-	-	-	-
Aars	chr8	2	2893	113557915--113560808	Novel	-	-	-	-
Scfd1	chr12	2	2891	52485160--52488053	Novel	-	-	-	-
Fis1	chr5	2	2864	137438096--137440962	Novel	-	-	-	-
Ankrd10	chr8	2	2864	11612947--11615812	Novel	-	-	-	-
Atp6v0d1	chr8	2	2862	108063392--108066256	Novel	-	-	-	-
Raly	chr2	2	2850	154617283--154620135	Novel	-	-	-	-
Anapc13	chr9	2	2844	102529247--102532093	Novel	-	-	-	-
Lars	chr18	2	2834	42378297--42381134	Novel	-	-	-	-
Kdm3a	chr6	2	2822	71563988--71566813	Novel	-	-	-	-
Lpcat1	chr13	2	2818	73648447--73651267	Novel	-	-	-	-
2310030N02Rik	chr4	2	2817	10997467--11000284	Novel	-	-	-	-
Taf1	chrX	2	2803	98739492--98742299	Novel	-	-	-	-
Smoc2	chr17	2	2799	14481379--14484180	Novel	-	-	-	-
Nup37	chr10	2	2797	87634828--87637627	Novel	-	-	-	-
Usp49	chr17	2	2795	47817770--47820568	Novel	-	-	-	-
Med27	chr2	2	2794	29202569--29205365	Novel	-	-	-	-
Tgif1	chr17	2	2785	71195736--71198522	Novel	-	-	-	-
Evc2	chr5	2	2780	37778378--37781159	Novel	-	-	-	-
Epb4.1l3	chr17	2	2777	69630442--69633224	Novel	-	-	-	-
Bat2l	chr2	2	2775	32079687--32082464	Novel	-	-	-	-
Ggh	chr4	2	2775	19985374--19988151	Novel	-	-	-	-
Ttc39b	chr4	2	2766	82883253--82886022	Novel	-	-	-	-
Nars	chr18	2	2765	64671702--64674469	Novel	-	-	-	-
Rtf1	chr2	2	2755	119543144--119545901	Novel	-	-	-	-
Ncor2	chr5	2	2745	125519420--125522166	Novel	-	-	-	-
Drg2	chr11	2	2735	60270207--60272943	Novel	-	-	-	-
Nudt5	chr2	2	2735	5766428--5769166	Novel	-	-	-	-
Tmem39b	chr4	2	2733	129371255--129373990	Novel	-	-	-	-
Vti1b	chr12	2	2725	80263208--80265935	Novel	-	-	-	-
Mrps31	chr8	2	2725	23532093--23534819	Novel	-	-	-	-
Fam135a	chr1	2	2722	24053246--24055970	Novel	-	-	-	-
Sidt2	chr9	2	2720	45755136--45757858	Novel	-	-	-	-
Alg12	chr15	2	2713	88646683--88649397	Novel	-	-	-	-
Ssr2	chr3	2	2710	88384994--88387704	Novel	-	-	-	-
Mta1	chr12	2	2704	114371786--114374492	Novel	-	-	-	-
Fam118a	chr15	2	2703	84889254--84891958	Novel	-	-	-	-
Vta1	chr10	2	2702	14404717--14407419	Novel	-	-	-	-
Ttc19	chr11	2	2698	62126678--62129378	Novel	-	-	-	-
E030011O05Rik	chr9	2	2697	96649023--96651721	Novel	-	-	-	-
Agpat4	chr17	2	2696	12403657--12406354	Novel	-	-	-	-
Ube2w	chr1	2	2681	16572083--16574764	Novel	-	-	-	-
BC031181	chr18	2	2667	75165637--75168304	Novel	-	-	-	-
Mtmr9	chr14	2	2657	64143053--64145711	Novel	-	-	-	-
1500001M20Rik	chr6	2	2651	114982330--114984984	Novel	-	-	-	-
Fam162a	chr16	2	2641	36047285--36049927	Novel	-	-	-	-
Adam17	chr12	2	2638	21348843--21351483	Novel	-	-	-	-
Asns	chr6	2	2628	7639523--7642152	Novel	-	-	-	-
Atad1	chr19	2	2627	32770388--32773016	Novel	-	-	-	-
Cenpa	chr5	2	2624	30969484--30972110	Novel	-	-	-	-
Btbd3	chr2	2	2622	138110312--138112938	Novel	-	-	-	-
Parp8	chr13	2	2616	117653065--117655683	Novel	-	-	-	-
Map4k3	chr17	2	2607	80994285--80996894	Novel	-	-	-	-
Sergef	chr7	2	2607	53768428--53771037	Novel	-	-	-	-
Lbh	chr17	2	2597	73267917--73270515	Novel	-	-	-	-
Ikbip	chr10	2	2596	90555999--90558598	Novel	-	-	-	-
Ass1	chr2	2	2594	31353756--31356350	Novel	-	-	-	-
Dbp	chr7	2	2594	52961132--52963726	Novel	-	-	-	-
Ilkap	chr1	2	2592	93278548--93281141	Novel	-	-	-	-
Kpnb1	chr11	2	2589	97034473--97037064	Novel	-	-	-	-
Ephx1	chr1	2	2586	182922171--182924758	Novel	-	-	-	-
Tnfrsf10b	chr14	2	2584	70173292--70175878	Novel	-	-	-	-
Gng5	chr3	2	2579	146163642--146166225	Novel	-	-	-	-
Fam96a	chr9	2	2579	65981528--65984108	Novel	-	-	-	-
Slc44a3	chr3	2	2577	121171393--121173971	Novel	-	-	-	-
Erp44	chr4	2	2573	48221948--48224522	Novel	-	-	-	-
Fam40a	chr3	2	2570	107424972--107427544	Novel	-	-	-	-
Dnase1l1	chrX	2	2570	71519805--71522380	Novel	-	-	-	-
Jmjd7	chr2	2	2566	119853311--119855879	Novel	-	-	-	-
Arhgap36	chrX	2	2554	46843906--46846462	Novel	-	-	-	-
Rnf115	chr3	2	2549	96589943--96592492	Novel	-	-	-	-
D10Ertd610e	chr10	2	2544	126624378--126626923	Novel	-	-	-	-
R3hdm2	chr10	2	2534	126896627--126899161	Novel	-	-	-	-
Psat1	chr19	2	2524	15992901--15995426	Novel	-	-	-	-
Ncoa6	chr2	2	2510	155241662--155244175	Novel	-	-	-	-
Naa25	chr5	2	2506	121876835--121879341	Novel	-	-	-	-
Fam179b	chr12	2	2502	66117655--66120159	Novel	-	-	-	-
Postn	chr3	2	2498	54181528--54184026	Novel	-	-	-	-
Dnm1	chr2	2	2492	32165153--32167649	Novel	-	-	-	-
Nucb2	chr7	2	2480	123674105--123676585	Novel	-	-	-	-
Mapkapk5	chr5	2	2449	121985952--121988405	Novel	-	-	-	-
Znrf1	chr8	2	2444	114130746--114133194	Novel	-	-	-	-
Slc25a26	chr6	2	2439	94460854--94463294	Novel	-	-	-	-
Cpe	chr8	2	2434	67073822--67076257	Novel	-	-	-	-
Rbms1	chr2	2	2433	60591039--60593474	Novel	-	-	-	-
Fbxo7	chr10	2	2423	85484886--85487312	Novel	-	-	-	-
Hnrnpul2	chr19	2	2416	8895301--8897719	Novel	-	-	-	-
Adi1	chr12	2	2409	29360235--29362646	Novel	-	-	-	-
Rae1	chr2	2	2408	172825749--172828159	Novel	-	-	-	-
Trip10	chr17	2	2404	57390279--57392686	Novel	-	-	-	-
Mdfic	chr6	2	2404	15688582--15690987	Novel	-	-	-	-
Ccnh	chr13	2	2403	85348494--85350898	Novel	-	-	-	-
Lrch3	chr16	2	2403	32986111--32988516	Novel	-	-	-	-
Ccny	chr18	2	2403	9330378--9332781	Novel	-	-	-	-
1700113I22Rik	chr11	2	2374	101280499--101282876	Novel	-	-	-	-
Kctd3	chr1	2	2361	190821770--190824133	Novel	-	-	-	-
Patl1	chr19	2	2359	12011869--12014228	Novel	-	-	-	-
Tmem184b	chr15	2	2358	79200418--79202778	Novel	-	-	-	-
Pdcd2l	chr7	2	2355	34972012--34974369	Novel	-	-	-	-
Pdia4	chr6	2	2347	47754157--47756505	Novel	-	-	-	-
Ncapg2	chr12	2	2339	117679112--117681454	Novel	-	-	-	-
Fmn1	chr2	2	2339	113235534--113237874	Novel	-	-	-	-
Synpo	chr18	2	2331	60770658--60772991	Novel	-	-	-	-
Dnajc3	chr14	2	2329	119372024--119374353	Novel	-	-	-	-
Fkbp7	chr2	2	2328	76501405--76503735	Novel	-	-	-	-
Nexn	chr3	2	2328	151915919--151918250	Novel	-	-	-	-
Mrpl27	chr11	2	2326	94515472--94517800	Novel	-	-	-	-
Yeats2	chr16	2	2322	20177251--20179575	Novel	-	-	-	-
Pecr	chr1	2	2319	72321541--72323862	Novel	-	-	-	-
Sulf1	chr1	2	2306	12838534--12840841	Novel	-	-	-	-
Bpnt1	chr1	2	2300	187173757--187176061	Novel	-	-	-	-
Mars	chr10	2	2299	126737566--126739869	Novel	-	-	-	-
Trmu	chr15	2	2298	85720757--85723057	Novel	-	-	-	-
Mtbp	chr15	2	2294	55415571--55417865	Novel	-	-	-	-
2310036O22Rik	chr8	2	2284	87551133--87553417	Novel	-	-	-	-
Fgfr1	chr8	2	2277	26674904--26677182	Novel	-	-	-	-
Npcd	chr15	2	2272	79620875--79623152	Novel	-	-	-	-
Zfp78	chr7	2	2272	6325956--6328229	Novel	-	-	-	-
Ap1s1	chr5	2	2270	137519112--137521385	Novel	-	-	-	-
Smyd4	chr11	2	2257	75204726--75206987	Novel	-	-	-	-
Ppme1	chr7	2	2255	107484624--107486879	Novel	-	-	-	-
Smurf2	chr11	2	2245	106689988--106692236	Novel	-	-	-	-
B4galt2	chr4	2	2242	117547242--117549486	Novel	-	-	-	-
Ccnyl1	chr1	2	2239	64762464--64764706	Novel	-	-	-	-
Cnot1	chr8	2	2231	98254760--98256994	Novel	-	-	-	-
Srrm1	chr4	2	2230	134885405--134887636	Novel	-	-	-	-
Pigx	chr16	2	2224	32090204--32092431	Novel	-	-	-	-
Acaa1a	chr9	2	2217	119253369--119255588	Novel	-	-	-	-
Dync1li2	chr8	2	2208	106947129--106949340	Novel	-	-	-	-
Mybl1	chr1	2	2199	9660093--9662294	Novel	-	-	-	-
Cdc25c	chr18	2	2199	34904677--34906877	Novel	-	-	-	-
Mbd5	chr2	2	2195	49127885--49130083	Novel	-	-	-	-
2310001A20Rik	chr2	2	2192	150409924--150412118	Novel	-	-	-	-
2410089E03Rik	chr15	2	2188	8173149--8175338	Novel	-	-	-	-
Bub1b	chr2	2	2188	118433328--118435519	Novel	-	-	-	-
Usp48	chr4	2	2181	137162729--137164915	Novel	-	-	-	-
Mrps25	chr6	2	2168	92131665--92133836	Novel	-	-	-	-
Cpe	chr8	2	2159	67085538--67087700	Novel	-	-	-	-
Cask	chrX	2	2153	13154481--13156636	Novel	-	-	-	-
Pea15a	chr1	2	2132	174134594--174136728	Novel	-	-	-	-
Rpl22	chr4	2	2131	151704235--151706368	Novel	-	-	-	-
Tmem86a	chr7	2	2131	54306087--54308222	Novel	-	-	-	-
Dhrs7b	chr11	2	2126	60662703--60664832	Novel	-	-	-	-
Dixdc1	chr9	2	2124	50487467--50489591	Novel	-	-	-	-
Acox1	chr11	2	2114	116036696--116038814	Novel	-	-	-	-
Hdac4	chr1	2	2110	93878844--93880957	Novel	-	-	-	-
Tcf25	chr8	2	2107	125924595--125926704	Novel	-	-	-	-
Ywhab	chr2	2	2104	163837639--163839744	Novel	-	-	-	-
Mvd	chr8	2	2097	124958810--124960910	Novel	-	-	-	-
Pitrm1	chr13	2	2096	6564350--6566450	Novel	-	-	-	-
Slbp	chr5	2	2090	33992496--33994587	Novel	-	-	-	-
Rbm4	chr19	2	2087	4790310--4792399	Novel	-	-	-	-
Mkl1	chr15	2	2082	80850742--80852827	Novel	-	-	-	-
Hmgn1	chr16	2	2077	96346451--96348531	Novel	-	-	-	-
Hsdl2	chr4	2	2077	59605190--59607268	Novel	-	-	-	-
Sumo3	chr10	2	2073	77076795--77078870	Novel	-	-	-	-
Pif1	chr9	2	2069	65437858--65439932	Novel	-	-	-	-
Slc35b4	chr6	2	2053	34120573--34122627	Novel	-	-	-	-
Phospho2	chr2	2	2051	69628378--69630429	Novel	-	-	-	-
Edem2	chr2	2	2050	155541949--155544002	Novel	-	-	-	-
Sirt4	chr5	2	2049	115930534--115932585	Novel	-	-	-	-
Tax1bp1	chr6	2	2046	52692167--52694216	Novel	-	-	-	-
C1qbp	chr11	2	2043	70793628--70795671	Novel	-	-	-	-
Dnajc8	chr4	2	2040	132092059--132094103	Novel	-	-	-	-
Hdac7	chr15	2	2032	97624495--97626530	Novel	-	-	-	-
Fam179b	chr12	2	2027	66115438--66117468	Novel	-	-	-	-
Dnajc17	chr2	2	2026	119009738--119011765	Novel	-	-	-	-
BC002163	chr4	2	2026	123393324--123395350	Novel	-	-	-	-
Grik5	chr7	2	2025	25845875--25847901	Novel	-	-	-	-
Nme1	chr11	2	2023	93827250--93829274	Novel	-	-	-	-
Oat	chr7	2	2023	139756017--139758040	Novel	-	-	-	-
D030074E01Rik	chr18	2	2022	20983568--20985593	Novel	-	-	-	-
Mybl2	chr2	2	2016	162901511--162903527	Novel	-	-	-	-
Sf3a3	chr4	2	2001	124395661--124397665	Novel	-	-	-	-
Ttc7	chr17	2	1989	87746041--87748031	Novel	-	-	-	-
Rabepk	chr2	2	1989	34652952--34654943	Novel	-	-	-	-
Cnot1	chr8	2	1983	98245450--98247435	Novel	-	-	-	-
Cdk13	chr13	2	1980	17893289--17895273	Novel	-	-	-	-
Rexo2	chr9	2	1979	48281244--48283226	Novel	-	-	-	-
Nsun4	chr4	2	1977	115721269--115723251	Novel	-	-	-	-
Pars2	chr4	2	1969	106323752--106325725	Novel	-	-	-	-
Dtwd1	chr2	2	1968	125978312--125980281	Novel	-	-	-	-
Pan3	chr5	2	1968	148348849--148350821	Novel	-	-	-	-
Pgm3	chr9	2	1965	86456299--86458266	Novel	-	-	-	-
Thada	chr17	2	1961	84733497--84735460	Novel	-	-	-	-
Trub1	chr19	2	1961	57559701--57561663	Novel	-	-	-	-
Pkp1	chr1	2	1952	137770222--137772176	Novel	-	-	-	-
Tcf12	chr9	2	1949	71704341--71706292	Novel	-	-	-	-
Sec61a2	chr2	2	1941	5795463--5797405	Novel	-	-	-	-
Vps4a	chr8	2	1940	109560889--109562830	Novel	-	-	-	-
Ehbp1l1	chr19	2	1935	5717837--5719775	Novel	-	-	-	-
Abcb10	chr8	2	1934	126486987--126488922	Novel	-	-	-	-
Ralbp1	chr17	2	1930	66199529--66201459	Novel	-	-	-	-
Pomgnt1	chr4	2	1930	115828826--115830756	Novel	-	-	-	-
Ppp2r5c	chr12	2	1926	111722417--111724343	Novel	-	-	-	-
Slc1a6	chr10	2	1925	78254108--78256034	Novel	-	-	-	-
Npy1r	chr8	2	1925	69223338--69225265	Novel	-	-	-	-
Ttc35	chr15	2	1924	43343366--43345290	Novel	-	-	-	-
Adamts6	chr13	2	1922	105188100--105190022	Novel	-	-	-	-
Ppp1r10	chr17	2	1918	36054661--36056579	Novel	-	-	-	-
Ccdc97	chr7	2	1918	26502018--26503937	Novel	-	-	-	-
Lca5	chr9	2	1918	83320568--83322488	Novel	-	-	-	-
Agap3	chr5	2	1917	23986163--23988083	Novel	-	-	-	-
Snapc4	chr2	2	1916	26234151--26236070	Novel	-	-	-	-
Pask	chr1	2	1913	95207459--95209374	Novel	-	-	-	-
D10Ertd610e	chr10	2	1913	126624378--126626292	Novel	-	-	-	-
Rapgef2	chr3	2	1913	78885205--78887121	Novel	-	-	-	-
Safb2	chr17	2	1911	56708445--56710359	Novel	-	-	-	-
Stk25	chr1	2	1900	95523710--95525612	Novel	-	-	-	-
Cdkn3	chr14	2	1894	47382303--47384198	Novel	-	-	-	-
[truncated: 7,886 more rows]

## Sheet:  Dtt case 2
Gene	Chromosome	Supporting Reads Het	Splice Length Het	Range of Supporting Reads Het	Novel or Known	Supporting Reads KO	Splice Length KO	Range of Supporting Reads KO	Novel or Known
Xbp1	chr11	173	26	5424280--5424312	Novel	-	-	-	-
Rps9	chr7	80	4	3658432--3658436	Novel	-	-	-	-
Bgn	chrX	33	2	70740814--70740826	Novel	-	-	-	-
1810013L24Rik	chr16	30	3	8858087--8858093	Novel	-	-	-	-
Bgn	chrX	24	2	70740848--70740858	Novel	-	-	-	-
Phldb2	chr16	21	2	45746987--45746997	Novel	-	-	-	-
Itpripl2	chr7	20	3	125629306--125629309	Novel	-	-	-	-
Poldip3	chr15	16	3	82957776--82957780	Novel	-	-	-	-
Prkd1	chr12	15	30398	51496027--51526426	Novel	-	-	-	-
Capza2	chr6	14	8	17615666--17615682	Novel	-	-	-	-
Col8a1	chr16	14	2	57624934--57624942	Novel	-	-	-	-
Pcdhga1	chr18	14	2	38000064--38000076	Novel	-	-	-	-
Csnk1e	chr15	13	6	79248537--79248553	Novel	-	-	-	-
Vim	chr2	13	2	13504183--13504192	Novel	-	-	-	-
Tnks2	chr19	12	3861	36949863--36953725	Novel	-	-	-	-
Zfp498	chr5	12	2523	146044652--146047178	Novel	-	-	-	-
Tgfb3	chr12	12	311	87400003--87400314	Novel	-	-	-	-
Senp6	chr9	10	24694	79915377--79940073	Novel	-	-	-	-
Clk2	chr3	10	1125	88972845--88973970	Novel	-	-	-	-
Trp53	chr11	10	398	69400475--69400873	Novel	-	-	-	-
Bgn	chrX	10	4	70740821--70740835	Novel	-	-	-	-
Boc	chr16	10	3	44496541--44496549	Novel	-	-	-	-
Abi3bp	chr16	9	28768	56613832--56642601	Novel	-	-	-	-
Synj2	chr17	9	2938	6016344--6019285	Novel	-	-	-	-
Gatad2a	chr8	9	1297	72437119--72438419	Novel	-	-	-	-
Ssr4	chrX	9	646	71034491--71035138	Novel	-	-	-	-
Ltbp3	chr19	9	199	5745765--5745968	Novel	-	-	-	-
Adamts6	chr13	9	190	105235031--105235223	Novel	-	-	-	-
Bat1a	chr17	8	1394	35378795--35380191	Novel	-	-	-	-
Amotl2	chr9	8	1367	102621043--102622412	Novel	-	-	-	-
Tmem39a	chr16	8	803	38587491--38588295	Novel	-	-	-	-
Bub3	chr7	8	691	138705118--138705812	Novel	-	-	-	-
Mbd3	chr10	8	616	79856021--79856639	Novel	-	-	-	-
Mrpl28	chr17	8	538	26261662--26262201	Novel	-	-	-	-
Mmadhc	chr2	8	368	50151828--50152197	Novel	-	-	-	-
Ccnd3	chr17	8	328	47731353--47731684	Novel	-	-	-	-
Canx	chr11	8	139	50110636--50110776	Novel	-	-	-	-
Pcnxl3	chr19	8	83	5684465--5684550	Novel	-	-	-	-
Tagln2	chr1	8	2	174437008--174437020	Novel	-	-	-	-
Igfbp4	chr11	8	2	98913019--98913028	Novel	-	-	-	-
Iars	chr13	8	2	49829203--49829215	Novel	-	-	-	-
Flnb	chr14	8	2	8783846--8783858	Novel	-	-	-	-
Igfbp2	chr1	7	23611	72872046--72895659	Novel	-	-	-	-
Fstl1	chr16	7	16537	37777434--37793973	Novel	-	-	-	-
Ctnnd2	chr15	7	16021	30835586--30851609	Novel	-	-	-	-
Cenph	chr13	7	3355	101530148--101533504	Novel	-	-	-	-
Son	chr16	7	3229	91671708--91674940	Novel	-	-	-	-
R3hdm1	chr1	7	2235	130078739--130080977	Novel	-	-	-	-
Sdc4	chr2	7	1267	164256813--164258081	Novel	-	-	-	-
Dnttip1	chr2	7	1194	164583556--164584751	Novel	-	-	-	-
Itgb1	chr8	7	1165	131246932--131248097	Novel	-	-	-	-
Ywhae	chr11	7	1164	75569153--75570319	Novel	-	-	-	-
AA408296	chr1	7	717	194940081--194940800	Novel	-	-	-	-
AI314976	chr17	7	452	48549695--48550149	Novel	-	-	-	-
Clip3	chr7	7	335	31076859--31077197	Novel	-	-	-	-
D10Ertd610e	chr10	7	157	126621290--126621449	Novel	-	-	-	-
Sf3a2	chr10	7	77	80266466--80266545	Novel	-	-	-	-
6820431F20Rik	chr8	7	6	19865857--19865864	Novel	-	-	-	-
Nid1	chr13	7	2	13602544--13602552	Novel	-	-	-	-
Cxxc5	chr18	6	28153	35989892--36018046	Novel	-	-	-	-
Myh9	chr15	6	22779	77643659--77666441	Novel	-	-	-	-
D4Ertd22e	chr4	6	20913	140674692--140695607	Novel	-	-	-	-
AI846148	chr19	6	15207	7432937--7448149	Novel	-	-	-	-
Eya4	chr10	6	13844	22878960--22892806	Novel	-	-	-	-
Trappc3	chr4	6	10214	125939705--125949921	Novel	-	-	-	-
Sec31a	chr5	6	7800	100837132--100844932	Novel	-	-	-	-
Fam149b	chr14	6	6377	21187174--21193551	Novel	-	-	-	-
Snap23	chr2	6	4198	120412010--120416211	Novel	-	-	-	-
Epn1	chr7	6	3185	5032077--5035264	Novel	-	-	-	-
Mrps18b	chr17	6	2855	36048422--36051279	Novel	-	-	-	-
Lrrk1	chr7	6	2369	73437310--73439683	Novel	-	-	-	-
Nisch	chr14	6	2301	31995826--31998129	Novel	-	-	-	-
Slc44a1	chr4	6	2175	53576092--53578269	Novel	-	-	-	-
Ube2g2	chr10	6	1935	77104323--77106260	Novel	-	-	-	-
Mpi	chr9	6	1932	57394402--57396336	Novel	-	-	-	-
Trak2	chr1	6	1717	58963655--58965375	Novel	-	-	-	-
Qrich1	chr9	6	1526	108419570--108421097	Novel	-	-	-	-
Nbr1	chr11	6	1522	101437721--101439246	Novel	-	-	-	-
Vezf1	chr11	6	1447	87888227--87889674	Novel	-	-	-	-
Zfp532	chr18	6	1376	65845341--65846723	Novel	-	-	-	-
Tsg101	chr7	6	1317	54146410--54147727	Novel	-	-	-	-
H2afv	chr11	6	1307	6338069--6339381	Novel	-	-	-	-
Serpinf1	chr11	6	876	75227546--75228423	Novel	-	-	-	-
Tctex1d2	chr16	6	843	32425396--32426240	Novel	-	-	-	-
Zufsp	chr10	6	618	33669670--33670289	Novel	-	-	-	-
Tctex1d2	chr16	6	616	32426325--32426943	Novel	-	-	-	-
Phldb2	chr16	6	598	45774458--45775058	Novel	-	-	-	-
Cav1	chr6	6	562	17257316--17257881	Novel	-	-	-	-
Tmem106c	chr15	6	515	97794754--97795271	Novel	-	-	-	-
Mmp2	chr8	6	461	95376609--95377073	Novel	-	-	-	-
Scyl1	chr19	6	227	5759752--5759981	Novel	-	-	-	-
1810031K17Rik	chr1	6	196	75138076--75138274	Novel	-	-	-	-
Rbm12b	chr4	6	157	12067529--12067687	Novel	-	-	-	-
Usp19	chr9	6	84	108402337--108402422	Novel	-	-	-	-
Bgn	chrX	6	6	70740832--70740848	Novel	-	-	-	-
Tagln2	chr1	6	4	174437024--174437038	Novel	-	-	-	-
Epha4	chr1	6	2	77365627--77365636	Novel	-	-	-	-
Epha4	chr1	6	2	77365654--77365666	Novel	-	-	-	-
Nab2	chr10	6	2	127098426--127098438	Novel	-	-	-	-
Kdm6b	chr11	6	2	69212302--69212310	Novel	-	-	-	-
Pacsin2	chr15	6	2	83206880--83206892	Novel	-	-	-	-
Ahnak	chr19	6	2	9092839--9092848	Novel	-	-	-	-
Csf1	chr3	6	2	107544643--107544651	Novel	-	-	-	-
Galnt1	chr18	5	26247	24364850--24391099	Novel	-	-	-	-
Igfbp2	chr1	5	23599	72872059--72895659	Novel	-	-	-	-
Ehbp1	chr11	5	21021	21968506--21989527	Novel	-	-	-	-
Pvt1	chr15	5	19270	62054457--62073728	Novel	-	-	-	-
Vps37c	chr19	5	17313	10763386--10780700	Novel	-	-	-	-
Tex264	chr9	5	11190	106576066--106587260	Novel	-	-	-	-
Rin3	chr12	5	8732	103612085--103620820	Novel	-	-	-	-
Trak1	chr9	5	8470	121369630--121378102	Novel	-	-	-	-
Eif3h	chr15	5	7499	51621659--51629158	Novel	-	-	-	-
Hbegf	chr18	5	7482	36667258--36674742	Novel	-	-	-	-
Cyhr1	chr15	5	7229	76479560--76486791	Novel	-	-	-	-
Tipin	chr9	5	6909	64141936--64148848	Novel	-	-	-	-
Col5a1	chr2	5	6885	27881225--27888110	Novel	-	-	-	-
Myo6	chr9	5	6293	80148472--80154766	Novel	-	-	-	-
Papola	chr12	5	5432	107067485--107072920	Novel	-	-	-	-
Cbx1	chr11	5	4980	96664135--96669116	Novel	-	-	-	-
Denr	chr5	5	4899	124367289--124372188	Novel	-	-	-	-
Rabepk	chr2	5	4777	34641245--34646023	Novel	-	-	-	-
Arl8a	chr1	5	4743	137044304--137049047	Novel	-	-	-	-
Ergic2	chr6	5	4313	148139406--148143721	Novel	-	-	-	-
Serpinb6a	chr13	5	3922	34023514--34027438	Novel	-	-	-	-
Mpdz	chr4	5	3506	81002401--81005907	Novel	-	-	-	-
Pfkm	chr15	5	3493	97939089--97942584	Novel	-	-	-	-
Tspan4	chr7	5	3115	148672333--148675450	Novel	-	-	-	-
Rpl35	chr2	5	2966	38857284--38860251	Novel	-	-	-	-
Sepx1	chr17	5	2654	24873705--24876361	Novel	-	-	-	-
Ctps	chr4	5	2443	120235483--120237926	Novel	-	-	-	-
2210404J11Rik	chr17	5	2397	15198144--15200543	Novel	-	-	-	-
Ppib	chr9	5	2354	65910937--65913294	Novel	-	-	-	-
Pvr	chr7	5	2267	20504033--20506302	Novel	-	-	-	-
5730437N04Rik	chr17	5	1880	5411467--5413350	Novel	-	-	-	-
Kdm5c	chrX	5	1843	148674738--148676582	Novel	-	-	-	-
Rad54b	chr4	5	1731	11527046--11528779	Novel	-	-	-	-
Nagk	chr6	5	1658	83745241--83746901	Novel	-	-	-	-
Hspg2	chr4	5	1652	137064376--137066031	Novel	-	-	-	-
Fam150a	chr1	5	1508	6351724--6353233	Novel	-	-	-	-
Tnpo2	chr8	5	1400	87560875--87562276	Novel	-	-	-	-
Arhgap23	chr11	5	1179	97324929--97326109	Novel	-	-	-	-
Cd200	chr16	5	1134	45392500--45393636	Novel	-	-	-	-
Klhdc4	chr8	5	1082	124344120--124345204	Novel	-	-	-	-
Ets1	chr9	5	1065	32540611--32541677	Novel	-	-	-	-
Gtf3a	chr5	5	1049	147765653--147766702	Novel	-	-	-	-
Tnpo2	chr8	5	1043	87561189--87562233	Novel	-	-	-	-
Klhdc8a	chr1	5	1039	134199265--134200306	Novel	-	-	-	-
Arhgef19	chr4	5	1032	140801055--140802090	Novel	-	-	-	-
Wdfy3	chr5	5	1016	102316089--102317107	Novel	-	-	-	-
Mtx3	chr13	5	766	93619478--93620246	Novel	-	-	-	-
Adamts6	chr13	5	704	105103006--105103712	Novel	-	-	-	-
Gmpr	chr13	5	676	45615542--45616220	Novel	-	-	-	-
2015-09-05	chr16	5	657	18623546--18624205	Novel	-	-	-	-
Psmd4	chr3	5	648	94836905--94837557	Novel	-	-	-	-
Bet1l	chr7	5	640	148041064--148041706	Novel	-	-	-	-
Nhlrc2	chr19	5	619	56666296--56666917	Novel	-	-	-	-
Tnk2	chr16	5	575	32670300--32670880	Novel	-	-	-	-
Fam76b	chr9	5	475	13640625--13641104	Novel	-	-	-	-
Rpl7	chr1	5	452	16093765--16094219	Novel	-	-	-	-
Rps5	chr7	5	452	13507868--13508322	Novel	-	-	-	-
Ap2m1	chr16	5	442	20542263--20542712	Novel	-	-	-	-
Cpsf6	chr10	5	413	116798416--116798831	Novel	-	-	-	-
Pacs2	chr12	5	392	114301652--114302046	Novel	-	-	-	-
Tcf25	chr8	5	360	125924595--125924957	Novel	-	-	-	-
Emg1	chr6	5	303	124655229--124655533	Novel	-	-	-	-
Csf1	chr3	5	249	107559657--107559906	Novel	-	-	-	-
3200002M19Rik	chr7	5	245	109045457--109045702	Novel	-	-	-	-
Chd3	chr11	5	185	69162026--69162213	Novel	-	-	-	-
Tmed4	chr11	5	182	6174500--6174684	Novel	-	-	-	-
Gm14005	chr2	5	136	128254906--128255045	Novel	-	-	-	-
Aurkb	chr11	5	124	68859310--68859436	Novel	-	-	-	-
Hyou1	chr9	5	110	44197551--44197664	Novel	-	-	-	-
Col5a1	chr2	5	96	27884517--27884616	Novel	-	-	-	-
Pofut2	chr10	5	95	76729837--76729934	Novel	-	-	-	-
Ftl1	chr7	5	93	52714599--52714693	Novel	-	-	-	-
Myh9	chr15	5	33	77594259--77594297	Novel	-	-	-	-
Bgn	chrX	5	8	70740808--70740824	Novel	-	-	-	-
Ldoc1l	chr15	5	5	84386100--84386110	Novel	-	-	-	-
Pdlim5	chr3	5	4	141904203--141904217	Novel	-	-	-	-
Itpripl2	chr7	5	4	125629305--125629309	Novel	-	-	-	-
Adarb2	chr13	5	3	8288989--8288993	Novel	-	-	-	-
C2cd2	chr16	5	3	98080608--98080615	Novel	-	-	-	-
Ccdc134	chr15	5	2	81972028--81972036	Novel	-	-	-	-
2310014H01Rik	chr17	5	2	36012166--36012175	Novel	-	-	-	-
Prkci	chr3	5	2	30950186--30950197	Novel	-	-	-	-
Akap2	chr4	5	2	57907205--57907217	Novel	-	-	-	-
Ccnd2	chr6	5	2	127100945--127100957	Novel	-	-	-	-
Mtpn	chr6	5	2	35460598--35460610	Novel	-	-	-	-
Mtpn	chr6	5	2	35460624--35460634	Novel	-	-	-	-
Lrrc32	chr7	5	2	105649883--105649895	Novel	-	-	-	-
Mgmt	chr7	4	31255	144111693--144142951	Novel	-	-	-	-
Btd	chr14	4	24746	32454318--32479068	Novel	-	-	-	-
Ythdf2	chr4	4	23804	131742861--131766667	Novel	-	-	-	-
Tns1	chr1	4	20784	74062757--74083546	Novel	-	-	-	-
Actn1	chr12	4	19977	81310460--81330437	Novel	-	-	-	-
Pank2	chr2	4	19278	131099854--131119134	Novel	-	-	-	-
Gpsm2	chr3	4	18954	108506004--108524960	Novel	-	-	-	-
Fbxw4	chr19	4	18122	45715011--45733134	Novel	-	-	-	-
Rad52	chr6	4	15751	119852853--119868604	Novel	-	-	-	-
Ywhab	chr2	4	15730	163821605--163837337	Novel	-	-	-	-
Ubap1	chr4	4	15325	41318879--41334211	Novel	-	-	-	-
Nadk	chr4	4	12748	154938087--154950836	Novel	-	-	-	-
Aatf	chr11	4	12714	84236520--84249237	Novel	-	-	-	-
Kcnj15	chr16	4	12349	95501068--95513418	Novel	-	-	-	-
Wsb2	chr5	4	12009	117813768--117825779	Novel	-	-	-	-
Cd200	chr16	4	11560	45397408--45408969	Novel	-	-	-	-
Jup	chr11	4	11232	100247702--100258935	Novel	-	-	-	-
Slc1a6	chr10	4	10932	78251838--78262775	Novel	-	-	-	-
Srsf4	chr4	4	10405	131429784--131440190	Novel	-	-	-	-
Tfdp2	chr9	4	9483	96123617--96133102	Novel	-	-	-	-
Synpo	chr18	4	8974	60764144--60773120	Novel	-	-	-	-
Golt1b	chr6	4	8818	142335889--142344708	Novel	-	-	-	-
1700024P16Rik	chr4	4	8721	104608985--104617709	Novel	-	-	-	-
Rhoa	chr9	4	8364	108209271--108217638	Novel	-	-	-	-
Naa20	chr2	4	8334	145729098--145737432	Novel	-	-	-	-
Snx5	chr2	4	7437	144087760--144095197	Novel	-	-	-	-
Gas2	chr7	4	7401	59135878--59143283	Novel	-	-	-	-
Ccnyl1	chr1	4	7334	64747616--64754954	Novel	-	-	-	-
Spata2	chr2	4	7169	167311093--167318263	Novel	-	-	-	-
Ercc3	chr18	4	7155	32417046--32424203	Novel	-	-	-	-
Hdhd2	chr18	4	6581	77183269--77189852	Novel	-	-	-	-
Srgap3	chr6	4	6447	112673194--112679643	Novel	-	-	-	-
Ppil3	chr1	4	6393	58491293--58497688	Novel	-	-	-	-
Git2	chr5	4	6105	115217217--115223323	Novel	-	-	-	-
Hdgf	chr3	4	5925	87711086--87717012	Novel	-	-	-	-
Srpk2	chr5	4	5769	23013537--23019309	Novel	-	-	-	-
Morf4l2	chrX	4	5587	133270158--133275750	Novel	-	-	-	-
Ramp3	chr11	4	5573	6558629--6564205	Novel	-	-	-	-
Farsb	chr1	4	5558	78469208--78474769	Novel	-	-	-	-
Gpr126	chr10	4	5473	14170470--14175944	Novel	-	-	-	-
P2rx4	chr5	4	5300	123169300--123174603	Novel	-	-	-	-
Prkag1	chr15	4	5153	98656162--98661318	Novel	-	-	-	-
H13	chr2	4	5054	152495498--152500555	Novel	-	-	-	-
Sdhb	chr4	4	5024	140517388--140522416	Novel	-	-	-	-
Xpa	chr4	4	4791	46188287--46193080	Novel	-	-	-	-
Tdp2	chr13	4	4759	24923964--24928726	Novel	-	-	-	-
Deaf1	chr7	4	4643	148514161--148518809	Novel	-	-	-	-
Cap2	chr13	4	4608	46735489--46740100	Novel	-	-	-	-
Golga3	chr5	4	4553	110606067--110610622	Novel	-	-	-	-
Lpcat2	chr8	4	4358	95406104--95410464	Novel	-	-	-	-
Exoc1	chr5	4	4162	76974386--76978550	Novel	-	-	-	-
Ilf3	chr9	4	4046	21204457--21208503	Novel	-	-	-	-
Nt5c3l	chr11	4	3944	100297554--100301498	Novel	-	-	-	-
Wdsub1	chr2	4	3869	59716587--59720457	Novel	-	-	-	-
Ddr1	chr17	4	3757	35830862--35834619	Novel	-	-	-	-
Ptprm	chr17	4	3726	67043266--67046996	Novel	-	-	-	-
Pcbp4	chr9	4	3561	106358773--106362335	Novel	-	-	-	-
Pbxip1	chr3	4	3499	89243521--89247022	Novel	-	-	-	-
Dcbld2	chr16	4	3417	58451896--58455315	Novel	-	-	-	-
Tacc2	chr7	4	3417	137781748--137785170	Novel	-	-	-	-
2310003L22Rik	chr2	4	3405	140025194--140028604	Novel	-	-	-	-
Srsf11	chr3	4	3365	157686323--157689690	Novel	-	-	-	-
Amn1	chr6	4	3347	149133646--149136996	Novel	-	-	-	-
Baiap2	chr11	4	3273	119864399--119867673	Novel	-	-	-	-
Brf1	chr12	4	3246	114204226--114207476	Novel	-	-	-	-
Ing4	chr6	4	3185	124994042--124997231	Novel	-	-	-	-
Anxa5	chr3	4	3106	36352808--36355917	Novel	-	-	-	-
Cfdp1	chr8	4	3092	114292685--114295781	Novel	-	-	-	-
4930455C21Rik	chr16	4	2993	38505929--38508924	Novel	-	-	-	-
Add1	chr5	4	2876	34941094--34943973	Novel	-	-	-	-
Tnrc18	chr5	4	2815	143551867--143554685	Novel	-	-	-	-
Hnrnpul2	chr19	4	2716	8895301--8898019	Novel	-	-	-	-
Dazap1	chr10	4	2695	79737623--79740319	Novel	-	-	-	-
Atpif1	chr4	4	2658	132086738--132089397	Novel	-	-	-	-
Vps29	chr5	4	2600	122810211--122812813	Novel	-	-	-	-
Xrn2	chr2	4	2447	146900765--146903212	Novel	-	-	-	-
Sipa1l1	chr12	4	2375	83547915--83550293	Novel	-	-	-	-
Itgb5	chr16	4	2333	33944289--33946624	Novel	-	-	-	-
Ybx1	chr4	4	2289	118951803--118954093	Novel	-	-	-	-
Fbln2	chr6	4	2244	91213464--91215711	Novel	-	-	-	-
Miip	chr4	4	2239	147237058--147239300	Novel	-	-	-	-
Ifngr1	chr10	4	2182	19318941--19321126	Novel	-	-	-	-
Gstz1	chr12	4	2136	88494143--88496282	Novel	-	-	-	-
Gtpbp8	chr16	4	2130	44743980--44746113	Novel	-	-	-	-
Vegfa	chr17	4	2081	46165348--46167431	Novel	-	-	-	-
Ammecr1l	chr18	4	1995	31936512--31938510	Novel	-	-	-	-
Dnm1l	chr16	4	1985	16316868--16318858	Novel	-	-	-	-
Itfg2	chr6	4	1972	128364302--128366276	Novel	-	-	-	-
2700062C07Rik	chr18	4	1969	24629481--24631450	Novel	-	-	-	-
Camk2g	chr14	4	1963	21574924--21576889	Novel	-	-	-	-
Prpf38b	chr3	4	1938	108711320--108713262	Novel	-	-	-	-
Sf3b3	chr8	4	1936	113353445--113355385	Novel	-	-	-	-
Gapvd1	chr2	4	1922	34570848--34572774	Novel	-	-	-	-
Picalm	chr7	4	1919	97337766--97339686	Novel	-	-	-	-
Atrip	chr9	4	1890	108971911--108973802	Novel	-	-	-	-
Tsta3	chr15	4	1796	75757525--75759321	Novel	-	-	-	-
Usp48	chr4	4	1768	137179302--137181071	Novel	-	-	-	-
Sf3a1	chr11	4	1724	4071356--4073084	Novel	-	-	-	-
Rictor	chr15	4	1709	6737718--6739432	Novel	-	-	-	-
Rpl22	chr4	4	1674	151701694--151703368	Novel	-	-	-	-
Gpr153	chr4	4	1671	151654201--151655878	Novel	-	-	-	-
Coq2	chr5	4	1662	101090936--101092600	Novel	-	-	-	-
Cenpk	chr13	4	1644	105019162--105020808	Novel	-	-	-	-
Slc9a5	chr8	4	1624	107885537--107887162	Novel	-	-	-	-
Rps14	chr18	4	1619	60934435--60936054	Novel	-	-	-	-
Tbc1d19	chr5	4	1481	54222725--54224210	Novel	-	-	-	-
Fbxo17	chr7	4	1458	29521222--29522680	Novel	-	-	-	-
Fbln2	chr6	4	1438	91220081--91221519	Novel	-	-	-	-
Axl	chr7	4	1427	26572006--26573434	Novel	-	-	-	-
Hdlbp	chr1	4	1404	95337357--95338763	Novel	-	-	-	-
Sgsm2	chr11	4	1390	74677196--74678586	Novel	-	-	-	-
Bbs5	chr2	4	1386	69492169--69493555	Novel	-	-	-	-
Mmp2	chr8	4	1339	95357139--95358480	Novel	-	-	-	-
Srp54a	chr12	4	1336	56347028--56348367	Novel	-	-	-	-
Slc43a1	chr2	4	1333	84679660--84680995	Novel	-	-	-	-
Surf2	chr2	4	1333	26773051--26774384	Novel	-	-	-	-
Zkscan5	chr5	4	1332	145979587--145980922	Novel	-	-	-	-
1110038B12Rik	chr17	4	1288	35087791--35089081	Novel	-	-	-	-
Hnrnpa1	chr15	4	1240	103073148--103074391	Novel	-	-	-	-
Pppde2	chr15	4	1205	81828729--81829935	Novel	-	-	-	-
Foxk2	chr11	4	1130	121156210--121157342	Novel	-	-	-	-
Ankrd50	chr3	4	1103	38382489--38383594	Novel	-	-	-	-
Lphn1	chr8	4	1097	86447007--86448104	Novel	-	-	-	-
3300002I08Rik	chr2	4	1081	150149822--150150908	Novel	-	-	-	-
Ipmk	chr10	4	1064	70835627--70836692	Novel	-	-	-	-
Lztr1	chr16	4	1025	17519619--17520644	Novel	-	-	-	-
Axl	chr7	4	1021	26558509--26559535	Novel	-	-	-	-
Qrich1	chr9	4	969	108431246--108432220	Novel	-	-	-	-
Cdk2ap1	chr5	4	968	124800180--124801151	Novel	-	-	-	-
Ppie	chr4	4	945	122816206--122817152	Novel	-	-	-	-
S100a13	chr3	4	943	90318940--90319885	Novel	-	-	-	-
Smg5	chr3	4	924	88155501--88156427	Novel	-	-	-	-
Rplp0	chr5	4	895	116009897--116010792	Novel	-	-	-	-
Qtrt1	chr9	4	886	21221837--21222727	Novel	-	-	-	-
Serpina3g	chr12	4	876	105474526--105475404	Novel	-	-	-	-
Zfp408	chr2	4	858	91488233--91489094	Novel	-	-	-	-
Pelp1	chr11	4	840	70209216--70210059	Novel	-	-	-	-
Arl16	chr11	4	832	120327135--120327968	Novel	-	-	-	-
Ccni	chr5	4	804	93631486--93632294	Novel	-	-	-	-
Rbck1	chr2	4	790	152149212--152150004	Novel	-	-	-	-
Bcl2l12	chr7	4	779	52248401--52249183	Novel	-	-	-	-
Ube2d3	chr3	4	773	135101834--135102608	Novel	-	-	-	-
Srsf11	chr3	4	763	157686323--157687086	Novel	-	-	-	-
Hist3h2a	chr11	4	699	58768892--58769593	Novel	-	-	-	-
Ddr1	chr17	4	662	35821277--35821943	Novel	-	-	-	-
Kirrel	chr3	4	617	86892454--86893073	Novel	-	-	-	-
Pdlim7	chr13	4	587	55608981--55609569	Novel	-	-	-	-
Ranbp3	chr17	4	572	56846660--56847233	Novel	-	-	-	-
Sema3f	chr9	4	567	107587107--107587676	Novel	-	-	-	-
Rps24	chr14	4	559	25310410--25310971	Novel	-	-	-	-
Bat2	chr17	4	554	35291181--35291737	Novel	-	-	-	-
Mthfsd	chr8	4	548	123630871--123631423	Novel	-	-	-	-
Selm	chr11	4	545	3416297--3416844	Novel	-	-	-	-
Vars	chr17	4	534	35147615--35148149	Novel	-	-	-	-
Rexo1	chr10	4	531	80011278--80011810	Novel	-	-	-	-
Rrbp1	chr2	4	529	143779940--143780471	Novel	-	-	-	-
Zbtb48	chr4	4	505	151401168--151401673	Novel	-	-	-	-
Slc39a13	chr2	4	501	90909810--90910312	Novel	-	-	-	-
Zfp532	chr18	4	498	65742051--65742551	Novel	-	-	-	-
Ino80e	chr7	4	497	133996505--133997005	Novel	-	-	-	-
Pdia5	chr16	4	491	35410521--35411014	Novel	-	-	-	-
Apba3	chr10	4	490	80731062--80731555	Novel	-	-	-	-
Peci	chr13	4	482	35081566--35082052	Novel	-	-	-	-
Dlgap5	chr14	4	473	48025540--48026015	Novel	-	-	-	-
Galk1	chr11	4	460	115871414--115871881	Novel	-	-	-	-
H2afz	chr3	4	446	137527649--137528097	Novel	-	-	-	-
Fbxw4	chr19	4	445	45653697--45654143	Novel	-	-	-	-
Ppm1g	chr5	4	411	31506046--31506460	Novel	-	-	-	-
Scarf2	chr16	4	399	17804501--17804902	Novel	-	-	-	-
Nop56	chr2	4	378	130102387--130102770	Novel	-	-	-	-
Anapc13	chr9	4	376	102531713--102532093	Novel	-	-	-	-
Gm129	chr3	4	365	95685512--95685879	Novel	-	-	-	-
Rpusd1	chr17	4	333	25864789--25865126	Novel	-	-	-	-
Maz	chr7	4	313	134166681--134166997	Novel	-	-	-	-
Thap7	chr16	4	298	17530478--17530778	Novel	-	-	-	-
Atp5sl	chr7	4	296	26407066--26407362	Novel	-	-	-	-
Bmp1	chr14	4	295	70890057--70890353	Novel	-	-	-	-
Ppp5c	chr7	4	284	17594057--17594343	Novel	-	-	-	-
1810009A15Rik	chr19	4	275	8964215--8964494	Novel	-	-	-	-
Zfp187	chr13	4	272	21539762--21540037	Novel	-	-	-	-
Ip6k2	chr9	4	258	108698725--108698988	Novel	-	-	-	-
Rpl4	chr9	4	257	64023107--64023364	Novel	-	-	-	-
Eif4g1	chr16	4	247	20684254--20684501	Novel	-	-	-	-
Dcdc2b	chr4	4	238	129286087--129286328	Novel	-	-	-	-
Ino80c	chr18	4	232	24270283--24270516	Novel	-	-	-	-
Hax1	chr3	4	227	89801496--89801723	Novel	-	-	-	-
Eif4g1	chr16	4	220	20684260--20684480	Novel	-	-	-	-
Gmpr2	chr14	4	213	56291327--56291542	Novel	-	-	-	-
Wdr85	chr2	4	212	24818328--24818542	Novel	-	-	-	-
Trip6	chr5	4	195	137751632--137751829	Novel	-	-	-	-
Aebp1	chr11	4	193	5768817--5769012	Novel	-	-	-	-
Etv4	chr11	4	190	101645640--101645830	Novel	-	-	-	-
Ifitm2	chr7	4	180	148141072--148141254	Novel	-	-	-	-
Emd	chrX	4	178	71500368--71500548	Novel	-	-	-	-
Npat	chr9	4	171	53371086--53371259	Novel	-	-	-	-
Tpr	chr1	4	160	152293090--152293253	Novel	-	-	-	-
Pigt	chr2	4	160	164333075--164333245	Novel	-	-	-	-
Safb	chr17	4	151	56744820--56744974	Novel	-	-	-	-
Pih1d1	chr7	4	150	52415159--52415311	Novel	-	-	-	-
Tmem222	chr4	4	148	132826728--132826878	Novel	-	-	-	-
Dpagt1	chr9	4	147	44140749--44140901	Novel	-	-	-	-
Josd2	chr7	4	146	51723528--51723677	Novel	-	-	-	-
Vars	chr17	4	133	35148409--35148544	Novel	-	-	-	-
Ndufb10	chr17	4	130	24859465--24859595	Novel	-	-	-	-
Apba3	chr10	4	125	80734281--80734407	Novel	-	-	-	-
Scaf1	chr7	4	120	52260993--52261115	Novel	-	-	-	-
Fam76b	chr9	4	120	13641158--13641280	Novel	-	-	-	-
Alkbh6	chr7	4	117	31097406--31097525	Novel	-	-	-	-
Polm	chr11	4	113	5735518--5735633	Novel	-	-	-	-
Gpr124	chr8	4	102	28231370--28231473	Novel	-	-	-	-
Fxyd5	chr7	4	92	31817899--31817993	Novel	-	-	-	-
Tubgcp6	chr15	4	87	88932596--88932683	Novel	-	-	-	-
Zfyve19	chr2	4	86	119037278--119037366	Novel	-	-	-	-
Btbd9	chr17	4	82	30532823--30532907	Novel	-	-	-	-
Dimt1	chr13	4	79	107739691--107739773	Novel	-	-	-	-
Rtel1	chr2	4	78	181090784--181090862	Novel	-	-	-	-
Tbl3	chr17	4	76	24839011--24839091	Novel	-	-	-	-
Rab24	chr13	4	75	55421597--55421676	Novel	-	-	-	-
Maged2	chrX	4	48	147241394--147241450	Novel	-	-	-	-
Fnip1	chr11	4	4	54330439--54330450	Novel	-	-	-	-
Igfbp4	chr11	4	4	98913185--98913199	Novel	-	-	-	-
Flnb	chr14	4	4	8783857--8783871	Novel	-	-	-	-
Adamts5	chr16	4	3	85862244--85862256	Novel	-	-	-	-
Sf3a3	chr4	4	3	124405379--124405391	Novel	-	-	-	-
Metap2	chr10	4	2	93352454--93352461	Novel	-	-	-	-
Nus1	chr10	4	2	52156653--52156665	Novel	-	-	-	-
Nf2	chr11	4	2	4666549--4666560	Novel	-	-	-	-
Frmd6	chr12	4	2	72003124--72003136	Novel	-	-	-	-
Rictor	chr15	4	2	6748313--6748320	Novel	-	-	-	-
Fstl1	chr16	4	2	37835840--37835850	Novel	-	-	-	-
Agpat4	chr17	4	2	12412256--12412268	Novel	-	-	-	-
Acta2	chr19	4	2	34316132--34316144	Novel	-	-	-	-
Cfl1	chr19	4	2	5493779--5493789	Novel	-	-	-	-
Mta2	chr19	4	2	9026260--9026272	Novel	-	-	-	-
Rnd3	chr2	4	2	51004456--51004463	Novel	-	-	-	-
Capza1	chr3	4	2	104626225--104626235	Novel	-	-	-	-
F730047E07Rik	chr4	4	2	24529942--24529954	Novel	-	-	-	-
Kdm4a	chr4	4	2	117810352--117810362	Novel	-	-	-	-
Wfs1	chr5	4	2	37357997--37358009	Novel	-	-	-	-
Aak1	chr6	4	2	86952131--86952141	Novel	-	-	-	-
Arhgdib	chr6	4	2	136872523--136872530	Novel	-	-	-	-
Smo	chr6	4	2	29710984--29710996	Novel	-	-	-	-
Ube2h	chr6	4	2	30164389--30164397	Novel	-	-	-	-
Galnt2	chr8	4	2	126867828--126867839	Novel	-	-	-	-
Itga11	chr9	4	2	62631358--62631366	Novel	-	-	-	-
Tagln	chr9	4	2	45738369--45738373	Novel	-	-	-	-
Bgn	chrX	4	2	70740767--70740774	Novel	-	-	-	-
Ikbkg	chrX	3	34356	71638742--71673101	Novel	-	-	-	-
Wls	chr3	3	33933	159536145--159570079	Novel	-	-	-	-
Ube2e2	chr14	3	32895	19429916--19462814	Novel	-	-	-	-
Sptlc2	chr12	3	31343	88697651--88728998	Novel	-	-	-	-
Hip1	chr5	3	28610	135936340--135964951	Novel	-	-	-	-
Pvt1	chr15	3	27511	62046215--62073728	Novel	-	-	-	-
Fam193b	chr13	3	26985	55645149--55672138	Novel	-	-	-	-
Add1	chr5	3	24255	34916560--34940819	Novel	-	-	-	-
2010002N04Rik	chr18	3	23728	60635238--60658968	Novel	-	-	-	-
Zfyve9	chr4	3	21920	108368471--108390395	Novel	-	-	-	-
Fhl2	chr1	3	21829	43198716--43220547	Novel	-	-	-	-
Fam120a	chr13	3	21330	49041392--49062725	Novel	-	-	-	-
Acot7	chr4	3	20867	151560003--151580873	Novel	-	-	-	-
Klhl13	chrX	3	20849	22871405--22892256	Novel	-	-	-	-
Dnajc5	chr2	3	20498	181260575--181281075	Novel	-	-	-	-
Zfp81	chr17	3	20482	33475195--33495679	Novel	-	-	-	-
Galk2	chr2	3	20351	125734943--125755298	Novel	-	-	-	-
Stx11	chr10	3	19828	12664092--12683921	Novel	-	-	-	-
Extl3	chr14	3	19807	65697025--65716834	Novel	-	-	-	-
Anxa6	chr11	3	19443	54827416--54846861	Novel	-	-	-	-
Atp6v1h	chr1	3	19256	5088212--5107470	Novel	-	-	-	-
Trdmt1	chr2	3	18874	13447320--13466197	Novel	-	-	-	-
App	chr16	3	18559	84995311--85013872	Novel	-	-	-	-
Picalm	chr7	3	18333	97279212--97297548	Novel	-	-	-	-
Sumf1	chr6	3	18321	108105028--108123349	Novel	-	-	-	-
Arih1	chr9	3	18114	59315671--59333788	Novel	-	-	-	-
Tom1	chr8	3	18095	77557725--77575821	Novel	-	-	-	-
2210015D19Rik	chr11	3	17965	5662241--5680210	Novel	-	-	-	-
Atf1	chr15	3	17162	100058512--100075678	Novel	-	-	-	-
Phldb2	chr16	3	16981	45827338--45844321	Novel	-	-	-	-
Pls3	chrX	3	16129	73072292--73088421	Novel	-	-	-	-
Gpr180	chr14	3	13673	118539114--118552791	Novel	-	-	-	-
Sync	chr4	3	13665	128971619--128985286	Novel	-	-	-	-
Eef2k	chr7	3	13554	127988301--128001858	Novel	-	-	-	-
2700029M09Rik	chr8	3	13463	63369331--63382798	Novel	-	-	-	-
Trim26	chr17	3	13391	36974208--36987602	Novel	-	-	-	-
Csrp2bp	chr2	3	13211	144201699--144214911	Novel	-	-	-	-
Dlc1	chr8	3	13036	37662494--37675533	Novel	-	-	-	-
Ubtd1	chr19	3	12985	42093391--42106380	Novel	-	-	-	-
Rab3gap1	chr1	3	12575	129787672--129800248	Novel	-	-	-	-
A2ld1	chr14	3	12332	123299753--123312090	Novel	-	-	-	-
Mef2d	chr3	3	12178	87947420--87959600	Novel	-	-	-	-
Morf4l1	chr9	3	12149	89997224--90009374	Novel	-	-	-	-
Slc6a6	chr6	3	11653	91661619--91673275	Novel	-	-	-	-
Gtl3	chr8	3	11593	97946794--97958389	Novel	-	-	-	-
Mcee	chr7	3	11490	71545225--71556723	Novel	-	-	-	-
Lancl1	chr1	3	11483	67055948--67067432	Novel	-	-	-	-
Sec63	chr10	3	11407	42536273--42547684	Novel	-	-	-	-
Picalm	chr7	3	11219	97297738--97308957	Novel	-	-	-	-
Farp1	chr14	3	11109	121643518--121654630	Novel	-	-	-	-
Ldb3	chr14	3	11027	35380752--35391782	Novel	-	-	-	-
6720456B07Rik	chr6	3	10865	113554889--113565755	Novel	-	-	-	-
Usp37	chr1	3	10855	74552785--74563643	Novel	-	-	-	-
Cmtm7	chr9	3	10457	114680327--114690786	Novel	-	-	-	-
Srpx2	chrX	3	10412	130449931--130460343	Novel	-	-	-	-
Ube2e2	chr14	3	10092	19419510--19429606	Novel	-	-	-	-
Fam113b	chr15	3	9875	97204580--97214455	Novel	-	-	-	-
Zfp219	chr14	3	9689	52629733--52639422	Novel	-	-	-	-
Mboat7	chr7	3	9673	3630450--3640127	Novel	-	-	-	-
Parl	chr16	3	9640	20288024--20297667	Novel	-	-	-	-
Pphln1	chr15	3	9574	93285957--93295536	Novel	-	-	-	-
Med15	chr16	3	9572	17663589--17673161	Novel	-	-	-	-
Elmo2	chr2	3	9515	165141850--165151369	Novel	-	-	-	-
Fas	chr19	3	9277	34365235--34374514	Novel	-	-	-	-
Efha2	chr8	3	9234	41442280--41451515	Novel	-	-	-	-
Cul4a	chr8	3	9185	13106282--13115470	Novel	-	-	-	-
Sbf2	chr7	3	9138	117521648--117530787	Novel	-	-	-	-
Deaf1	chr7	3	9075	148487585--148496662	Novel	-	-	-	-
Camk2g	chr14	3	9074	21589351--21598426	Novel	-	-	-	-
Snx19	chr9	3	8866	30247808--30256676	Novel	-	-	-	-
Gabpb1	chr2	3	8827	126456117--126464946	Novel	-	-	-	-
Nfil3	chr13	3	8625	53064390--53073018	Novel	-	-	-	-
Nav2	chr7	3	8368	56803908--56812282	Novel	-	-	-	-
Fam188a	chr2	3	8293	12319192--12327488	Novel	-	-	-	-
Kctd3	chr1	3	8110	190811508--190819622	Novel	-	-	-	-
Vps24	chr6	3	7953	71494435--71502393	Novel	-	-	-	-
Ltbp1	chr17	3	7872	75712436--75720310	Novel	-	-	-	-
Tbce	chr13	3	7832	14112153--14119988	Novel	-	-	-	-
Tfpt	chr7	3	7695	3572732--3580432	Novel	-	-	-	-
Stt3b	chr9	3	7577	115167634--115175213	Novel	-	-	-	-
Rnaset2b	chr17	3	7553	7185515--7193071	Novel	-	-	-	-
Cdkal1	chr13	3	7525	29930571--29938100	Novel	-	-	-	-
Ank1	chr8	3	7459	24234449--24241909	Novel	-	-	-	-
Ift52	chr2	3	7323	162859037--162866363	Novel	-	-	-	-
Cdkn1a	chr17	3	7298	29228041--29235341	Novel	-	-	-	-
Wdr70	chr15	3	7288	7874305--7881595	Novel	-	-	-	-
Dap3	chr3	3	7287	88746750--88754040	Novel	-	-	-	-
Pip4k2b	chr11	3	7214	97598545--97605760	Novel	-	-	-	-
Tsku	chr7	3	7168	105501637--105508810	Novel	-	-	-	-
2700029M09Rik	chr8	3	7163	63375633--63382798	Novel	-	-	-	-
Cthrc1	chr15	3	7106	38908704--38915812	Novel	-	-	-	-
Acad8	chr9	3	7105	26799873--26806978	Novel	-	-	-	-
AI846148	chr19	3	7045	7450114--7457163	Novel	-	-	-	-
Pigx	chr16	3	7006	32085423--32092431	Novel	-	-	-	-
Osbpl3	chr6	3	6813	50295027--50301844	Novel	-	-	-	-
Glrx3	chr7	3	6775	144629885--144636663	Novel	-	-	-	-
Ccar1	chr10	3	6765	62219421--62226189	Novel	-	-	-	-
Snx12	chrX	3	6695	98410917--98417614	Novel	-	-	-	-
Nudt5	chr2	3	6625	5769236--5775861	Novel	-	-	-	-
Tnc	chr4	3	6613	63654333--63660949	Novel	-	-	-	-
2210404J11Rik	chr17	3	6570	15181453--15188024	Novel	-	-	-	-
Airn	chr17	3	6525	12977871--12984398	Novel	-	-	-	-
Ypel5	chr17	3	6328	73189288--73195618	Novel	-	-	-	-
St5	chr7	3	6265	116713624--116719891	Novel	-	-	-	-
2400003C14Rik	chr8	3	6213	112196540--112202755	Novel	-	-	-	-
2015-09-11	chr5	3	6093	93584080--93590177	Novel	-	-	-	-
Cap1	chr4	3	5873	122549699--122555574	Novel	-	-	-	-
2510006D16Rik	chr4	3	5843	129278487--129284330	Novel	-	-	-	-
Ndel1	chr11	3	5696	68649825--68655523	Novel	-	-	-	-
Zc3h18	chr8	3	5649	124901646--124907299	Novel	-	-	-	-
Cask	chrX	3	5516	13126487--13132005	Novel	-	-	-	-
Scpep1	chr11	3	5483	88786036--88791523	Novel	-	-	-	-
Unc93b1	chr19	3	5462	3936419--3941885	Novel	-	-	-	-
Hmox2	chr16	3	5431	4757125--4762559	Novel	-	-	-	-
2610020H08Rik	chr7	3	5294	126970888--126976187	Novel	-	-	-	-
Ctps	chr4	3	5266	120225614--120230883	Novel	-	-	-	-
Tmed5	chr5	3	5258	108553777--108559036	Novel	-	-	-	-
Ankrd55	chr13	3	5191	113148428--113153623	Novel	-	-	-	-
Sec31a	chr5	3	5072	100797369--100802445	Novel	-	-	-	-
Amn1	chr6	3	5067	149132057--149137127	Novel	-	-	-	-
Ankrd27	chr7	3	4984	36405679--36410667	Novel	-	-	-	-
Il1r1	chr1	3	4901	40334173--40339078	Novel	-	-	-	-
Zfp236	chr18	3	4853	82815632--82820487	Novel	-	-	-	-
Klc1	chr12	3	4850	113027696--113032548	Novel	-	-	-	-
Shisa5	chr9	3	4833	108953966--108958800	Novel	-	-	-	-
Arpc5l	chr2	3	4792	38863843--38868637	Novel	-	-	-	-
Fam150a	chr1	3	4749	6379601--6384350	Novel	-	-	-	-
Galnt2	chr8	3	4733	126862466--126867202	Novel	-	-	-	-
Zkscan3	chr13	3	4728	21480575--21485306	Novel	-	-	-	-
Tagln2	chr1	3	4577	174430671--174435250	Novel	-	-	-	-
2810422J05Rik	chr8	3	4495	73039339--73043835	Novel	-	-	-	-
Tll1	chr8	3	4422	66572790--66577215	Novel	-	-	-	-
Stx18	chr5	3	4403	38498131--38502534	Novel	-	-	-	-
Fkbp7	chr2	3	4254	76505497--76509754	Novel	-	-	-	-
Odz3	chr8	3	4201	49746686--49750888	Novel	-	-	-	-
Fbxw17	chr13	3	4179	50522725--50526910	Novel	-	-	-	-
BC024814	chr16	3	4149	8474055--8478209	Novel	-	-	-	-
Tdp2	chr13	3	4086	24923795--24927884	Novel	-	-	-	-
Tm9sf4	chr2	3	4064	153030358--153034425	Novel	-	-	-	-
Nsl1	chr1	3	4002	192889131--192893134	Novel	-	-	-	-
Fads2	chr19	3	3951	10141101--10145053	Novel	-	-	-	-
Acer3	chr7	3	3949	105375009--105378960	Novel	-	-	-	-
BC024814	chr16	3	3926	8478420--8482350	Novel	-	-	-	-
2610005L07Rik	chr8	3	3862	19991124--19994988	Novel	-	-	-	-
Col8a1	chr16	3	3857	57632752--57636611	Novel	-	-	-	-
Egln1	chr8	3	3852	127435705--127439562	Novel	-	-	-	-
Fbxl3	chr14	3	3814	103494757--103498574	Novel	-	-	-	-
Rpn2	chr2	3	3810	157105506--157109321	Novel	-	-	-	-
Ltbp3	chr19	3	3790	5752139--5755931	Novel	-	-	-	-
Als2	chr1	3	3785	59256035--59259822	Novel	-	-	-	-
Usp2	chr9	3	3783	43875312--43879097	Novel	-	-	-	-
Hmgcr	chr13	3	3739	97436662--97440403	Novel	-	-	-	-
Atxn2	chr5	3	3672	122231549--122235223	Novel	-	-	-	-
Sar1a	chr10	3	3647	61143161--61146808	Novel	-	-	-	-
Hoxb3	chr11	3	3601	96204538--96208142	Novel	-	-	-	-
Ddx50	chr10	3	3599	62106120--62109721	Novel	-	-	-	-
Ilf3	chr9	3	3541	21193196--21196738	Novel	-	-	-	-
Uevld	chr7	3	3510	54195645--54199160	Novel	-	-	-	-
Tbccd1	chr16	3	3496	22814956--22818454	Novel	-	-	-	-
Osbpl9	chr4	3	3482	108741064--108744549	Novel	-	-	-	-
Eef1d	chr15	3	3408	75727712--75731120	Novel	-	-	-	-
Ccne1	chr7	3	3401	38888213--38891615	Novel	-	-	-	-
Mmp17	chr5	3	3397	130108126--130111527	Novel	-	-	-	-
Ppp3cb	chr14	3	3390	21347491--21350884	Novel	-	-	-	-
Atp5j	chr16	3	3377	84831684--84835064	Novel	-	-	-	-
Aimp2	chr5	3	3358	144664059--144667419	Novel	-	-	-	-
Tmem39a	chr16	3	3276	38578804--38582083	Novel	-	-	-	-
Abcd4	chr12	3	3185	85946330--85949519	Novel	-	-	-	-
Cars2	chr8	3	3119	11514699--11517820	Novel	-	-	-	-
Zfp618	chr4	3	3105	62776471--62779579	Novel	-	-	-	-
Ddx50	chr10	3	3072	62079260--62082335	Novel	-	-	-	-
Iffo1	chr6	3	3069	125096045--125099116	Novel	-	-	-	-
Fam193a	chr5	3	3067	34782880--34785949	Novel	-	-	-	-
Ehd2	chr7	3	3049	16549718--16552771	Novel	-	-	-	-
Zfp260	chr7	3	3025	30889297--30892324	Novel	-	-	-	-
Ehd2	chr7	3	3022	16549746--16552769	Novel	-	-	-	-
Pmpcb	chr5	3	3021	21248774--21251797	Novel	-	-	-	-
Lancl1	chr1	3	3007	67082060--67085069	Novel	-	-	-	-
Fbxo18	chr2	3	3006	11665383--11668393	Novel	-	-	-	-
Vps53	chr11	3	2981	75927579--75930562	Novel	-	-	-	-
Tm9sf4	chr2	3	2963	153026553--153029518	Novel	-	-	-	-
Elp2	chr18	3	2900	24777676--24780579	Novel	-	-	-	-
Ankrd17	chr5	3	2899	90658363--90661266	Novel	-	-	-	-
Mtap1b	chr13	3	2879	100214250--100217131	Novel	-	-	-	-
2015-09-02	chr1	3	2875	95397134--95400011	Novel	-	-	-	-
Arntl2	chr6	3	2870	146773748--146776620	Novel	-	-	-	-
Tmem39a	chr16	3	2817	38575937--38578756	Novel	-	-	-	-
Mto1	chr9	3	2774	78305850--78308628	Novel	-	-	-	-
Col6a2	chr10	3	2763	76059556--76062321	Novel	-	-	-	-
Kdm4c	chr4	3	2763	74019654--74022418	Novel	-	-	-	-
Sumf2	chr5	3	2717	130335796--130338515	Novel	-	-	-	-
Tfdp1	chr8	3	2711	13362375--13365090	Novel	-	-	-	-
Ankrd28	chr14	3	2697	32592191--32594889	Novel	-	-	-	-
Fam92a	chr4	3	2651	12091338--12093992	Novel	-	-	-	-
Dlst	chr12	3	2645	86460290--86462936	Novel	-	-	-	-
Lrrc8a	chr2	3	2630	30114737--30117367	Novel	-	-	-	-
Ppib	chr9	3	2588	65908205--65910795	Novel	-	-	-	-
Cops3	chr11	3	2576	59643809--59646387	Novel	-	-	-	-
Pbxip1	chr3	3	2562	89240873--89243439	Novel	-	-	-	-
Tcf3	chr10	3	2559	79873019--79875581	Novel	-	-	-	-
Fkbp1a	chr2	3	2559	151368600--151371160	Novel	-	-	-	-
Mrs2	chr13	3	2554	25090940--25093496	Novel	-	-	-	-
Dip2b	chr15	3	2485	99935970--99938459	Novel	-	-	-	-
Armc5	chr7	3	2470	135384380--135386854	Novel	-	-	-	-
Prdm11	chr2	3	2445	92826943--92829388	Novel	-	-	-	-
Zfyve21	chr12	3	2437	113063317--113065757	Novel	-	-	-	-
Brd8	chr18	3	2430	34759894--34762327	Novel	-	-	-	-
Srrm1	chr4	3	2427	134893989--134896418	Novel	-	-	-	-
Cap1	chr4	3	2377	122542517--122544896	Novel	-	-	-	-
Map4k4	chr1	3	2328	40068684--40071014	Novel	-	-	-	-
Ttc39c	chr18	3	2328	12854071--12856399	Novel	-	-	-	-
Dlgap5	chr14	3	2323	48007793--48010120	Novel	-	-	-	-
Rab35	chr5	3	2317	116087772--116090092	Novel	-	-	-	-
Flot2	chr11	3	2303	77866952--77869260	Novel	-	-	-	-
Midn	chr10	3	2289	79614466--79616758	Novel	-	-	-	-
Rsrc2	chr5	3	2289	124181275--124183568	Novel	-	-	-	-
Eed	chr7	3	2282	97110870--97113157	Novel	-	-	-	-
Ahctf1	chr1	3	2275	181693731--181696010	Novel	-	-	-	-
Ugdh	chr5	3	2273	65811600--65813874	Novel	-	-	-	-
Wapal	chr14	3	2270	35505917--35508190	Novel	-	-	-	-
Phf12	chr11	3	2233	77838586--77840821	Novel	-	-	-	-
Myl9	chr2	3	2231	156602021--156604255	Novel	-	-	-	-
1700052N19Rik	chr10	3	2223	5895894--5898118	Novel	-	-	-	-
Ptprd	chr4	3	2202	75746656--75748858	Novel	-	-	-	-
Rnaset2b	chr17	3	2166	8328586--8330753	Novel	-	-	-	-
Rspo2	chr15	3	2136	42907506--42909646	Novel	-	-	-	-
Supv3l1	chr10	3	2132	61903993--61906127	Novel	-	-	-	-
Herc4	chr10	3	2130	62777316--62779447	Novel	-	-	-	-
Slc38a9	chr13	3	2125	113459937--113462064	Novel	-	-	-	-
4632411B12Rik	chr1	3	2097	36422497--36424594	Novel	-	-	-	-
Ankrd44	chr1	3	2068	54706442--54708513	Novel	-	-	-	-
Uqcrc2	chr7	3	2067	127779106--127781175	Novel	-	-	-	-
Azi2	chr9	3	2047	117968783--117970831	Novel	-	-	-	-
Thap7	chr16	3	2037	17528833--17530873	Novel	-	-	-	-
Slc30a5	chr13	3	2030	101579230--101581260	Novel	-	-	-	-
Thrap3	chr4	3	2018	125853600--125855620	Novel	-	-	-	-
Gas5	chr1	3	1981	162966375--162968357	Novel	-	-	-	-
Amotl2	chr9	3	1972	102620437--102622413	Novel	-	-	-	-
Mier1	chr4	3	1950	102832425--102834376	Novel	-	-	-	-
Crlf1	chr8	3	1940	73025176--73027117	Novel	-	-	-	-
Wbp11	chr6	3	1911	136774629--136776542	Novel	-	-	-	-
Clcc1	chr3	3	1909	108477691--108479602	Novel	-	-	-	-
Eif5b	chr1	3	1892	38090945--38092841	Novel	-	-	-	-
Mina	chr16	3	1890	59487422--59489317	Novel	-	-	-	-
Topbp1	chr9	3	1884	103236507--103238393	Novel	-	-	-	-
Snapc4	chr2	3	1878	26226400--26228282	Novel	-	-	-	-
Zfp287	chr11	3	1863	62536434--62538300	Novel	-	-	-	-
Gpr126	chr10	3	1858	14176027--14177887	Novel	-	-	-	-
2310037I24Rik	chr15	3	1848	98353142--98354993	Novel	-	-	-	-
Dusp11	chr6	3	1801	85903487--85905291	Novel	-	-	-	-
Sfxn2	chr19	3	1799	46669356--46671160	Novel	-	-	-	-
Adnp	chr2	3	1799	168030272--168032075	Novel	-	-	-	-
2810008M24Rik	chr13	3	1791	108834826--108836618	Novel	-	-	-	-
Exosc1	chr19	3	1736	41999285--42001023	Novel	-	-	-	-
2810008M24Rik	chr13	3	1716	108834902--108836618	Novel	-	-	-	-
Clic1	chr17	3	1707	35187670--35189380	Novel	-	-	-	-
D6Wsu116e	chr6	3	1692	116210683--116212379	Novel	-	-	-	-
Mkln1	chr6	3	1686	31381247--31382935	Novel	-	-	-	-
Eif4e2	chr1	3	1674	89122808--89124482	Novel	-	-	-	-
Ift27	chr15	3	1674	77994728--77996404	Novel	-	-	-	-
Spata5	chr3	3	1660	37427242--37428904	Novel	-	-	-	-
Ptprn	chr1	3	1655	75257241--75258898	Novel	-	-	-	-
Kif2a	chr13	3	1639	107778477--107780119	Novel	-	-	-	-
Atxn7	chr14	3	1638	14934182--14935820	Novel	-	-	-	-
Mina	chr16	3	1638	59489392--59491031	Novel	-	-	-	-
Pip5k1a	chr3	3	1636	94867706--94869342	Novel	-	-	-	-
Rps3	chr7	3	1634	106628571--106630207	Novel	-	-	-	-
Naglu	chr11	3	1630	100933612--100935247	Novel	-	-	-	-
Btbd12	chr16	3	1607	3999345--4000955	Novel	-	-	-	-
Ipo5	chr14	3	1569	121343781--121345352	Novel	-	-	-	-
Coq6	chr12	3	1566	85707969--85709538	Novel	-	-	-	-
Qrich1	chr9	3	1514	108419582--108421097	Novel	-	-	-	-
Plscr3	chr11	3	1507	69661875--69663384	Novel	-	-	-	-
Gla	chrX	3	1507	131126665--131128174	Novel	-	-	-	-
Papd4	chr13	3	1494	93954268--93955762	Novel	-	-	-	-
Tmem129	chr5	3	1474	33998445--33999922	Novel	-	-	-	-
Atm	chr9	3	1470	53269114--53270587	Novel	-	-	-	-
Prdm5	chr6	3	1469	65806165--65807638	Novel	-	-	-	-
Aebp1	chr11	3	1466	5765456--5766922	Novel	-	-	-	-
Glce	chr9	3	1437	61916384--61917823	Novel	-	-	-	-
Nans	chr4	3	1421	46513849--46515273	Novel	-	-	-	-
Jmjd1c	chr10	3	1416	66715781--66717202	Novel	-	-	-	-
Stard4	chr18	3	1405	33363467--33364875	Novel	-	-	-	-
Heatr7a	chr15	3	1387	76277792--76279183	Novel	-	-	-	-
Nucb2	chr7	3	1381	123672579--123673963	Novel	-	-	-	-
Igf2bp1	chr11	3	1379	95840982--95842364	Novel	-	-	-	-
Yipf3	chr17	3	1372	46385984--46387360	Novel	-	-	-	-
Copz2	chr11	3	1369	96712053--96713426	Novel	-	-	-	-
Mapkapk5	chr5	3	1323	121975775--121977100	Novel	-	-	-	-
Msl1	chr11	3	1321	98659113--98660436	Novel	-	-	-	-
Mtmr4	chr11	3	1319	87409378--87410698	Novel	-	-	-	-
Anapc11	chr11	3	1310	120465283--120466597	Novel	-	-	-	-
Fus	chr7	3	1294	135119433--135120728	Novel	-	-	-	-
Unk	chr11	3	1285	115911483--115912771	Novel	-	-	-	-
Chodl	chr16	3	1266	78949334--78950601	Novel	-	-	-	-
Wac	chr18	3	1264	7916293--7917559	Novel	-	-	-	-
Cryzl1	chr16	3	1254	91693172--91694429	Novel	-	-	-	-
Ncdn	chr4	3	1243	126429325--126430569	Novel	-	-	-	-
Eme1	chr11	3	1233	94509542--94510778	Novel	-	-	-	-
Slc25a3	chr10	3	1226	90585076--90586304	Novel	-	-	-	-
Lss	chr10	3	1203	75999108--76000314	Novel	-	-	-	-
Srsf11	chr3	3	1195	157680855--157682053	Novel	-	-	-	-
Unc45a	chr7	3	1193	87476668--87477865	Novel	-	-	-	-
Arpc2	chr1	3	1188	74309128--74310316	Novel	-	-	-	-
Eif4g2	chr7	3	1184	118223836--118225022	Novel	-	-	-	-
Zfp384	chr6	3	1174	124975095--124976276	Novel	-	-	-	-
Kdelr2	chr5	3	1166	144165730--144166897	Novel	-	-	-	-
Slc25a3	chr10	3	1149	90583516--90584669	Novel	-	-	-	-
Pmf1	chr3	3	1143	88198491--88199637	Novel	-	-	-	-
Eif3k	chr7	3	1141	29765558--29766703	Novel	-	-	-	-
Wdr26	chr1	3	1133	183127844--183128977	Novel	-	-	-	-
Emd	chrX	3	1130	71501212--71502346	Novel	-	-	-	-
9930013L23Rik	chr7	3	1122	91145967--91147091	Novel	-	-	-	-
Tg	chr15	3	1093	66547596--66548689	Novel	-	-	-	-
Lrp1	chr10	3	1080	127032503--127033586	Novel	-	-	-	-
Rian	chr12	3	1070	110844553--110845623	Novel	-	-	-	-
Adipor1	chr1	3	1060	136321498--136322560	Novel	-	-	-	-
Scamp3	chr3	3	1037	88984809--88985847	Novel	-	-	-	-
0610007P14Rik	chr12	3	1036	87164384--87165423	Novel	-	-	-	-
Thoc7	chr14	3	1027	14786050--14787080	Novel	-	-	-	-
6720463M24Rik	chr14	3	1014	99471850--99472864	Novel	-	-	-	-
Actn1	chr12	3	998	81292356--81293356	Novel	-	-	-	-
Mpi	chr9	3	998	57395335--57396336	Novel	-	-	-	-
Phpt1	chr2	3	983	25429218--25430203	Novel	-	-	-	-
Mrpl3	chr9	3	983	104977567--104978552	Novel	-	-	-	-
Col1a1	chr11	3	978	94809046--94810024	Novel	-	-	-	-
Cnn1	chr9	3	975	21911217--21912194	Novel	-	-	-	-
Nup35	chr2	3	949	80497509--80498459	Novel	-	-	-	-
Rps27l	chr9	3	941	66795502--66796445	Novel	-	-	-	-
P4ha1	chr10	3	939	58817156--58818097	Novel	-	-	-	-
Mbd2	chr18	3	935	70752991--70753931	Novel	-	-	-	-
Rbm5	chr9	3	925	107671956--107672884	Novel	-	-	-	-
Hira	chr16	3	924	18896863--18897790	Novel	-	-	-	-
Jak3	chr8	3	918	74206310--74207231	Novel	-	-	-	-
H2afy2	chr10	3	913	61202210--61203126	Novel	-	-	-	-
Smad3	chr9	3	913	63514029--63514942	Novel	-	-	-	-
Pddc1	chr7	3	912	148596781--148597697	Novel	-	-	-	-
Dlg5	chr14	3	906	24954894--24955805	Novel	-	-	-	-
Ncoa4	chr14	3	902	32986674--32987578	Novel	-	-	-	-
2700029M09Rik	chr8	3	898	63385233--63386133	Novel	-	-	-	-
Capn2	chr1	3	893	184403119--184404012	Novel	-	-	-	-
Mrps27	chr13	3	893	100170329--100171224	Novel	-	-	-	-
Dnajb12	chr10	3	887	59357332--59358222	Novel	-	-	-	-
Ddb1	chr19	3	874	10684317--10685192	Novel	-	-	-	-
Vegfb	chr19	3	865	7060976--7061844	Novel	-	-	-	-
Cnot7	chr8	3	863	41595579--41596446	Novel	-	-	-	-
Ppp1r12c	chr7	3	848	4437064--4437914	Novel	-	-	-	-
Stk25	chr1	3	836	95521201--95522037	Novel	-	-	-	-
Kidins220	chr12	3	836	25674700--25675537	Novel	-	-	-	-
Fam13b	chr18	3	819	34623989--34624811	Novel	-	-	-	-
Scamp3	chr3	3	817	88983353--88984173	Novel	-	-	-	-
P4ha2	chr11	3	807	53926825--53927640	Novel	-	-	-	-
Nfe2l2	chr2	3	798	75522679--75523480	Novel	-	-	-	-
Tmem165	chr5	3	796	76628594--76629391	Novel	-	-	-	-
Vps16	chr2	3	789	130264566--130265357	Novel	-	-	-	-
Slc30a5	chr13	3	776	101583774--101584552	Novel	-	-	-	-
Mrpl30	chr1	3	770	37949015--37949789	Novel	-	-	-	-
Ppp4c	chr7	3	770	133930860--133931632	Novel	-	-	-	-
Ddx50	chr10	3	762	62095961--62096727	Novel	-	-	-	-
Srsf1	chr11	3	761	87862715--87863478	Novel	-	-	-	-
Nop2	chr6	3	746	125088908--125089658	Novel	-	-	-	-
Haus8	chr8	3	746	73779610--73780358	Novel	-	-	-	-
3110056O03Rik	chr10	3	742	80329404--80330148	Novel	-	-	-	-
Cd9	chr6	3	738	125432718--125433459	Novel	-	-	-	-
Pkp4	chr2	3	728	59187821--59188550	Novel	-	-	-	-
Trip12	chr1	3	726	84757711--84758438	Novel	-	-	-	-
Zfp219	chr14	3	723	52629733--52630458	Novel	-	-	-	-
Tyk2	chr9	3	723	20928583--20929309	Novel	-	-	-	-
Tnfrsf12a	chr17	3	722	23813571--23814295	Novel	-	-	-	-
Atp6v0a2	chr5	3	718	125195956--125196676	Novel	-	-	-	-
Mcm5	chr8	3	717	77647003--77647720	Novel	-	-	-	-
Itga3	chr11	3	713	94907077--94907791	Novel	-	-	-	-
Tnrc6a	chr7	3	710	130324188--130324903	Novel	-	-	-	-
Brf2	chr8	3	705	28237991--28238697	Novel	-	-	-	-
H2afy2	chr10	3	699	61203183--61203885	Novel	-	-	-	-
Rpl18	chr7	3	695	52975386--52976083	Novel	-	-	-	-
Plk4	chr3	3	693	40605016--40605710	Novel	-	-	-	-
Cpsf3l	chr4	3	691	155260264--155260956	Novel	-	-	-	-
Wdr45	chrX	3	687	7300285--7300975	Novel	-	-	-	-
Arnt2	chr7	3	679	91493158--91493837	Novel	-	-	-	-
Znf512b	chr2	3	678	181324886--181325566	Novel	-	-	-	-
Cd63	chr10	3	676	128347830--128348508	Novel	-	-	-	-
Rpl39	chrX	3	666	34624083--34624749	Novel	-	-	-	-
Atp6v1c1	chr15	3	665	38603718--38604386	Novel	-	-	-	-
Trappc6a	chr7	3	664	20099884--20100552	Novel	-	-	-	-
Arhgef9	chrX	3	652	92249629--92250283	Novel	-	-	-	-
E2f6	chr12	3	650	16831520--16832173	Novel	-	-	-	-
Ptprn	chr1	3	637	75250716--75251354	Novel	-	-	-	-
Gcap14	chr14	3	628	37731782--37732411	Novel	-	-	-	-
Itfg3	chr17	3	624	26353612--26354240	Novel	-	-	-	-
Hsbp1	chr8	3	613	121868902--121869517	Novel	-	-	-	-
Obsl1	chr1	3	609	75488032--75488643	Novel	-	-	-	-
Tdp2	chr13	3	593	24923964--24924557	Novel	-	-	-	-
Clcn7	chr17	3	590	25290096--25290689	Novel	-	-	-	-
Apoa1bp	chr3	3	586	87861055--87861643	Novel	-	-	-	-
Tpx2	chr2	3	579	152717289--152717869	Novel	-	-	-	-
Lphn1	chr8	3	572	86461673--86462248	Novel	-	-	-	-
Sdccag8	chr1	3	570	178942142--178942716	Novel	-	-	-	-
Rpp30	chr19	3	569	36174727--36175298	Novel	-	-	-	-
Dnajb11	chr16	3	563	22871179--22871745	Novel	-	-	-	-
Anxa9	chr3	3	560	95106347--95106911	Novel	-	-	-	-
Nsfl1c	chr2	3	553	151328193--151328751	Novel	-	-	-	-
Tbc1d17	chr7	3	546	52100697--52101248	Novel	-	-	-	-
Raver1	chr9	3	536	20884612--20885153	Novel	-	-	-	-
Exosc8	chr3	3	519	54536100--54536622	Novel	-	-	-	-
Ilvbl	chr10	3	518	78037311--78037833	Novel	-	-	-	-
2310028H24Rik	chr4	3	516	41467428--41467946	Novel	-	-	-	-
Sema3f	chr9	3	508	107587147--107587658	Novel	-	-	-	-
Lamc2	chr1	3	506	154976286--154976794	Novel	-	-	-	-
Slc9a5	chr8	3	506	107887328--107887840	Novel	-	-	-	-
Fgfrl1	chr5	3	505	109123549--109124058	Novel	-	-	-	-
Serf2	chr2	3	504	121275817--121276324	Novel	-	-	-	-
Odc1	chr12	3	502	17554613--17555116	Novel	-	-	-	-
Thy1	chr9	3	498	43854921--43855421	Novel	-	-	-	-
Vps16	chr2	3	497	130268418--130268919	Novel	-	-	-	-
Kdelr1	chr7	3	497	53128630--53129129	Novel	-	-	-	-
Ano1	chr7	3	495	151833981--151834480	Novel	-	-	-	-
Zdhhc1	chr8	3	487	108000429--108000917	Novel	-	-	-	-
Atg4b	chr1	3	486	95682599--95683087	Novel	-	-	-	-
Cpsf7	chr19	3	485	10606823--10607309	Novel	-	-	-	-
Tmem214	chr5	3	476	31178259--31178737	Novel	-	-	-	-
Zfp384	chr6	3	475	124974287--124974765	Novel	-	-	-	-
Fam125a	chr8	3	473	74067382--74067856	Novel	-	-	-	-
Gnl3	chr14	3	469	31827306--31827777	Novel	-	-	-	-
Trim27	chr13	3	468	21281990--21282461	Novel	-	-	-	-
Pabpc1	chr15	3	459	36525854--36526313	Novel	-	-	-	-
Mtmr11	chr3	3	459	95968248--95968708	Novel	-	-	-	-
Hnrnph1	chr11	3	456	50191302--50191760	Novel	-	-	-	-
Serpina3g	chr12	3	448	105475493--105475946	Novel	-	-	-	-
Tenc1	chr15	3	445	101936226--101936676	Novel	-	-	-	-
Katnb1	chr8	3	441	97611317--97611760	Novel	-	-	-	-
Grin2d	chr7	3	437	53113382--53113820	Novel	-	-	-	-
Btf3	chr13	3	436	99083156--99083595	Novel	-	-	-	-
Tcof1	chr18	3	431	60991648--60992082	Novel	-	-	-	-
Lass2	chr3	3	430	95124677--95125111	Novel	-	-	-	-
Hax1	chr3	3	424	89802025--89802451	Novel	-	-	-	-
A730011L01Rik	chr11	3	420	119366479--119366901	Novel	-	-	-	-
4931414P19Rik	chr14	3	415	55214788--55215206	Novel	-	-	-	-
Bbc3	chr7	3	412	16897061--16897475	Novel	-	-	-	-
Fhl1	chrX	3	411	54043222--54043636	Novel	-	-	-	-
Sdc4	chr2	3	409	164256813--164257224	Novel	-	-	-	-
Atp5g1	chr11	3	393	95936347--95936741	Novel	-	-	-	-
Pcmt1	chr10	3	390	7368456--7368850	Novel	-	-	-	-
Obfc2a	chr1	3	387	51534459--51534850	Novel	-	-	-	-
Ino80e	chr7	3	384	134000805--134001190	Novel	-	-	-	-
Dmpk	chr7	3	381	19677382--19677768	Novel	-	-	-	-
Zcchc6	chr13	3	379	59902077--59902458	Novel	-	-	-	-
Papola	chr12	3	378	107072992--107073374	Novel	-	-	-	-
Armcx3	chrX	3	378	131291424--131291802	Novel	-	-	-	-
Rer1	chr4	3	377	154456863--154457242	Novel	-	-	-	-
Hspg2	chr4	3	374	137066079--137066456	Novel	-	-	-	-
Nrg1	chr8	3	370	32929150--32929525	Novel	-	-	-	-
Cdan1	chr2	3	369	120555835--120556205	Novel	-	-	-	-
Taf10	chr7	3	364	112891576--112891941	Novel	-	-	-	-
Txndc17	chr11	3	363	72021836--72022199	Novel	-	-	-	-
Xylt2	chr11	3	361	94527965--94528326	Novel	-	-	-	-
Ccdc114	chr7	3	361	53202326--53202694	Novel	-	-	-	-
Klhdc8a	chr1	3	356	134199265--134199622	Novel	-	-	-	-
Kctd17	chr15	3	351	78267660--78268017	Novel	-	-	-	-
Vamp2	chr11	3	349	68902726--68903080	Novel	-	-	-	-
Csad	chr15	3	344	102009047--102009392	Novel	-	-	-	-
0610007P22Rik	chr17	3	335	25377606--25377943	Novel	-	-	-	-
ORF61	chr10	3	334	79440598--79440934	Novel	-	-	-	-
Igf2bp1	chr11	3	319	95829792--95830113	Novel	-	-	-	-
Nfe2l1	chr11	3	317	96683632--96683952	Novel	-	-	-	-
Zfp651	chr9	3	314	121674747--121675064	Novel	-	-	-	-
Slc25a38	chr9	3	301	120029072--120029374	Novel	-	-	-	-
Ahnak	chr19	3	291	9089184--9089485	Novel	-	-	-	-
Zfp862	chr6	3	290	48474735--48475025	Novel	-	-	-	-
Bet1l	chr7	3	290	148041829--148042121	Novel	-	-	-	-
Tra2a	chr6	3	281	49202513--49202795	Novel	-	-	-	-
Rps11	chr7	3	280	52377918--52378201	Novel	-	-	-	-
Ap3d1	chr10	3	275	80172236--80172512	Novel	-	-	-	-
Donson	chr16	3	273	91684054--91684331	Novel	-	-	-	-
Gne	chr4	3	273	44054761--44055036	Novel	-	-	-	-
Gas5	chr1	3	271	162966981--162967254	Novel	-	-	-	-
Mthfsd	chr8	3	266	123625435--123625703	Novel	-	-	-	-
Sun2	chr15	3	265	79558025--79558294	Novel	-	-	-	-
Lzic	chr4	3	265	148859699--148859966	Novel	-	-	-	-
0610007C21Rik	chr5	3	256	31356429--31356687	Novel	-	-	-	-
Etaa1	chr11	3	253	17852331--17852586	Novel	-	-	-	-
Slc25a1	chr16	3	252	17927383--17927638	Novel	-	-	-	-
Rpl11	chr4	3	252	135608632--135608885	Novel	-	-	-	-
Eif1a	chr18	3	250	46757454--46757704	Novel	-	-	-	-
Rce1	chr19	3	249	4623576--4623829	Novel	-	-	-	-
Clspn	chr4	3	238	126270045--126270283	Novel	-	-	-	-
Ptpn12	chr5	3	238	20498809--20499050	Novel	-	-	-	-
Ccnb1	chr13	3	235	101551344--101551582	Novel	-	-	-	-
Wtip	chr7	3	231	34894705--34894942	Novel	-	-	-	-
Fbl	chr7	3	226	28962997--28963223	Novel	-	-	-	-
Zfp90	chr8	3	223	108943096--108943320	Novel	-	-	-	-
Hdac5	chr11	3	222	102057630--102057854	Novel	-	-	-	-
Bmp4	chr14	3	221	47005769--47005990	Novel	-	-	-	-
Leng8	chr7	3	221	4094638--4094860	Novel	-	-	-	-
Taf2	chr15	3	219	54847707--54847931	Novel	-	-	-	-
Atf6b	chr17	3	209	34790238--34790449	Novel	-	-	-	-
Strn4	chr7	3	207	17416485--17416694	Novel	-	-	-	-
Ergic1	chr17	3	206	26791803--26792011	Novel	-	-	-	-
4930547N16Rik	chr10	3	203	87609393--87609598	Novel	-	-	-	-
Loxl2	chr14	3	201	70039778--70039983	Novel	-	-	-	-
Prmt1	chr7	3	200	52239245--52239445	Novel	-	-	-	-
Samd4	chr14	3	196	47504167--47504365	Novel	-	-	-	-
Apoa1bp	chr3	3	195	87860697--87860897	Novel	-	-	-	-
Lin37	chr7	3	195	31342449--31342644	Novel	-	-	-	-
Cd63	chr10	3	193	128347527--128347720	Novel	-	-	-	-
Nupr1	chr7	3	187	133768649--133768837	Novel	-	-	-	-
Zfp873	chr10	3	186	81521238--81521428	Novel	-	-	-	-
Otub1	chr19	3	184	7278361--7278549	Novel	-	-	-	-
Atxn2l	chr7	3	182	133636883--133637069	Novel	-	-	-	-
Rps23	chr13	3	180	91063011--91063192	Novel	-	-	-	-
Arhgap33	chr7	3	178	31311982--31312163	Novel	-	-	-	-
Pnrc2	chr4	3	177	135429014--135429192	Novel	-	-	-	-
Nckap5l	chr15	3	175	99253709--99253885	Novel	-	-	-	-
Bub3	chr7	3	174	138704047--138704223	Novel	-	-	-	-
Stk11	chr10	3	168	79592854--79593027	Novel	-	-	-	-
2310021P13Rik	chr14	3	166	21537479--21537648	Novel	-	-	-	-
Obsl1	chr1	3	163	75488917--75489081	Novel	-	-	-	-
Rad54l	chr4	3	162	115795921--115796084	Novel	-	-	-	-
Ap2m1	chr16	3	161	20540884--20541047	Novel	-	-	-	-
Rhbdf1	chr11	3	158	32112783--32112945	Novel	-	-	-	-
Pml	chr9	3	153	58067476--58067629	Novel	-	-	-	-
Zfp207	chr11	3	150	80199529--80199683	Novel	-	-	-	-
Bms1	chr6	3	148	118342671--118342822	Novel	-	-	-	-
Solh	chr17	3	145	26099760--26099909	Novel	-	-	-	-
Ecm1	chr3	3	144	95541790--95541936	Novel	-	-	-	-
C2cd2l	chr9	3	140	44122097--44122237	Novel	-	-	-	-
Sh3bp5l	chr11	3	138	58144615--58144755	Novel	-	-	-	-
Ecm1	chr3	3	133	95540261--95540396	Novel	-	-	-	-
Ptprs	chr17	3	132	56568389--56568522	Novel	-	-	-	-
Akirin2	chr4	3	132	34498023--34498159	Novel	-	-	-	-
Upf1	chr8	3	128	72856376--72856507	Novel	-	-	-	-
Camk2g	chr14	3	126	21584699--21584828	Novel	-	-	-	-
Eftud1	chr7	3	125	89806649--89806776	Novel	-	-	-	-
Chtf18	chr17	3	123	25864068--25864193	Novel	-	-	-	-
2010111I01Rik	chr13	3	119	63400088--63400209	Novel	-	-	-	-
Ubb	chr11	3	117	62365784--62365908	Novel	-	-	-	-
6720463M24Rik	chr14	3	117	99446687--99446804	Novel	-	-	-	-
Atg16l2	chr7	3	117	108438758--108438879	Novel	-	-	-	-
1200009I06Rik	chr12	3	116	112667508--112667626	Novel	-	-	-	-
Fam38a	chr8	3	114	125009609--125009723	Novel	-	-	-	-
Slc14a2	chr18	3	113	78545944--78546059	Novel	-	-	-	-
Sssca1	chr19	3	113	5731325--5731440	Novel	-	-	-	-
Vps16	chr2	3	113	130267238--130267352	Novel	-	-	-	-
9930111J21Rik2	chr11	3	112	48864533--48864648	Novel	-	-	-	-
Drg2	chr11	3	112	60269938--60270052	Novel	-	-	-	-
Naca	chr10	3	111	127473430--127473544	Novel	-	-	-	-
Cct2	chr10	3	109	116500105--116500216	Novel	-	-	-	-
Gnl2	chr4	3	108	124719921--124720033	Novel	-	-	-	-
Zdhhc4	chr5	3	106	144081968--144082080	Novel	-	-	-	-
Eif2b5	chr16	3	105	20505426--20505536	Novel	-	-	-	-
Plscr1	chr9	3	104	92161447--92161553	Novel	-	-	-	-
Hnrnpd	chr5	3	103	100392899--100393003	Novel	-	-	-	-
Ddx5	chr11	3	102	106645170--106645274	Novel	-	-	-	-
Wdr1	chr5	3	102	38920907--38921012	Novel	-	-	-	-
Trim30d	chr7	3	101	111650223--111650324	Novel	-	-	-	-
Ankrd9	chr12	3	97	112215756--112215858	Novel	-	-	-	-
Slc12a4	chr8	3	97	108468307--108468406	Novel	-	-	-	-
Znf512b	chr2	3	95	181323221--181323321	Novel	-	-	-	-
Tubgcp6	chr15	3	83	88931713--88931801	Novel	-	-	-	-
Prpf38b	chr3	3	83	108708904--108708989	Novel	-	-	-	-
Pcgf2	chr11	3	82	97553088--97553173	Novel	-	-	-	-
Zfp414	chr17	3	82	33766642--33766725	Novel	-	-	-	-
Eef1g	chr19	3	81	9046913--9046998	Novel	-	-	-	-
Exosc10	chr4	3	81	147947135--147947219	Novel	-	-	-	-
Pgap2	chr7	3	81	109371808--109371893	Novel	-	-	-	-
Atpaf2	chr11	3	76	60214836--60214917	Novel	-	-	-	-
Arhgap21	chr2	3	75	20782737--20782814	Novel	-	-	-	-
Txndc15	chr13	3	71	55827399--55827472	Novel	-	-	-	-
Tmem232	chr17	3	70	65787884--65787954	Novel	-	-	-	-
Aarsd1	chr11	3	69	101272538--101272610	Novel	-	-	-	-
Zfp335	chr2	3	66	164718120--164718189	Novel	-	-	-	-
Mettl3	chr14	3	63	52916275--52916339	Novel	-	-	-	-
Clta	chr4	3	45	44025693--44025743	Novel	-	-	-	-
Trim30d	chr7	3	35	111650324--111650359	Novel	-	-	-	-
Ppp1r15a	chr7	3	30	52779598--52779630	Novel	-	-	-	-
Aebp1	chr11	3	24	5771738--5771766	Novel	-	-	-	-
BC002163	chr16	3	23	42955739--42955764	Novel	-	-	-	-
Ndufa3	chr7	3	22	3569306--3569331	Novel	-	-	-	-
Bgn	chrX	3	14	70740828--70740852	Novel	-	-	-	-
Pdlim5	chr3	3	6	141904204--141904220	Novel	-	-	-	-
Idh2	chr7	3	6	87243226--87243240	Novel	-	-	-	-
Maff	chr15	3	5	79189381--79189386	Novel	-	-	-	-
Mdm2	chr10	3	4	117126560--117126571	Novel	-	-	-	-
Tanc2	chr11	3	4	105635714--105635721	Novel	-	-	-	-
Gm5088	chr14	3	4	90298955--90298961	Novel	-	-	-	-
Hunk	chr16	3	4	90499588--90499597	Novel	-	-	-	-
Itpripl2	chr7	3	4	125630003--125630008	Novel	-	-	-	-
Hnrnpa1	chr15	3	3	103075002--103075015	Novel	-	-	-	-
Myh9	chr15	3	3	77605554--77605564	Novel	-	-	-	-
Tubb5	chr17	3	3	35970922--35970935	Novel	-	-	-	-
Jun	chr4	3	3	94717343--94717355	Novel	-	-	-	-
Ngfrap1	chrX	3	3	132805940--132805949	Novel	-	-	-	-
Cyb5r1	chr1	3	2	136308157--136308169	Novel	-	-	-	-
Epha4	chr1	3	2	77369521--77369533	Novel	-	-	-	-
Lbr	chr1	3	2	183746831--183746834	Novel	-	-	-	-
Pkp1	chr1	3	2	137769883--137769895	Novel	-	-	-	-
Pnkd	chr1	3	2	74335681--74335692	Novel	-	-	-	-
Wdr26	chr1	3	2	183107808--183107817	Novel	-	-	-	-
Actg1	chr11	3	2	120208540--120208547	Novel	-	-	-	-
Bahcc1	chr11	3	2	120151643--120151651	Novel	-	-	-	-
Fam101b	chr11	3	2	75834509--75834519	Novel	-	-	-	-
Tns3	chr11	3	2	8332885--8332892	Novel	-	-	-	-
Vdac1	chr11	3	2	52202633--52202642	Novel	-	-	-	-
Arf6	chr12	3	2	70474474--70474486	Novel	-	-	-	-
9330111N05Rik	chr13	3	2	81204948--81204955	Novel	-	-	-	-
Fam120a	chr13	3	2	48975987--48975995	Novel	-	-	-	-
Gdi2	chr13	3	2	3564302--3564309	Novel	-	-	-	-
Fstl1	chr16	3	2	37834631--37834643	Novel	-	-	-	-
Ltbp1	chr17	3	2	75752098--75752105	Novel	-	-	-	-
Lox	chr18	3	2	52677255--52677259	Novel	-	-	-	-
Pura	chr18	3	2	36447810--36447817	Novel	-	-	-	-
Sh3pxd2a	chr19	3	2	47337001--47337013	Novel	-	-	-	-
4930525F21Rik	chr2	3	2	125915373--125915385	Novel	-	-	-	-
Bat2l	chr2	3	2	32086795--32086807	Novel	-	-	-	-
Myo3a	chr2	3	2	22443118--22443129	Novel	-	-	-	-
Pdia3	chr2	3	2	121263514--121263521	Novel	-	-	-	-
Snap23	chr2	3	2	120425785--120425794	Novel	-	-	-	-
Src	chr2	3	2	157297052--157297064	Novel	-	-	-	-
Snapin	chr3	3	2	90292761--90292769	Novel	-	-	-	-
Actb	chr5	3	2	143665435--143665443	Novel	-	-	-	-
Fosl2	chr5	3	2	32459068--32459080	Novel	-	-	-	-
2015-09-11	chr5	3	2	93603796--93603803	Novel	-	-	-	-
Zkscan1	chr5	3	2	138548415--138548422	Novel	-	-	-	-
Slc5a2	chr7	3	2	135415166--135415178	Novel	-	-	-	-
Wwp2	chr8	3	2	110082330--110082338	Novel	-	-	-	-
Eef1a1	chr9	3	2	78328153--78328156	Novel	-	-	-	-
Ets1	chr9	3	2	32564088--32564098	Novel	-	-	-	-
Tpbg	chr9	3	2	85739096--85739108	Novel	-	-	-	-
Mad1l1	chr5	2	39510	140541958--140581471	Novel	-	-	-	-
Tdrd3	chr14	2	39444	87817396--87856843	Novel	-	-	-	-
Rsu1	chr2	2	39231	13099163--13138397	Novel	-	-	-	-
Dtnbp1	chr13	2	38894	45026520--45065416	Novel	-	-	-	-
Pvt1	chr15	2	38626	62007479--62046110	Novel	-	-	-	-
Spsb1	chr4	2	38609	149281365--149319976	Novel	-	-	-	-
Rap1gap2	chr11	2	37428	74298472--74335903	Novel	-	-	-	-
Eif3h	chr15	2	36868	51630905--51667776	Novel	-	-	-	-
Rrbp1	chr2	2	36389	143800344--143836737	Novel	-	-	-	-
Sh3bp4	chr1	2	36295	90967535--91003833	Novel	-	-	-	-
Bcat1	chr6	2	36253	144988154--145024410	Novel	-	-	-	-
Senp6	chr9	2	36121	79915377--79951501	Novel	-	-	-	-
Palm2	chr4	2	36118	57624743--57660861	Novel	-	-	-	-
Chchd3	chr6	2	35518	32754024--32789544	Novel	-	-	-	-
Foxp1	chr6	2	35498	99349711--99385210	Novel	-	-	-	-
Arhgef9	chrX	2	35408	92326354--92361764	Novel	-	-	-	-
St3gal2	chr8	2	35146	113445511--113480658	Novel	-	-	-	-
Timp2	chr11	2	34755	118181523--118216278	Novel	-	-	-	-
Phactr4	chr4	2	34506	131934478--131968985	Novel	-	-	-	-
Alg9	chr9	2	33927	50616911--50650840	Novel	-	-	-	-
Igf2bp3	chr6	2	33711	49084757--49118470	Novel	-	-	-	-
Tbx15	chr3	2	33699	99079050--99112752	Novel	-	-	-	-
Pitpnb	chr5	2	32883	111767446--111800332	Novel	-	-	-	-
Col8a1	chr16	2	32880	57721871--57754755	Novel	-	-	-	-
Cpne1	chr2	2	32133	155905200--155937335	Novel	-	-	-	-
Crim1	chr17	2	31757	78680704--78712463	Novel	-	-	-	-
Lrrc8d	chr5	2	31666	106129580--106161249	Novel	-	-	-	-
Abi3bp	chr16	2	31404	56611196--56642601	Novel	-	-	-	-
Rusc2	chr4	2	30194	43397302--43427501	Novel	-	-	-	-
Grk5	chr19	2	29995	61077659--61107654	Novel	-	-	-	-
Commd10	chr18	2	29972	47120158--47150132	Novel	-	-	-	-
Sae1	chr7	2	29968	16922187--16952157	Novel	-	-	-	-
Fmn1	chr2	2	29716	113403526--113433243	Novel	-	-	-	-
Abi3bp	chr16	2	29235	56613365--56642601	Novel	-	-	-	-
Sox6	chr7	2	28859	122693670--122722531	Novel	-	-	-	-
Vac14	chr8	2	28814	113177577--113206394	Novel	-	-	-	-
Tacc2	chr7	2	28781	137789331--137818115	Novel	-	-	-	-
Sec22a	chr16	2	28729	35318955--35347685	Novel	-	-	-	-
Pak3	chrX	2	28672	140099155--140127830	Novel	-	-	-	-
Cdc42bpa	chr1	2	28407	181901082--181929492	Novel	-	-	-	-
Map2k5	chr9	2	28280	63191263--63219543	Novel	-	-	-	-
Prkg1	chr19	2	27816	31348958--31376775	Novel	-	-	-	-
Zmiz1	chr14	2	27660	26427696--26455358	Novel	-	-	-	-
Msrb3	chr10	2	27482	120308207--120335691	Novel	-	-	-	-
Pak3	chrX	2	27443	140100384--140127830	Novel	-	-	-	-
Golph3	chr15	2	27411	12251709--12279125	Novel	-	-	-	-
Ppp2r2d	chr7	2	27384	146038385--146065771	Novel	-	-	-	-
2310028O11Rik	chr4	2	26909	138659926--138686839	Novel	-	-	-	-
Zzz3	chr3	2	26658	152083101--152109762	Novel	-	-	-	-
B3gntl1	chr11	2	26277	121505905--121532185	Novel	-	-	-	-
Raly	chr2	2	26159	154646824--154672984	Novel	-	-	-	-
Slc14a2	chr18	2	26014	78519084--78545099	Novel	-	-	-	-
2310028O11Rik	chr4	2	25822	138661013--138686839	Novel	-	-	-	-
4930534B04Rik	chr12	2	25765	92472659--92498427	Novel	-	-	-	-
Cyp2j8-ps	chr4	2	25712	96111461--96137176	Novel	-	-	-	-
Rnf185	chr11	2	25530	3326681--3352213	Novel	-	-	-	-
Otud7b	chr3	2	25411	95908741--95934153	Novel	-	-	-	-
Vps53	chr11	2	25407	75951893--75977305	Novel	-	-	-	-
Trpm3	chr19	2	25097	22770239--22795339	Novel	-	-	-	-
Eif4g3	chr4	2	24836	137613992--137638828	Novel	-	-	-	-
Arap1	chr7	2	24756	108496711--108521472	Novel	-	-	-	-
Nr6a1	chr2	2	24645	38615949--38640596	Novel	-	-	-	-
Tnk2	chr16	2	24278	32645191--32669474	Novel	-	-	-	-
Tmem38b	chr4	2	24253	53839090--53863348	Novel	-	-	-	-
Igfbp2	chr1	2	24125	72871535--72895660	Novel	-	-	-	-
Cbfb	chr8	2	23742	107702607--107726351	Novel	-	-	-	-
Tpst2	chr5	2	23674	112709244--112732920	Novel	-	-	-	-
Foxp4	chr17	2	23403	48017840--48041248	Novel	-	-	-	-
Msl2	chr9	2	23179	100979720--101002901	Novel	-	-	-	-
Tnk2	chr16	2	23112	32645191--32668308	Novel	-	-	-	-
Tab2	chr10	2	22592	7653005--7675599	Novel	-	-	-	-
Pepd	chr7	2	22227	35697472--35719701	Novel	-	-	-	-
Hhat	chr1	2	22031	194575142--194597176	Novel	-	-	-	-
Fam185a	chr5	2	21998	20939601--20961599	Novel	-	-	-	-
Erp44	chr4	2	21768	48232399--48254168	Novel	-	-	-	-
Fam188a	chr2	2	21592	12319192--12340787	Novel	-	-	-	-
BC052040	chr2	2	21581	115407718--115429302	Novel	-	-	-	-
Srebf2	chr15	2	21560	81978606--82000167	Novel	-	-	-	-
Papd5	chr8	2	21470	90745667--90767139	Novel	-	-	-	-
Zcchc17	chr4	2	21294	130015826--130037120	Novel	-	-	-	-
Lrrc8c	chr5	2	21187	105973287--105994477	Novel	-	-	-	-
Ehbp1	chr11	2	21078	21968509--21989589	Novel	-	-	-	-
Dcp1a	chr14	2	20959	31297772--31318731	Novel	-	-	-	-
Lbh	chr17	2	20677	73267917--73288595	Novel	-	-	-	-
Slc7a6	chr8	2	20662	108692852--108713518	Novel	-	-	-	-
Yap1	chr9	2	20661	7953134--7973797	Novel	-	-	-	-
Slc8a1	chr17	2	20362	82048978--82069343	Novel	-	-	-	-
Oxsr1	chr9	2	20117	119193803--119213922	Novel	-	-	-	-
Prmt3	chr7	2	20081	57061995--57082077	Novel	-	-	-	-
Suclg2	chr6	2	20056	95545747--95565806	Novel	-	-	-	-
Zzz3	chr3	2	19946	152091796--152111743	Novel	-	-	-	-
Arf3	chr15	2	19895	98573259--98593157	Novel	-	-	-	-
Rev1	chr1	2	19784	38165312--38185097	Novel	-	-	-	-
Asah1	chr8	2	19592	42440271--42459864	Novel	-	-	-	-
Rab5c	chr11	2	19495	100579896--100599392	Novel	-	-	-	-
Wnk1	chr6	2	19483	119922873--119942360	Novel	-	-	-	-
1110018G07Rik	chr12	2	19316	86292330--86311648	Novel	-	-	-	-
Fam188a	chr2	2	19180	12308306--12327489	Novel	-	-	-	-
9930013L23Rik	chr7	2	19077	91111624--91130704	Novel	-	-	-	-
Aif1l	chr2	2	19039	31806109--31825149	Novel	-	-	-	-
Fbxo42	chr4	2	18886	140704738--140723627	Novel	-	-	-	-
Atf2	chr2	2	18729	73711802--73730533	Novel	-	-	-	-
Mark3	chr12	2	18680	112842773--112861457	Novel	-	-	-	-
Tnk2	chr16	2	18632	32645192--32663827	Novel	-	-	-	-
Herc4	chr10	2	18577	62708194--62726773	Novel	-	-	-	-
Abcc5	chr16	2	18414	20339027--20357443	Novel	-	-	-	-
Chst12	chr5	2	17813	140981680--140999496	Novel	-	-	-	-
Shfm1	chr6	2	17779	6510501--6528283	Novel	-	-	-	-
Tom1	chr8	2	17680	77557725--77575408	Novel	-	-	-	-
Swap70	chr7	2	17644	117369251--117386899	Novel	-	-	-	-
Lyrm1	chr7	2	17600	127040083--127057686	Novel	-	-	-	-
Gmeb2	chr2	2	17550	180995103--181012654	Novel	-	-	-	-
Dgkz	chr2	2	17361	91786081--91803446	Novel	-	-	-	-
Etf1	chr18	2	17266	35073829--35091096	Novel	-	-	-	-
Ahi1	chr10	2	17207	20720511--20737720	Novel	-	-	-	-
Bcat1	chr6	2	17191	144964111--144981304	Novel	-	-	-	-
Tbca	chr13	2	17175	95585139--95602314	Novel	-	-	-	-
Ptdss1	chr13	2	17141	67077746--67094889	Novel	-	-	-	-
Acyp2	chr11	2	16983	30532317--30549302	Novel	-	-	-	-
St3gal3	chr4	2	16934	117613105--117630042	Novel	-	-	-	-
Itgb5	chr16	2	16901	33902969--33919871	Novel	-	-	-	-
Ube2w	chr1	2	16834	16592434--16609270	Novel	-	-	-	-
Evi5l	chr8	2	16728	4166760--4183491	Novel	-	-	-	-
Fbxl13	chr5	2	16683	21049535--21066220	Novel	-	-	-	-
Igfbp2	chr1	2	16459	72879199--72895659	Novel	-	-	-	-
Dctn1	chr6	2	16455	83116061--83132517	Novel	-	-	-	-
Ankrd13c	chr3	2	16386	157638256--157654645	Novel	-	-	-	-
Tnip1	chr11	2	16285	54753236--54769523	Novel	-	-	-	-
Dnajc11	chr4	2	16275	151331311--151347588	Novel	-	-	-	-
Slc22a5	chr11	2	16040	53688607--53704650	Novel	-	-	-	-
Ap1b1	chr11	2	15916	4887053--4902971	Novel	-	-	-	-
Mycbp2	chr14	2	15799	103555982--103571785	Novel	-	-	-	-
Tmem53	chr4	2	15755	116924739--116940495	Novel	-	-	-	-
Zfp827	chr8	2	15649	81600080--81615731	Novel	-	-	-	-
Lrrc28	chr7	2	15620	74674631--74690252	Novel	-	-	-	-
Klhl7	chr5	2	15596	23647109--23662708	Novel	-	-	-	-
Chfr	chr5	2	15592	110564952--110580545	Novel	-	-	-	-
Rab28	chr5	2	15587	42079088--42094679	Novel	-	-	-	-
Zcchc17	chr4	2	15555	130015826--130031385	Novel	-	-	-	-
1300010F03Rik	chr14	2	15527	79541351--79556878	Novel	-	-	-	-
Nisch	chr14	2	15508	32000904--32016412	Novel	-	-	-	-
Kbtbd2	chr6	2	15492	56731959--56747454	Novel	-	-	-	-
Dym	chr18	2	15238	75343576--75358816	Novel	-	-	-	-
Sec22a	chr16	2	15210	35314373--35329586	Novel	-	-	-	-
Epha2	chr4	2	15152	140857347--140872501	Novel	-	-	-	-
Zfp944	chr17	2	15111	22480678--22495794	Novel	-	-	-	-
Sipa1l1	chr12	2	15004	83458348--83473354	Novel	-	-	-	-
5730601F06Rik	chr9	2	14954	20310508--20325465	Novel	-	-	-	-
Itga11	chr9	2	14908	62529780--62544691	Novel	-	-	-	-
Clns1a	chr7	2	14830	104845377--104860209	Novel	-	-	-	-
Melk	chr4	2	14757	44330993--44345751	Novel	-	-	-	-
Fam173b	chr15	2	14721	31531902--31546625	Novel	-	-	-	-
Mtap6	chr7	2	14461	106464410--106478875	Novel	-	-	-	-
Lactb	chr9	2	14381	66804007--66818389	Novel	-	-	-	-
Strn3	chr12	2	14274	52734705--52748981	Novel	-	-	-	-
Fbxw8	chr5	2	14247	118528257--118542506	Novel	-	-	-	-
4930578N16Rik	chr2	2	14243	69599943--69614189	Novel	-	-	-	-
Asah1	chr8	2	14206	42445653--42459860	Novel	-	-	-	-
Alg13	chrX	2	14182	140756691--140770876	Novel	-	-	-	-
Phc2	chr4	2	14045	128405112--128419160	Novel	-	-	-	-
Denr	chr5	2	13965	124358221--124372188	Novel	-	-	-	-
Znhit6	chr3	2	13934	145241494--145255428	Novel	-	-	-	-
2010111I01Rik	chr13	2	13839	63384323--63398167	Novel	-	-	-	-
Napg	chr18	2	13776	63137678--63151456	Novel	-	-	-	-
Arf1	chr11	2	13770	59027023--59040798	Novel	-	-	-	-
Tmem57	chr4	2	13686	134368612--134382299	Novel	-	-	-	-
Zfp106	chr2	2	13620	120357956--120371580	Novel	-	-	-	-
Atp6v0d1	chr8	2	13619	108049600--108063220	Novel	-	-	-	-
Rell1	chr5	2	13586	64302387--64315974	Novel	-	-	-	-
Ttc35	chr15	2	13554	43345392--43358951	Novel	-	-	-	-
Pspc1	chr14	2	13546	57383081--57396628	Novel	-	-	-	-
Ccdc136	chr6	2	13537	29363085--29376624	Novel	-	-	-	-
Pls3	chrX	2	13477	73047945--73061422	Novel	-	-	-	-
Strada	chr11	2	13319	106035094--106048415	Novel	-	-	-	-
Wtip	chr7	2	13282	34904224--34917508	Novel	-	-	-	-
Wdr20a	chr12	2	13223	112018097--112031323	Novel	-	-	-	-
Ubox5	chr2	2	13210	130442441--130455656	Novel	-	-	-	-
Sfxn1	chr13	2	13178	54167636--54180818	Novel	-	-	-	-
Osmr	chr15	2	13094	6797197--6810294	Novel	-	-	-	-
Vps45	chr3	2	13038	95823663--95836703	Novel	-	-	-	-
Galk2	chr2	2	13013	125742281--125755298	Novel	-	-	-	-
Sfxn1	chr13	2	12978	54167837--54180818	Novel	-	-	-	-
Mmaa	chr8	2	12891	81805552--81818446	Novel	-	-	-	-
Prrx2	chr2	2	12885	30721042--30733927	Novel	-	-	-	-
Iqch	chr9	2	12840	63330493--63343336	Novel	-	-	-	-
Sptlc2	chr12	2	12776	88683699--88696476	Novel	-	-	-	-
Fyn	chr10	2	12773	39174940--39187716	Novel	-	-	-	-
Insig2	chr1	2	12633	123203540--123216175	Novel	-	-	-	-
Tec	chr5	2	12624	73180483--73193110	Novel	-	-	-	-
Tnc	chr4	2	12617	63643957--63656576	Novel	-	-	-	-
Brcc3	chrX	2	12568	72668237--72680805	Novel	-	-	-	-
Slc6a6	chr6	2	12479	91649026--91661505	Novel	-	-	-	-
5730437N04Rik	chr17	2	12426	5421015--5433441	Novel	-	-	-	-
Abcc1	chr16	2	12418	14445560--14457983	Novel	-	-	-	-
Elavl1	chr8	2	12271	4312612--4324887	Novel	-	-	-	-
Samd8	chr14	2	12222	22599401--22611625	Novel	-	-	-	-
Srbd1	chr17	2	12192	86502340--86514534	Novel	-	-	-	-
Aatf	chr11	2	12135	84268827--84280964	Novel	-	-	-	-
Magi3	chr3	2	12128	103825800--103837930	Novel	-	-	-	-
Vapb	chr2	2	12124	173587769--173599894	Novel	-	-	-	-
Hivep1	chr13	2	12122	42264676--42276800	Novel	-	-	-	-
2015-09-07	chr9	2	12095	25073078--25085175	Novel	-	-	-	-
Vta1	chr10	2	12086	14375650--14387739	Novel	-	-	-	-
Mlycd	chr8	2	12085	121919369--121931454	Novel	-	-	-	-
Rspo2	chr15	2	11922	42989353--43001278	Novel	-	-	-	-
Eif3j	chr2	2	11820	121855069--121866892	Novel	-	-	-	-
Rbm6	chr9	2	11743	107762788--107774535	Novel	-	-	-	-
Dennd1a	chr2	2	11715	37660720--37672435	Novel	-	-	-	-
Exoc4	chr6	2	11698	33812239--33823937	Novel	-	-	-	-
Brpf3	chr17	2	11695	28961008--28972706	Novel	-	-	-	-
Birc3	chr9	2	11648	7861405--7873056	Novel	-	-	-	-
Cnot2	chr10	2	11589	115974499--115986091	Novel	-	-	-	-
Stk19	chr17	2	11581	34961792--34973375	Novel	-	-	-	-
Actn1	chr12	2	11553	81310460--81322014	Novel	-	-	-	-
Ywhaq	chr12	2	11514	21404224--21415739	Novel	-	-	-	-
Fis1	chr5	2	11502	137429459--137440962	Novel	-	-	-	-
Plac9	chr14	2	11423	26850109--26861532	Novel	-	-	-	-
Ppap2a	chr13	2	11416	113635536--113646953	Novel	-	-	-	-
Manbal	chr2	2	11411	157193375--157204787	Novel	-	-	-	-
Hcfc2	chr10	2	11376	82174984--82186363	Novel	-	-	-	-
Erich1	chr8	2	11260	14078916--14090177	Novel	-	-	-	-
Pphln1	chr15	2	11198	93229924--93241122	Novel	-	-	-	-
Trub1	chr19	2	11173	57527684--57538859	Novel	-	-	-	-
Itga1	chr13	2	11166	115880511--115891679	Novel	-	-	-	-
Rnf14	chr18	2	11066	38456450--38467518	Novel	-	-	-	-
Hexa	chr9	2	11055	59390883--59401939	Novel	-	-	-	-
Eif3h	chr15	2	11044	51674168--51685215	Novel	-	-	-	-
Smarca2	chr19	2	11006	26834418--26845427	Novel	-	-	-	-
Nosip	chr7	2	10885	52317972--52328859	Novel	-	-	-	-
Fam105b	chr15	2	10834	27549378--27560212	Novel	-	-	-	-
Eif4enif1	chr11	2	10793	3130104--3140897	Novel	-	-	-	-
Rab3ip	chr10	2	10783	116376530--116387317	Novel	-	-	-	-
Rab11a	chr9	2	10766	64574624--64585392	Novel	-	-	-	-
Paip2	chr18	2	10753	35759769--35770526	Novel	-	-	-	-
Chka	chr19	2	10607	3864758--3875368	Novel	-	-	-	-
Gcap14	chr14	2	10531	37692948--37703480	Novel	-	-	-	-
Mical3	chr6	2	10514	120959198--120969717	Novel	-	-	-	-
Ltbp1	chr17	2	10420	75748208--75758629	Novel	-	-	-	-
Cask	chrX	2	10355	13126621--13136978	Novel	-	-	-	-
Fastkd2	chr1	2	10251	63782163--63792417	Novel	-	-	-	-
Tmem161b	chr13	2	10187	84411932--84422119	Novel	-	-	-	-
Sntb2	chr8	2	10177	109505235--109515412	Novel	-	-	-	-
Dbt	chr3	2	10160	116216108--116226269	Novel	-	-	-	-
Cacna1c	chr6	2	10159	118577588--118587747	Novel	-	-	-	-
Anln	chr9	2	10158	22143530--22153692	Novel	-	-	-	-
Rsu1	chr2	2	10100	12999234--13009336	Novel	-	-	-	-
Ctnnd1	chr2	2	10020	84464715--84474737	Novel	-	-	-	-
Tubb6	chr18	2	9876	67551087--67560964	Novel	-	-	-	-
Serinc2	chr4	2	9856	129942473--129952331	Novel	-	-	-	-
Vps39	chr2	2	9750	120154451--120164202	Novel	-	-	-	-
Mospd1	chrX	2	9666	50699164--50708835	Novel	-	-	-	-
Fam151b	chr13	2	9665	93238117--93247782	Novel	-	-	-	-
Sema3f	chr9	2	9600	107595047--107604649	Novel	-	-	-	-
Fyb	chr15	2	9553	6560191--6569748	Novel	-	-	-	-
Bcap29	chr12	2	9545	32302044--32311590	Novel	-	-	-	-
Ppil5	chr12	2	9517	70270047--70279567	Novel	-	-	-	-
Jup	chr11	2	9497	100247702--100257201	Novel	-	-	-	-
Pam	chr1	2	9466	99718564--99728033	Novel	-	-	-	-
Zfp295	chr16	2	9419	98174258--98183678	Novel	-	-	-	-
Snrnp48	chr13	2	9378	38309362--38318743	Novel	-	-	-	-
Akr1a4	chr4	2	9361	116314578--116323945	Novel	-	-	-	-
Cdc42bpa	chr1	2	9347	182080387--182089736	Novel	-	-	-	-
Slc38a10	chr11	2	9334	120002959--120012295	Novel	-	-	-	-
Usp48	chr4	2	9334	137190923--137200257	Novel	-	-	-	-
Fosl2	chr5	2	9333	32439863--32449197	Novel	-	-	-	-
Atf2	chr2	2	9323	73657205--73666531	Novel	-	-	-	-
Csnk2a1	chr2	2	9321	152089042--152098363	Novel	-	-	-	-
Eif4enif1	chr11	2	9299	3130104--3139404	Novel	-	-	-	-
Scmh1	chr4	2	9299	120126380--120135681	Novel	-	-	-	-
Fam65a	chr8	2	9290	108129250--108138541	Novel	-	-	-	-
Akap8l	chr17	2	9270	32460153--32469424	Novel	-	-	-	-
Ecsit	chr9	2	9208	21879257--21888470	Novel	-	-	-	-
Nudt13	chr14	2	9160	21114014--21123174	Novel	-	-	-	-
Rab11fip3	chr17	2	9129	26141587--26150720	Novel	-	-	-	-
Siah2	chr3	2	9106	58480365--58489473	Novel	-	-	-	-
Wnt5a	chr14	2	9090	29326575--29335667	Novel	-	-	-	-
Sos2	chr12	2	9033	70719170--70728205	Novel	-	-	-	-
Ptgis	chr2	2	8995	167040488--167049487	Novel	-	-	-	-
Tns1	chr1	2	8960	74000524--74009485	Novel	-	-	-	-
Gxylt1	chr15	2	8912	93096392--93105309	Novel	-	-	-	-
Tle1	chr4	2	8912	71821241--71830156	Novel	-	-	-	-
Nutf2	chr8	2	8860	108390572--108399435	Novel	-	-	-	-
Epn1	chr7	2	8858	5035582--5044442	Novel	-	-	-	-
Taf15	chr11	2	8848	83302545--83311397	Novel	-	-	-	-
Sp3	chr2	2	8790	72799420--72808213	Novel	-	-	-	-
Pml	chr9	2	8785	58068376--58077162	Novel	-	-	-	-
Pard3b	chr1	2	8776	62503990--62512769	Novel	-	-	-	-
Birc6	chr17	2	8741	75076717--75085461	Novel	-	-	-	-
Ak2	chr4	2	8714	128670679--128679401	Novel	-	-	-	-
Ubac1	chr2	2	8651	25854587--25863239	Novel	-	-	-	-
Adnp	chr2	2	8568	168014894--168023464	Novel	-	-	-	-
Zfp346	chr13	2	8559	55215129--55223690	Novel	-	-	-	-
Arnt2	chr7	2	8553	91486742--91495299	Novel	-	-	-	-
Narg2	chr9	2	8547	69264916--69273464	Novel	-	-	-	-
Galk2	chr2	2	8521	125763998--125772521	Novel	-	-	-	-
Pkm2	chr9	2	8501	59504504--59513007	Novel	-	-	-	-
Sap30bp	chr11	2	8490	115813322--115821814	Novel	-	-	-	-
Tomm20	chr8	2	8421	129461078--129469503	Novel	-	-	-	-
Dagla	chr19	2	8417	10349851--10358268	Novel	-	-	-	-
Smad4	chr18	2	8415	73800120--73808540	Novel	-	-	-	-
Tln2	chr9	2	8397	67114730--67123128	Novel	-	-	-	-
Zscan22	chr7	2	8356	13483225--13491583	Novel	-	-	-	-
Prdm10	chr9	2	8324	31170084--31178408	Novel	-	-	-	-
Nrbf2	chr10	2	8280	66738401--66746683	Novel	-	-	-	-
Usp40	chr1	2	8209	89864173--89872382	Novel	-	-	-	-
Tmem175	chr5	2	8193	109059060--109067255	Novel	-	-	-	-
Tirap	chr9	2	8160	34999281--35007443	Novel	-	-	-	-
Dzip1	chr14	2	8153	119291054--119299207	Novel	-	-	-	-
Ston1	chr17	2	8121	89026339--89034460	Novel	-	-	-	-
Bat2l2	chr1	2	8116	164614387--164622505	Novel	-	-	-	-
Taf15	chr11	2	8116	83302545--83310664	Novel	-	-	-	-
Zfp771	chr7	2	8106	134389209--134397320	Novel	-	-	-	-
Pld2	chr11	2	8084	70356594--70364683	Novel	-	-	-	-
Fhl1	chrX	2	8080	54033084--54041167	Novel	-	-	-	-
Nuak1	chr10	2	8060	83843611--83851671	Novel	-	-	-	-
Taf12	chr4	2	8041	131830666--131838708	Novel	-	-	-	-
Gosr2	chr11	2	8035	103550632--103558669	Novel	-	-	-	-
Thumpd2	chr17	2	8006	81455248--81463258	Novel	-	-	-	-
Strbp	chr2	2	7949	37483046--37490997	Novel	-	-	-	-
Wee1	chr7	2	7932	117270335--117278272	Novel	-	-	-	-
Alpk1	chr3	2	7912	127390559--127398476	Novel	-	-	-	-
Rbm39	chr2	2	7904	155990658--155998563	Novel	-	-	-	-
Fbln2	chr6	2	7891	91207818--91215711	Novel	-	-	-	-
Zfp945	chr17	2	7870	22994342--23002215	Novel	-	-	-	-
4930581F22Rik	chr9	2	7865	34925929--34933796	Novel	-	-	-	-
Zdhhc7	chr8	2	7852	122616900--122624757	Novel	-	-	-	-
Nsmaf	chr4	2	7803	6326103--6333910	Novel	-	-	-	-
Zdhhc3	chr9	2	7790	123000249--123008043	Novel	-	-	-	-
Zkscan3	chr13	2	7765	21486773--21494541	Novel	-	-	-	-
Mettl6	chr14	2	7760	32292996--32300758	Novel	-	-	-	-
Eya3	chr4	2	7723	132228946--132236672	Novel	-	-	-	-
Galk2	chr2	2	7721	125801067--125808791	Novel	-	-	-	-
Bcr	chr10	2	7702	74623149--74630852	Novel	-	-	-	-
Cyld	chr8	2	7700	91221423--91229125	Novel	-	-	-	-
Ctdp1	chr18	2	7683	80631067--80638752	Novel	-	-	-	-
Ccdc57	chr11	2	7680	120714033--120721717	Novel	-	-	-	-
Tnfrsf11b	chr15	2	7678	54091725--54099405	Novel	-	-	-	-
Slc9a8	chr2	2	7674	167269030--167276706	Novel	-	-	-	-
Cdk11b	chr4	2	7673	155004954--155012628	Novel	-	-	-	-
Ylpm1	chr12	2	7668	86398251--86405920	Novel	-	-	-	-
Sgta	chr10	2	7654	80514996--80522652	Novel	-	-	-	-
Fam192a	chr8	2	7643	97113307--97120952	Novel	-	-	-	-
Tsku	chr7	2	7625	105502126--105509754	Novel	-	-	-	-
Atp11b	chr3	2	7592	35711237--35718830	Novel	-	-	-	-
Atp11b	chr3	2	7557	35738133--35745696	Novel	-	-	-	-
Anp32b	chr4	2	7546	46465412--46472963	Novel	-	-	-	-
Sugt1	chr14	2	7502	79987672--79995176	Novel	-	-	-	-
Ppp2r2d	chr7	2	7500	146052590--146060092	Novel	-	-	-	-
Nfe2l1	chr11	2	7499	96683632--96691133	Novel	-	-	-	-
Tab2	chr10	2	7487	7631423--7638913	Novel	-	-	-	-
Uxt	chrX	2	7463	20529396--20536860	Novel	-	-	-	-
Ubqln4	chr3	2	7450	88360838--88368292	Novel	-	-	-	-
Sbno2	chr10	2	7434	79535262--79542699	Novel	-	-	-	-
Cyp20a1	chr1	2	7419	60436327--60443750	Novel	-	-	-	-
Atg3	chr16	2	7418	45162558--45169979	Novel	-	-	-	-
Csda	chr6	2	7413	131318577--131325993	Novel	-	-	-	-
Rtn4ip1	chr10	2	7370	43622342--43629714	Novel	-	-	-	-
Rrp15	chr1	2	7367	188545425--188552792	Novel	-	-	-	-
Chfr	chr5	2	7356	110565211--110572569	Novel	-	-	-	-
Osmr	chr15	2	7320	6787068--6794389	Novel	-	-	-	-
Sppl3	chr5	2	7312	115524915--115532231	Novel	-	-	-	-
Evi5	chr5	2	7304	108219527--108226833	Novel	-	-	-	-
Tmem5	chr10	2	7272	121518661--121525934	Novel	-	-	-	-
Fam164a	chr3	2	7236	7528683--7535920	Novel	-	-	-	-
Arpc1b	chr5	2	7233	145875291--145882526	Novel	-	-	-	-
Pigb	chr9	2	7233	72870139--72877373	Novel	-	-	-	-
Gemin7	chr7	2	7230	20151025--20158258	Novel	-	-	-	-
Src	chr2	2	7195	157250148--157257347	Novel	-	-	-	-
0610007L01Rik	chr5	2	7176	130705494--130712673	Novel	-	-	-	-
Tle3	chr9	2	7143	61242519--61249662	Novel	-	-	-	-
Rian	chr12	2	7122	110865363--110872485	Novel	-	-	-	-
Arnt2	chr7	2	7091	91486743--91493837	Novel	-	-	-	-
Ecsit	chr9	2	7091	21882706--21889800	Novel	-	-	-	-
8430410A17Rik	chr6	2	7048	87875801--87882852	Novel	-	-	-	-
Syde2	chr3	2	7041	145652130--145659174	Novel	-	-	-	-
Nupl1	chr14	2	7030	60840514--60847547	Novel	-	-	-	-
2210018M11Rik	chr7	2	6996	105767976--105774974	Novel	-	-	-	-
Eps15	chr4	2	6977	109050944--109057923	Novel	-	-	-	-
Adamts9	chr6	2	6957	92784482--92791439	Novel	-	-	-	-
6330512M04Rik	chr7	2	6956	149542017--149548975	Novel	-	-	-	-
Ap4s1	chr12	2	6950	52831949--52838902	Novel	-	-	-	-
Rab2a	chr4	2	6901	8509638--8516544	Novel	-	-	-	-
Ctsh	chr9	2	6884	89949469--89956356	Novel	-	-	-	-
Me2	chr18	2	6866	73964822--73971690	Novel	-	-	-	-
Mbnl1	chr3	2	6864	60400749--60407615	Novel	-	-	-	-
Bptf	chr11	2	6835	106897151--106903989	Novel	-	-	-	-
Papd4	chr13	2	6820	93947212--93954035	Novel	-	-	-	-
Tmem55a	chr4	2	6818	14813828--14820647	Novel	-	-	-	-
Papd4	chr13	2	6816	93947217--93954035	Novel	-	-	-	-
Rnasen	chr15	2	6809	12835454--12842266	Novel	-	-	-	-
Nub1	chr5	2	6784	24191840--24198625	Novel	-	-	-	-
Amfr	chr8	2	6782	96529124--96535909	Novel	-	-	-	-
Isy1	chr6	2	6731	87777690--87784423	Novel	-	-	-	-
Qsox1	chr1	2	6710	157650927--157657639	Novel	-	-	-	-
Mcoln1	chr8	2	6706	3505940--3512649	Novel	-	-	-	-
Stx17	chr4	2	6698	48137937--48144638	Novel	-	-	-	-
Slc1a6	chr10	2	6696	78256074--78262775	Novel	-	-	-	-
D15Ertd621e	chr15	2	6656	58274825--58281486	Novel	-	-	-	-
Minpp1	chr19	2	6648	32581811--32588464	Novel	-	-	-	-
Hmcn1	chr1	2	6632	152420725--152427358	Novel	-	-	-	-
Zfp236	chr18	2	6631	82827597--82834230	Novel	-	-	-	-
Cenph	chr13	2	6630	101530148--101536780	Novel	-	-	-	-
Ddi2	chr4	2	6623	141241546--141248172	Novel	-	-	-	-
Arpc2	chr1	2	6583	74294816--74301402	Novel	-	-	-	-
Sec23a	chr12	2	6516	60079602--60086120	Novel	-	-	-	-
Eif2s2	chr2	2	6491	154703555--154710049	Novel	-	-	-	-
Arhgap10	chr8	2	6491	79882533--79889025	Novel	-	-	-	-
9530068E07Rik	chr11	2	6487	52210104--52216592	Novel	-	-	-	-
Eif4ebp1	chr8	2	6423	28371020--28377445	Novel	-	-	-	-
Pkm2	chr9	2	6390	59504454--59510846	Novel	-	-	-	-
Lims1	chr10	2	6388	57861926--57868317	Novel	-	-	-	-
Actn1	chr12	2	6386	81285885--81292274	Novel	-	-	-	-
Mbtd1	chr11	2	6372	93773772--93780145	Novel	-	-	-	-
Phldb1	chr9	2	6308	44536182--44542492	Novel	-	-	-	-
Acot7	chr4	2	6298	151627372--151633672	Novel	-	-	-	-
Ythdc1	chr5	2	6288	87238362--87244653	Novel	-	-	-	-
Cth	chr3	2	6285	157576695--157582982	Novel	-	-	-	-
Idh1	chr1	2	6259	65221941--65228202	Novel	-	-	-	-
Rtel1	chr2	2	6238	181075298--181081536	Novel	-	-	-	-
2700099C18Rik	chr17	2	6201	95149570--95155773	Novel	-	-	-	-
Ubqln4	chr3	2	6188	88360838--88367029	Novel	-	-	-	-
Zmynd8	chr2	2	6166	165611238--165617405	Novel	-	-	-	-
Serpinb6a	chr13	2	6114	34088220--34094336	Novel	-	-	-	-
Mgat1	chr11	2	6112	49065174--49071290	Novel	-	-	-	-
Zmat5	chr11	2	6095	4622490--4628587	Novel	-	-	-	-
Ctdspl2	chr2	2	6044	121823591--121829638	Novel	-	-	-	-
Pcsk7	chr9	2	6020	45727976--45733997	Novel	-	-	-	-
Zfp867	chr11	2	6012	59279830--59285843	Novel	-	-	-	-
Nfe2l2	chr2	2	5993	75517485--75523480	Novel	-	-	-	-
Pea15a	chr1	2	5979	174130747--174136728	Novel	-	-	-	-
Pdlim5	chr3	2	5953	142015849--142021802	Novel	-	-	-	-
2700099C18Rik	chr17	2	5938	95155861--95161801	Novel	-	-	-	-
Trpm4	chr7	2	5929	52582822--52588752	Novel	-	-	-	-
Pign	chr1	2	5911	107488338--107494251	Novel	-	-	-	-
Pard3	chr8	2	5865	129933602--129939470	Novel	-	-	-	-
Sumf2	chr5	2	5787	130322960--130328750	Novel	-	-	-	-
Zbtb49	chr5	2	5782	38601903--38607691	Novel	-	-	-	-
Pdlim1	chr19	2	5779	40326549--40332332	Novel	-	-	-	-
Nutf2	chr8	2	5732	108384604--108390337	Novel	-	-	-	-
Ctbs	chr3	2	5697	146120450--146126150	Novel	-	-	-	-
Zkscan5	chr5	2	5691	145973463--145979155	Novel	-	-	-	-
Siah2	chr3	2	5673	58489644--58495319	Novel	-	-	-	-
Pbx4	chr8	2	5670	72383051--72388723	Novel	-	-	-	-
Ttll5	chr12	2	5654	87274620--87280279	Novel	-	-	-	-
Aptx	chr4	2	5627	40644386--40650015	Novel	-	-	-	-
Chd9	chr8	2	5615	93367915--93373533	Novel	-	-	-	-
Ppp1r10	chr17	2	5594	36054661--36060255	Novel	-	-	-	-
Arcn1	chr9	2	5593	44553705--44559298	Novel	-	-	-	-
Fam13b	chr18	2	5592	34605268--34610863	Novel	-	-	-	-
Sntb2	chr8	2	5592	109515372--109520966	Novel	-	-	-	-
Pdss1	chr2	2	5591	22762444--22768036	Novel	-	-	-	-
Synj2	chr17	2	5586	6013698--6019285	Novel	-	-	-	-
Pfkfb3	chr2	2	5565	11396170--11401735	Novel	-	-	-	-
Npepps	chr11	2	5544	97119665--97125212	Novel	-	-	-	-
Cyp2j6	chr4	2	5543	96190531--96196077	Novel	-	-	-	-
Tmem5	chr10	2	5540	121526105--121531647	Novel	-	-	-	-
S100a10	chr3	2	5511	93359353--93364866	Novel	-	-	-	-
Rbms1	chr2	2	5506	60594602--60600113	Novel	-	-	-	-
Gns	chr10	2	5473	120802726--120808199	Novel	-	-	-	-
Ccdc138	chr10	2	5437	57970388--57975826	Novel	-	-	-	-
Pvr	chr7	2	5434	20494652--20500086	Novel	-	-	-	-
AV249152	chr11	2	5431	21589684--21595116	Novel	-	-	-	-
Capg	chr6	2	5404	72499860--72505268	Novel	-	-	-	-
Gm16517	chr10	2	5402	79132741--79138145	Novel	-	-	-	-
Nbl1	chr4	2	5378	138641563--138646942	Novel	-	-	-	-
Uxs1	chr1	2	5336	43807205--43812544	Novel	-	-	-	-
Foxk2	chr11	2	5332	121152204--121157541	Novel	-	-	-	-
5730494N06Rik	chr2	2	5329	132066361--132071694	Novel	-	-	-	-
Lrp11	chr10	2	5325	7318644--7323971	Novel	-	-	-	-
2900073G15Rik	chr17	2	5311	71346136--71351448	Novel	-	-	-	-
Eif4e2	chr1	2	5297	89110857--89116155	Novel	-	-	-	-
1810035L17Rik	chr12	2	5266	88784976--88790243	Novel	-	-	-	-
Atp6v0d1	chr8	2	5243	108084439--108089683	Novel	-	-	-	-
Slc4a7	chr14	2	5235	15592854--15598090	Novel	-	-	-	-
Pi4kb	chr3	2	5222	94802921--94808144	Novel	-	-	-	-
Stxbp5	chr10	2	5220	9498765--9503988	Novel	-	-	-	-
Ctnnd1	chr2	2	5207	84443909--84449116	Novel	-	-	-	-
Fhl2	chr1	2	5187	43188664--43193853	Novel	-	-	-	-
Cep164	chr9	2	5177	45590330--45595510	Novel	-	-	-	-
Sdhb	chr4	2	5167	140517241--140522409	Novel	-	-	-	-
Paip2	chr18	2	5164	35770688--35775854	Novel	-	-	-	-
Stam2	chr2	2	5155	52568724--52573880	Novel	-	-	-	-
Chd9	chr8	2	5142	93410413--93415565	Novel	-	-	-	-
Axl	chr7	2	5093	26563722--26568818	Novel	-	-	-	-
Gpi1	chr7	2	5091	34993329--34998420	Novel	-	-	-	-
Ryk	chr9	2	5087	102788456--102793545	Novel	-	-	-	-
Ppp1r7	chr1	2	5077	95249255--95254333	Novel	-	-	-	-
Traf3ip2	chr10	2	5044	39360317--39365363	Novel	-	-	-	-
Me3	chr7	2	5035	96877636--96882674	Novel	-	-	-	-
Smurf2	chr11	2	5012	106692371--106697384	Novel	-	-	-	-
Rtf1	chr2	2	5011	119512145--119517159	Novel	-	-	-	-
Cox15	chr19	2	5005	43818273--43823279	Novel	-	-	-	-
6820431F20Rik	chr8	2	5002	19873748--19878752	Novel	-	-	-	-
Slc24a6	chr5	2	4997	120977870--120982868	Novel	-	-	-	-
Hemk1	chr9	2	4992	107233909--107238904	Novel	-	-	-	-
Rchy1	chr5	2	4979	92386675--92391656	Novel	-	-	-	-
Kank2	chr9	2	4948	21579196--21584145	Novel	-	-	-	-
Gbas	chr5	2	4946	130245637--130250584	Novel	-	-	-	-
Psmg2	chr18	2	4939	67808598--67813539	Novel	-	-	-	-
Tdp2	chr13	2	4925	24923796--24928725	Novel	-	-	-	-
Clec16a	chr16	2	4902	10571691--10576595	Novel	-	-	-	-
1810063B07Rik	chr14	2	4894	20896865--20901760	Novel	-	-	-	-
Pdia4	chr6	2	4882	47758333--47763217	Novel	-	-	-	-
Kcnk2	chr1	2	4859	191033984--191038848	Novel	-	-	-	-
Zfp451	chr1	2	4859	33822754--33827613	Novel	-	-	-	-
Anxa7	chr14	2	4850	21282241--21287095	Novel	-	-	-	-
2610507B11Rik	chr11	2	4823	78093415--78098241	Novel	-	-	-	-
Dok4	chr8	2	4823	97394967--97399795	Novel	-	-	-	-
Hdac5	chr11	2	4814	102086268--102091086	Novel	-	-	-	-
Epb4.1	chr4	2	4801	131518901--131523704	Novel	-	-	-	-
Ergic2	chr6	2	4788	148155197--148159988	Novel	-	-	-	-
Edem2	chr2	2	4784	155539213--155544001	Novel	-	-	-	-
1600014C10Rik	chr7	2	4768	38968916--38973687	Novel	-	-	-	-
Cnot3	chr7	2	4732	3597667--3602399	Novel	-	-	-	-
Mtap2	chr1	2	4727	66448093--66452823	Novel	-	-	-	-
Cd109	chr9	2	4724	78546116--78550843	Novel	-	-	-	-
Cebpg	chr7	2	4720	35835948--35840673	Novel	-	-	-	-
Pank2	chr2	2	4713	131114419--131119134	Novel	-	-	-	-
Atxn3	chr12	2	4709	103175617--103180328	Novel	-	-	-	-
Spcs3	chr8	2	4706	55610408--55615115	Novel	-	-	-	-
Aldh9a1	chr1	2	4676	169286858--169291535	Novel	-	-	-	-
Sec24b	chr3	2	4674	129728773--129733451	Novel	-	-	-	-
Map3k11	chr19	2	4650	5690506--5695160	Novel	-	-	-	-
Zmym4	chr4	2	4642	126583391--126588036	Novel	-	-	-	-
Vcl	chr14	2	4639	21797156--21801796	Novel	-	-	-	-
Scarf2	chr16	2	4636	17797822--17802459	Novel	-	-	-	-
N4bp1	chr8	2	4604	89372451--89377059	Novel	-	-	-	-
Eprs	chr1	2	4594	187198057--187202653	Novel	-	-	-	-
Tpd52l2	chr2	2	4572	181232036--181236611	Novel	-	-	-	-
Zfp532	chr18	2	4556	65806657--65811213	Novel	-	-	-	-
Fzd6	chr15	2	4553	38863374--38867932	Novel	-	-	-	-
Git2	chr5	2	4494	115189290--115193786	Novel	-	-	-	-
Prkra	chr2	2	4487	76481359--76485851	Novel	-	-	-	-
Fez2	chr17	2	4486	78812311--78816800	Novel	-	-	-	-
Pcbp3	chr10	2	4479	76226128--76230608	Novel	-	-	-	-
Ncoa4	chr14	2	4477	32979454--32983934	Novel	-	-	-	-
Adora2a	chr10	2	4461	74789095--74793558	Novel	-	-	-	-
Pdss1	chr2	2	4461	22785373--22789838	Novel	-	-	-	-
Wnk1	chr6	2	4450	119906210--119910667	Novel	-	-	-	-
Tmem49	chr11	2	4442	86457166--86461611	Novel	-	-	-	-
Rangap1	chr15	2	4431	81542565--81546997	Novel	-	-	-	-
Fgd3	chr13	2	4418	49376643--49381065	Novel	-	-	-	-
Kin	chr2	2	4416	10007451--10011868	Novel	-	-	-	-
Uso1	chr5	2	4382	92624457--92628843	Novel	-	-	-	-
Hdac5	chr11	2	4379	102075352--102079732	Novel	-	-	-	-
Nenf	chr1	2	4370	193130968--193135339	Novel	-	-	-	-
D030074E01Rik	chr18	2	4363	20995664--21000030	Novel	-	-	-	-
Map4k2	chr19	2	4362	6346814--6351180	Novel	-	-	-	-
Tfg	chr16	2	4358	56712939--56717298	Novel	-	-	-	-
Atad3a	chr4	2	4358	155123317--155127676	Novel	-	-	-	-
Tgds	chr14	2	4352	118527513--118531865	Novel	-	-	-	-
Ergic1	chr17	2	4337	26767021--26771363	Novel	-	-	-	-
Xpo7	chr14	2	4330	71088126--71092459	Novel	-	-	-	-
AA960436	chr8	2	4325	97862715--97867043	Novel	-	-	-	-
Slc25a12	chr2	2	4318	71162172--71166492	Novel	-	-	-	-
Epb4.1l1	chr2	2	4313	156355205--156359519	Novel	-	-	-	-
Taf11	chr17	2	4312	28040133--28044447	Novel	-	-	-	-
Gyg	chr3	2	4296	20050585--20054886	Novel	-	-	-	-
5430437P03Rik	chr8	2	4295	73922348--73926644	Novel	-	-	-	-
Med13l	chr5	2	4259	119184067--119188326	Novel	-	-	-	-
Tfdp1	chr8	2	4256	13365201--13369460	Novel	-	-	-	-
Gls	chr1	2	4248	52272536--52276786	Novel	-	-	-	-
Tmco4	chr4	2	4218	138528903--138533122	Novel	-	-	-	-
Lamc1	chr1	2	4210	155089884--155094096	Novel	-	-	-	-
Tnc	chr4	2	4206	63656738--63660949	Novel	-	-	-	-
Cutc	chr19	2	4194	43837493--43841691	Novel	-	-	-	-
Lhfp	chr3	2	4176	53035749--53039927	Novel	-	-	-	-
Fbxo31	chr8	2	4175	124084362--124088537	Novel	-	-	-	-
2900064A13Rik	chr2	2	4164	112295457--112299621	Novel	-	-	-	-
Fnbp4	chr2	2	4149	90593344--90597496	Novel	-	-	-	-
Tes	chr6	2	4149	17050439--17054589	Novel	-	-	-	-
Atp13a3	chr16	2	4145	30357360--30361505	Novel	-	-	-	-
Fbln5	chr12	2	4138	103052807--103056946	Novel	-	-	-	-
Rnf121	chr7	2	4134	109183929--109188063	Novel	-	-	-	-
Ppme1	chr7	2	4122	107516109--107520233	Novel	-	-	-	-
Tmem136	chr9	2	4122	42917421--42921546	Novel	-	-	-	-
0610010O12Rik	chr18	2	4115	36546502--36550620	Novel	-	-	-	-
Ppp1r12b	chr1	2	4107	136762538--136766647	Novel	-	-	-	-
Colec12	chr18	2	4090	9842693--9846784	Novel	-	-	-	-
Ncapd2	chr6	2	4084	125129846--125133933	Novel	-	-	-	-
Nom1	chr5	2	4083	29773483--29777568	Novel	-	-	-	-
Tnfrsf23	chr7	2	4082	150867455--150871539	Novel	-	-	-	-
Cndp2	chr18	2	4063	84840304--84844370	Novel	-	-	-	-
Ggnbp2	chr11	2	4059	84667882--84671942	Novel	-	-	-	-
Jdp2	chr12	2	4059	86945135--86949194	Novel	-	-	-	-
Pot1a	chr6	2	4053	25695995--25700051	Novel	-	-	-	-
Scyl1	chr19	2	4051	5765414--5769472	Novel	-	-	-	-
Fam149b	chr14	2	4033	21198104--21202140	Novel	-	-	-	-
Wdr47	chr3	2	4033	108422209--108426243	Novel	-	-	-	-
Polr2d	chr18	2	4029	31951672--31955703	Novel	-	-	-	-
Slc35b4	chr6	2	4022	34122755--34126778	Novel	-	-	-	-
Mgat1	chr11	2	4018	49061032--49065053	Novel	-	-	-	-
1110007C09Rik	chr13	2	4015	49299357--49303374	Novel	-	-	-	-
Rer1	chr4	2	4008	154450899--154454907	Novel	-	-	-	-
Fam73b	chr2	2	4007	30227187--30231196	Novel	-	-	-	-
Usp1	chr4	2	3990	98590933--98594924	Novel	-	-	-	-
Rnf38	chr4	2	3983	44142527--44146511	Novel	-	-	-	-
Cln6	chr9	2	3978	62688396--62692377	Novel	-	-	-	-
Adamts9	chr6	2	3971	92791980--92795954	Novel	-	-	-	-
2210018M11Rik	chr7	2	3971	105799280--105803254	Novel	-	-	-	-
Pcbp2	chr15	2	3964	102314668--102318635	Novel	-	-	-	-
Angel2	chr1	2	3962	192752781--192756745	Novel	-	-	-	-
Ndufa7	chr17	2	3949	33962661--33966612	Novel	-	-	-	-
Spag5	chr11	2	3944	78129541--78133487	Novel	-	-	-	-
1700021F05Rik	chr10	2	3943	43246460--43250404	Novel	-	-	-	-
Msh6	chr17	2	3940	88375586--88379530	Novel	-	-	-	-
Rabl2	chr15	2	3934	89416769--89420703	Novel	-	-	-	-
Foxk2	chr11	2	3921	121152204--121156127	Novel	-	-	-	-
2610021K21Rik	chr12	2	3908	101117063--101120973	Novel	-	-	-	-
Pcbp3	chr10	2	3905	76263658--76267566	Novel	-	-	-	-
Tubgcp5	chr7	2	3883	63056064--63059950	Novel	-	-	-	-
Mospd1	chrX	2	3862	50704969--50708834	Novel	-	-	-	-
Gdap2	chr3	2	3854	99986674--99990531	Novel	-	-	-	-
Il1rn	chr2	2	3843	24201088--24204935	Novel	-	-	-	-
Kcnip1	chr11	2	3841	33765030--33768875	Novel	-	-	-	-
Amz2	chr11	2	3840	109291363--109295206	Novel	-	-	-	-
4930455C21Rik	chr16	2	3835	38518573--38522410	Novel	-	-	-	-
Dpcd	chr19	2	3826	45635571--45639401	Novel	-	-	-	-
Pno1	chr11	2	3809	17104573--17108385	Novel	-	-	-	-
Mospd1	chrX	2	3805	50701042--50704848	Novel	-	-	-	-
4930455C21Rik	chr16	2	3793	38518616--38522410	Novel	-	-	-	-
Gtf2h1	chr7	2	3782	54064247--54068031	Novel	-	-	-	-
Tatdn1	chr15	2	3765	58737366--58741132	Novel	-	-	-	-
Setd5	chr6	2	3743	113056133--113059878	Novel	-	-	-	-
Atp6v1g1	chr4	2	3741	63205874--63209619	Novel	-	-	-	-
Dzip1l	chr9	2	3728	99551472--99555201	Novel	-	-	-	-
Ptpn9	chr9	2	3726	56892272--56896001	Novel	-	-	-	-
Abcg2	chr6	2	3717	58635815--58639534	Novel	-	-	-	-
Gnpnat1	chr14	2	3713	46004423--46008136	Novel	-	-	-	-
Timm17a	chr1	2	3712	137206447--137210159	Novel	-	-	-	-
Prdm11	chr2	2	3710	92829809--92833522	Novel	-	-	-	-
Mlh1	chr9	2	3703	111138519--111142222	Novel	-	-	-	-
Slc30a5	chr13	2	3695	101591160--101594856	Novel	-	-	-	-
Hmgcr	chr13	2	3692	97436662--97440357	Novel	-	-	-	-
Snx4	chr16	2	3684	33294839--33298527	Novel	-	-	-	-
Suv39h2	chr2	2	3681	3376059--3379742	Novel	-	-	-	-
P4ha3	chr7	2	3676	107461874--107465551	Novel	-	-	-	-
Mrpl30	chr1	2	3672	37950858--37954534	Novel	-	-	-	-
E430025E21Rik	chr15	2	3672	59166795--59170470	Novel	-	-	-	-
Loxl2	chr14	2	3667	70082142--70085812	Novel	-	-	-	-
Epb4.1l3	chr17	2	3651	69602236--69605889	Novel	-	-	-	-
Ythdf2	chr4	2	3638	131742861--131746501	Novel	-	-	-	-
Nup54	chr5	2	3629	92853495--92857127	Novel	-	-	-	-
Ahnak	chr19	2	3612	9083528--9087143	Novel	-	-	-	-
Ttyh3	chr5	2	3590	141099485--141103075	Novel	-	-	-	-
2210015D19Rik	chr11	2	3580	5680313--5683897	Novel	-	-	-	-
Otud3	chr4	2	3572	138454053--138457627	Novel	-	-	-	-
Qrich1	chr9	2	3571	108432346--108435919	Novel	-	-	-	-
Adam9	chr8	2	3560	26073559--26077121	Novel	-	-	-	-
Slc29a1	chr17	2	3533	45729210--45732744	Novel	-	-	-	-
Ercc1	chr7	2	3533	19936140--19939674	Novel	-	-	-	-
Pkm2	chr9	2	3533	59519879--59523413	Novel	-	-	-	-
Zfp334	chr2	2	3527	165208896--165212428	Novel	-	-	-	-
Mid1	chrX	2	3526	166411325--166414855	Novel	-	-	-	-
Wipi2	chr5	2	3515	143131968--143135486	Novel	-	-	-	-
Trim26	chr17	2	3508	36989634--36993147	Novel	-	-	-	-
Gng10	chr4	2	3504	59048594--59052100	Novel	-	-	-	-
Serpinh1	chr7	2	3501	106497974--106501477	Novel	-	-	-	-
Lman1	chr18	2	3464	66143942--66147407	Novel	-	-	-	-
Bat2l2	chr1	2	3462	164622947--164626410	Novel	-	-	-	-
Actr8	chr14	2	3456	30792326--30795784	Novel	-	-	-	-
Slc20a1	chr2	2	3454	129029891--129033346	Novel	-	-	-	-
Snf8	chr11	2	3431	95903041--95906474	Novel	-	-	-	-
Gga1	chr15	2	3430	78708035--78711467	Novel	-	-	-	-
Aftph	chr11	2	3426	20608740--20612167	Novel	-	-	-	-
Nphp1	chr2	2	3400	127583497--127586901	Novel	-	-	-	-
Rnasen	chr15	2	3392	12760190--12763583	Novel	-	-	-	-
Fam48a	chr3	2	3385	54499128--54502514	Novel	-	-	-	-
Anxa3	chr5	2	3376	97253988--97257367	Novel	-	-	-	-
Samhd1	chr2	2	3375	156949132--156952509	Novel	-	-	-	-
D030074E01Rik	chr18	2	3373	20983568--20986942	Novel	-	-	-	-
Ighmbp2	chr19	2	3372	3262142--3265518	Novel	-	-	-	-
Mul1	chr4	2	3362	137990792--137994157	Novel	-	-	-	-
Smchd1	chr17	2	3354	71744536--71747891	Novel	-	-	-	-
St5	chr7	2	3348	116671247--116674598	Novel	-	-	-	-
Rian	chr12	2	3347	110842273--110845623	Novel	-	-	-	-
Mtch2	chr2	2	3346	90689858--90693208	Novel	-	-	-	-
Ercc6	chr14	2	3343	33326784--33330128	Novel	-	-	-	-
Nfyc	chr4	2	3331	120430901--120434235	Novel	-	-	-	-
Hdlbp	chr1	2	3310	95338827--95342138	Novel	-	-	-	-
St13	chr15	2	3310	81226604--81229916	Novel	-	-	-	-
Znhit6	chr3	2	3295	145259163--145262460	Novel	-	-	-	-
Abhd6	chr14	2	3290	8878136--8881431	Novel	-	-	-	-
Yars	chr4	2	3283	128880086--128883373	Novel	-	-	-	-
Dhrs11	chr11	2	3273	84638979--84642254	Novel	-	-	-	-
Mtrf1l	chr10	2	3271	4529090--4532366	Novel	-	-	-	-
Osgep	chr14	2	3271	51536378--51539652	Novel	-	-	-	-
Psmd8	chr7	2	3260	29959628--29962888	Novel	-	-	-	-
Rai1	chr11	2	3258	60007532--60010792	Novel	-	-	-	-
Smc5	chr19	2	3257	23289689--23292948	Novel	-	-	-	-
Large	chr8	2	3253	75342166--75345423	Novel	-	-	-	-
Umps	chr16	2	3241	33957020--33960262	Novel	-	-	-	-
Rbm10	chrX	2	3241	20216625--20219869	Novel	-	-	-	-
Fhl2	chr1	2	3240	43185275--43188515	Novel	-	-	-	-
Fubp3	chr2	2	3216	31450839--31454057	Novel	-	-	-	-
2310001A20Rik	chr2	2	3190	150430932--150434125	Novel	-	-	-	-
Leprel2	chr6	2	3176	124791856--124795033	Novel	-	-	-	-
Fpgs	chr2	2	3174	32543533--32546711	Novel	-	-	-	-
Alg13	chrX	2	3167	140788170--140791341	Novel	-	-	-	-
Rnf170	chr8	2	3166	27246173--27249341	Novel	-	-	-	-
Prdm2	chr4	2	3155	142732136--142735293	Novel	-	-	-	-
Ggcx	chr6	2	3149	72369257--72372411	Novel	-	-	-	-
Tmem45a	chr16	2	3122	56806887--56810013	Novel	-	-	-	-
Ikbke	chr1	2	3121	133162525--133165649	Novel	-	-	-	-
Pgap2	chr7	2	3120	109371663--109374786	Novel	-	-	-	-
Hecw2	chr1	2	3108	53993977--53997085	Novel	-	-	-	-
Cog8	chr8	2	3082	109573029--109576114	Novel	-	-	-	-
Ubox5	chr2	2	3077	130417750--130420829	Novel	-	-	-	-
Fam114a1	chr5	2	3076	65397150--65400227	Novel	-	-	-	-
Pde6d	chr1	2	3073	88440157--88443231	Novel	-	-	-	-
Mtif2	chr11	2	3071	29430152--29433225	Novel	-	-	-	-
1700040I03Rik	chr6	2	3067	85398039--85401107	Novel	-	-	-	-
Tgif2	chr2	2	3065	156666826--156669891	Novel	-	-	-	-
Csnk1e	chr15	2	3062	79252207--79255269	Novel	-	-	-	-
Fez2	chr17	2	3060	78781013--78784075	Novel	-	-	-	-
Ube2l3	chr16	2	3053	17173450--17176504	Novel	-	-	-	-
Snrnp70	chr7	2	3052	52632812--52635865	Novel	-	-	-	-
Rbms2	chr10	2	3049	127580608--127583659	Novel	-	-	-	-
Sap30bp	chr11	2	3040	115818771--115821814	Novel	-	-	-	-
Brp44l	chr17	2	3039	8486359--8489399	Novel	-	-	-	-
Exo1	chr1	2	3038	177826483--177829522	Novel	-	-	-	-
Fam164a	chr3	2	3038	7536037--7539075	Novel	-	-	-	-
Scfd1	chr12	2	3037	52523989--52527028	Novel	-	-	-	-
Srp19	chr18	2	3033	34490910--34493947	Novel	-	-	-	-
Snrpd3	chr10	2	3030	74994972--74998005	Novel	-	-	-	-
Tmem68	chr4	2	3023	3491402--3494428	Novel	-	-	-	-
Prpsap2	chr11	2	3020	61563345--61566366	Novel	-	-	-	-
Cyb5r4	chr9	2	3019	86950738--86953760	Novel	-	-	-	-
Ergic1	chr17	2	3008	26742526--26745539	Novel	-	-	-	-
Itga11	chr9	2	3008	62575512--62578522	Novel	-	-	-	-
Pisd	chr5	2	2993	33085123--33088118	Novel	-	-	-	-
Tfg	chr16	2	2986	56694597--56697586	Novel	-	-	-	-
Slc38a10	chr11	2	2978	119996190--119999170	Novel	-	-	-	-
Snrpb2	chr2	2	2978	142891083--142894063	Novel	-	-	-	-
Bak1	chr17	2	2977	27159760--27162738	Novel	-	-	-	-
Ccdc80	chr16	2	2976	45113381--45116358	Novel	-	-	-	-
Tfg	chr16	2	2974	56694597--56697573	Novel	-	-	-	-
0610007P14Rik	chr12	2	2973	87157384--87160357	Novel	-	-	-	-
Zfp37	chr4	2	2969	61866142--61869114	Novel	-	-	-	-
Ccdc124	chr8	2	2969	73393973--73396944	Novel	-	-	-	-
Frs2	chr10	2	2968	116522177--116525147	Novel	-	-	-	-
Rer1	chr4	2	2965	154457348--154460315	Novel	-	-	-	-
Fam100a	chr16	2	2961	4876421--4879383	Novel	-	-	-	-
Zfp959	chr17	2	2960	56032283--56035244	Novel	-	-	-	-
Ddx1	chr12	2	2959	13227637--13230600	Novel	-	-	-	-
Anks3	chr16	2	2942	4947763--4950706	Novel	-	-	-	-
Wnt11	chr7	2	2939	105995794--105998737	Novel	-	-	-	-
Mudeng	chr14	2	2937	49700595--49703533	Novel	-	-	-	-
Cttn	chr7	2	2932	151635520--151638454	Novel	-	-	-	-
Prmt5	chr14	2	2931	55126784--55129717	Novel	-	-	-	-
Prosc	chr8	2	2927	28159780--28162707	Novel	-	-	-	-
Rnd3	chr2	2	2917	50989739--50992656	Novel	-	-	-	-
Rbm28	chr6	2	2904	29075523--29078430	Novel	-	-	-	-
Pgm3	chr9	2	2904	86456299--86459206	Novel	-	-	-	-
Pum1	chr4	2	2899	130318931--130321835	Novel	-	-	-	-
Mll5	chr5	2	2896	22999323--23002221	Novel	-	-	-	-
Abhd14a	chr9	2	2895	106343240--106346138	Novel	-	-	-	-
Aars	chr8	2	2893	113557915--113560808	Novel	-	-	-	-
Scfd1	chr12	2	2891	52485160--52488053	Novel	-	-	-	-
Fis1	chr5	2	2864	137438096--137440962	Novel	-	-	-	-
Ankrd10	chr8	2	2864	11612947--11615812	Novel	-	-	-	-
Atp6v0d1	chr8	2	2862	108063392--108066256	Novel	-	-	-	-
Raly	chr2	2	2850	154617283--154620135	Novel	-	-	-	-
Anapc13	chr9	2	2844	102529247--102532093	Novel	-	-	-	-
Lars	chr18	2	2834	42378297--42381134	Novel	-	-	-	-
Kdm3a	chr6	2	2822	71563988--71566813	Novel	-	-	-	-
Lpcat1	chr13	2	2818	73648447--73651267	Novel	-	-	-	-
2310030N02Rik	chr4	2	2817	10997467--11000284	Novel	-	-	-	-
Taf1	chrX	2	2803	98739492--98742299	Novel	-	-	-	-
Smoc2	chr17	2	2799	14481379--14484180	Novel	-	-	-	-
Nup37	chr10	2	2797	87634828--87637627	Novel	-	-	-	-
Usp49	chr17	2	2795	47817770--47820568	Novel	-	-	-	-
Med27	chr2	2	2794	29202569--29205365	Novel	-	-	-	-
Tgif1	chr17	2	2785	71195736--71198525	Novel	-	-	-	-
Evc2	chr5	2	2780	37778378--37781159	Novel	-	-	-	-
Epb4.1l3	chr17	2	2777	69630442--69633224	Novel	-	-	-	-
Bat2l	chr2	2	2775	32079687--32082464	Novel	-	-	-	-
Ggh	chr4	2	2775	19985374--19988151	Novel	-	-	-	-
Ttc39b	chr4	2	2766	82883253--82886022	Novel	-	-	-	-
Nars	chr18	2	2765	64671702--64674469	Novel	-	-	-	-
Rtf1	chr2	2	2755	119543144--119545901	Novel	-	-	-	-
Ncor2	chr5	2	2745	125519420--125522166	Novel	-	-	-	-
Nudt5	chr2	2	2735	5766428--5769166	Novel	-	-	-	-
Tmem39b	chr4	2	2733	129371255--129373990	Novel	-	-	-	-
Vti1b	chr12	2	2725	80263208--80265935	Novel	-	-	-	-
Mrps31	chr8	2	2725	23532093--23534819	Novel	-	-	-	-
Fam135a	chr1	2	2722	24053247--24055970	Novel	-	-	-	-
Sidt2	chr9	2	2720	45755136--45757858	Novel	-	-	-	-
Alg12	chr15	2	2713	88646683--88649397	Novel	-	-	-	-
Ssr2	chr3	2	2710	88384994--88387704	Novel	-	-	-	-
Mta1	chr12	2	2704	114371786--114374492	Novel	-	-	-	-
Fam118a	chr15	2	2703	84889254--84891958	Novel	-	-	-	-
Vta1	chr10	2	2702	14404717--14407419	Novel	-	-	-	-
Ttc19	chr11	2	2698	62126678--62129378	Novel	-	-	-	-
E030011O05Rik	chr9	2	2697	96649023--96651721	Novel	-	-	-	-
Agpat4	chr17	2	2696	12403657--12406354	Novel	-	-	-	-
Ube2w	chr1	2	2681	16572083--16574764	Novel	-	-	-	-
BC031181	chr18	2	2667	75165637--75168304	Novel	-	-	-	-
Mtmr9	chr14	2	2657	64143053--64145711	Novel	-	-	-	-
1500001M20Rik	chr6	2	2651	114982330--114984984	Novel	-	-	-	-
Fam162a	chr16	2	2641	36047285--36049927	Novel	-	-	-	-
Adam17	chr12	2	2638	21348843--21351483	Novel	-	-	-	-
Asns	chr6	2	2628	7639523--7642152	Novel	-	-	-	-
Atad1	chr19	2	2627	32770388--32773016	Novel	-	-	-	-
Cenpa	chr5	2	2624	30969484--30972110	Novel	-	-	-	-
Btbd3	chr2	2	2622	138110312--138112938	Novel	-	-	-	-
Parp8	chr13	2	2616	117653065--117655683	Novel	-	-	-	-
Map4k3	chr17	2	2607	80994285--80996894	Novel	-	-	-	-
Sergef	chr7	2	2607	53768428--53771037	Novel	-	-	-	-
Lbh	chr17	2	2597	73267917--73270515	Novel	-	-	-	-
Ikbip	chr10	2	2596	90555999--90558598	Novel	-	-	-	-
Ass1	chr2	2	2594	31353756--31356350	Novel	-	-	-	-
Dbp	chr7	2	2594	52961132--52963726	Novel	-	-	-	-
Ilkap	chr1	2	2592	93278548--93281141	Novel	-	-	-	-
Kpnb1	chr11	2	2589	97034473--97037064	Novel	-	-	-	-
Ephx1	chr1	2	2586	182922171--182924758	Novel	-	-	-	-
Tnfrsf10b	chr14	2	2584	70173292--70175878	Novel	-	-	-	-
Gng5	chr3	2	2579	146163642--146166225	Novel	-	-	-	-
Fam96a	chr9	2	2579	65981528--65984108	Novel	-	-	-	-
Slc44a3	chr3	2	2577	121171393--121173971	Novel	-	-	-	-
Erp44	chr4	2	2573	48221948--48224522	Novel	-	-	-	-
Fam40a	chr3	2	2570	107424972--107427544	Novel	-	-	-	-
Dnase1l1	chrX	2	2570	71519805--71522380	Novel	-	-	-	-
Jmjd7	chr2	2	2566	119853311--119855879	Novel	-	-	-	-
Arhgap36	chrX	2	2554	46843906--46846462	Novel	-	-	-	-
Rnf115	chr3	2	2549	96589943--96592492	Novel	-	-	-	-
D10Ertd610e	chr10	2	2544	126624378--126626923	Novel	-	-	-	-
R3hdm2	chr10	2	2534	126896627--126899161	Novel	-	-	-	-
Psat1	chr19	2	2524	15992901--15995426	Novel	-	-	-	-
Ncoa6	chr2	2	2510	155241662--155244175	Novel	-	-	-	-
Naa25	chr5	2	2506	121876835--121879341	Novel	-	-	-	-
Fam179b	chr12	2	2502	66117655--66120159	Novel	-	-	-	-
Bcl7b	chr5	2	2499	135644457--135646957	Novel	-	-	-	-
Postn	chr3	2	2498	54181528--54184026	Novel	-	-	-	-
Dnm1	chr2	2	2492	32165153--32167649	Novel	-	-	-	-
Nucb2	chr7	2	2480	123674105--123676585	Novel	-	-	-	-
Cbx1	chr11	2	2454	96659628--96662082	Novel	-	-	-	-
Mapkapk5	chr5	2	2449	121985952--121988405	Novel	-	-	-	-
Znrf1	chr8	2	2444	114130746--114133194	Novel	-	-	-	-
Slc25a26	chr6	2	2439	94460854--94463294	Novel	-	-	-	-
Cpe	chr8	2	2434	67073822--67076257	Novel	-	-	-	-
Rbms1	chr2	2	2433	60591039--60593474	Novel	-	-	-	-
Fbxo7	chr10	2	2423	85484886--85487312	Novel	-	-	-	-
Hnrnpul2	chr19	2	2416	8895301--8897719	Novel	-	-	-	-
Adi1	chr12	2	2409	29360235--29362646	Novel	-	-	-	-
Rae1	chr2	2	2408	172825748--172828159	Novel	-	-	-	-
Trip10	chr17	2	2404	57390279--57392686	Novel	-	-	-	-
Mdfic	chr6	2	2404	15688582--15690987	Novel	-	-	-	-
Ccnh	chr13	2	2403	85348494--85350898	Novel	-	-	-	-
Lrch3	chr16	2	2403	32986111--32988516	Novel	-	-	-	-
Ccny	chr18	2	2403	9330378--9332781	Novel	-	-	-	-
1700113I22Rik	chr11	2	2374	101280499--101282876	Novel	-	-	-	-
Kctd3	chr1	2	2361	190821770--190824133	Novel	-	-	-	-
Patl1	chr19	2	2359	12011869--12014228	Novel	-	-	-	-
Tmem184b	chr15	2	2358	79200418--79202778	Novel	-	-	-	-
Pdcd2l	chr7	2	2355	34972012--34974369	Novel	-	-	-	-
Pdia4	chr6	2	2347	47754157--47756505	Novel	-	-	-	-
Ncapg2	chr12	2	2339	117679112--117681454	Novel	-	-	-	-
Fmn1	chr2	2	2339	113235534--113237874	Novel	-	-	-	-
Synpo	chr18	2	2331	60770658--60772991	Novel	-	-	-	-
Dnajc3	chr14	2	2329	119372024--119374353	Novel	-	-	-	-
Fkbp7	chr2	2	2328	76501405--76503735	Novel	-	-	-	-
Nexn	chr3	2	2328	151915919--151918250	Novel	-	-	-	-
Mrpl27	chr11	2	2326	94515472--94517800	Novel	-	-	-	-
Yeats2	chr16	2	2322	20177251--20179575	Novel	-	-	-	-
Pecr	chr1	2	2319	72321541--72323862	Novel	-	-	-	-
Sulf1	chr1	2	2306	12838534--12840841	Novel	-	-	-	-
Bpnt1	chr1	2	2300	187173757--187176061	Novel	-	-	-	-
Mars	chr10	2	2299	126737566--126739869	Novel	-	-	-	-
Trmu	chr15	2	2298	85720757--85723057	Novel	-	-	-	-
Mtbp	chr15	2	2294	55415571--55417865	Novel	-	-	-	-
2310036O22Rik	chr8	2	2284	87551133--87553417	Novel	-	-	-	-
Fgfr1	chr8	2	2277	26674904--26677182	Novel	-	-	-	-
Npcd	chr15	2	2272	79620873--79623152	Novel	-	-	-	-
Zfp78	chr7	2	2272	6325956--6328229	Novel	-	-	-	-
Ap1s1	chr5	2	2270	137519112--137521385	Novel	-	-	-	-
Smyd4	chr11	2	2257	75204726--75206987	Novel	-	-	-	-
Ppme1	chr7	2	2255	107484624--107486879	Novel	-	-	-	-
Smurf2	chr11	2	2245	106689988--106692236	Novel	-	-	-	-
B4galt2	chr4	2	2242	117547242--117549486	Novel	-	-	-	-
Ccnyl1	chr1	2	2239	64762464--64764706	Novel	-	-	-	-
Cnot1	chr8	2	2231	98254760--98256994	Novel	-	-	-	-
Srrm1	chr4	2	2230	134885405--134887636	Novel	-	-	-	-
Pigx	chr16	2	2224	32090204--32092431	Novel	-	-	-	-
Acaa1a	chr9	2	2217	119253369--119255588	Novel	-	-	-	-
Dync1li2	chr8	2	2208	106947129--106949340	Novel	-	-	-	-
Mybl1	chr1	2	2199	9660093--9662294	Novel	-	-	-	-
Cdc25c	chr18	2	2199	34904677--34906877	Novel	-	-	-	-
Ppic	chr18	2	2196	53568964--53571161	Novel	-	-	-	-
Mbd5	chr2	2	2195	49127885--49130083	Novel	-	-	-	-
2310001A20Rik	chr2	2	2192	150409924--150412118	Novel	-	-	-	-
2410089E03Rik	chr15	2	2188	8173149--8175338	Novel	-	-	-	-
Bub1b	chr2	2	2188	118433328--118435519	Novel	-	-	-	-
Usp48	chr4	2	2181	137162729--137164915	Novel	-	-	-	-
Mrps25	chr6	2	2168	92131665--92133836	Novel	-	-	-	-
Cpe	chr8	2	2159	67085538--67087700	Novel	-	-	-	-
Cask	chrX	2	2153	13154481--13156636	Novel	-	-	-	-
Fanca	chr8	2	2140	125799203--125801346	Novel	-	-	-	-
Pea15a	chr1	2	2132	174134594--174136728	Novel	-	-	-	-
Rpl22	chr4	2	2131	151704235--151706368	Novel	-	-	-	-
Tmem86a	chr7	2	2131	54306087--54308222	Novel	-	-	-	-
Dhrs7b	chr11	2	2126	60662703--60664832	Novel	-	-	-	-
Dixdc1	chr9	2	2124	50487467--50489591	Novel	-	-	-	-
Acox1	chr11	2	2114	116036696--116038814	Novel	-	-	-	-
Hdac4	chr1	2	2110	93878844--93880957	Novel	-	-	-	-
Tcf25	chr8	2	2107	125924595--125926704	Novel	-	-	-	-
Ywhab	chr2	2	2104	163837639--163839744	Novel	-	-	-	-
Mvd	chr8	2	2097	124958810--124960910	Novel	-	-	-	-
Pitrm1	chr13	2	2096	6564350--6566450	Novel	-	-	-	-
Slbp	chr5	2	2090	33992496--33994587	Novel	-	-	-	-
Rbm4	chr19	2	2087	4790310--4792399	Novel	-	-	-	-
Mkl1	chr15	2	2082	80850742--80852827	Novel	-	-	-	-
Hmgn1	chr16	2	2077	96346451--96348531	Novel	-	-	-	-
Hsdl2	chr4	2	2077	59605190--59607268	Novel	-	-	-	-
Sumo3	chr10	2	2073	77076795--77078870	Novel	-	-	-	-
Pif1	chr9	2	2069	65437858--65439932	Novel	-	-	-	-
Slc35b4	chr6	2	2053	34120573--34122627	Novel	-	-	-	-
Phospho2	chr2	2	2051	69628377--69630429	Novel	-	-	-	-
Edem2	chr2	2	2050	155541949--155544002	Novel	-	-	-	-
Sirt4	chr5	2	2049	115930534--115932585	Novel	-	-	-	-
Tax1bp1	chr6	2	2046	52692167--52694216	Novel	-	-	-	-
C1qbp	chr11	2	2043	70793628--70795671	Novel	-	-	-	-
Dnajc8	chr4	2	2040	132092059--132094103	Novel	-	-	-	-
Hdac7	chr15	2	2032	97624495--97626530	Novel	-	-	-	-
Fam179b	chr12	2	2027	66115438--66117468	Novel	-	-	-	-
Dnajc17	chr2	2	2026	119009738--119011765	Novel	-	-	-	-
BC002163	chr4	2	2026	123393324--123395350	Novel	-	-	-	-
Grik5	chr7	2	2025	25845875--25847901	Novel	-	-	-	-
Nme1	chr11	2	2023	93827250--93829274	Novel	-	-	-	-
Oat	chr7	2	2023	139756017--139758040	Novel	-	-	-	-
D030074E01Rik	chr18	2	2022	20983568--20985593	Novel	-	-	-	-
Mybl2	chr2	2	2016	162901511--162903527	Novel	-	-	-	-
Tpm1	chr9	2	2003	66881799--66883805	Novel	-	-	-	-
Sf3a3	chr4	2	2001	124395661--124397665	Novel	-	-	-	-
[truncated: 8,078 more rows]

## Sheet:  Dtt case 3
Gene	Chromosome	Supporting Reads Het	Splice Length Het	Range of Supporting Reads Het	Novel or Known	Supporting Reads KO	Splice Length KO	Range of Supporting Reads KO	Novel or Known
Xbp1	chr11	173	26	5424280--5424312	Novel	-	-	-	-
Rps9	chr7	80	4	3658432--3658436	Novel	-	-	-	-
Bgn	chrX	33	2	70740814--70740826	Novel	-	-	-	-
1810013L24Rik	chr16	30	3	8858087--8858093	Novel	-	-	-	-
Bgn	chrX	24	2	70740847--70740858	Novel	-	-	-	-
Phldb2	chr16	21	2	45746986--45746997	Novel	-	-	-	-
Itpripl2	chr7	20	3	125629306--125629309	Novel	-	-	-	-
Poldip3	chr15	16	3	82957776--82957780	Novel	-	-	-	-
Prkd1	chr12	15	30398	51496027--51526426	Novel	-	-	-	-
Capza2	chr6	14	8	17615665--17615682	Novel	-	-	-	-
Col8a1	chr16	14	2	57624934--57624942	Novel	-	-	-	-
Pcdhga1	chr18	14	2	38000064--38000076	Novel	-	-	-	-
Actb	chr5	14	2	143665187--143665194	Novel	-	-	-	-
Csnk1e	chr15	13	6	79248537--79248553	Novel	-	-	-	-
Vim	chr2	13	2	13504183--13504193	Novel	-	-	-	-
Tnks2	chr19	12	3861	36949863--36953725	Novel	-	-	-	-
Zfp498	chr5	12	2523	146044652--146047178	Novel	-	-	-	-
Tgfb3	chr12	12	311	87400003--87400314	Novel	-	-	-	-
Senp6	chr9	10	24694	79915377--79940073	Novel	-	-	-	-
Clk2	chr3	10	1125	88972845--88973970	Novel	-	-	-	-
Trp53	chr11	10	398	69400475--69400873	Novel	-	-	-	-
Bgn	chrX	10	4	70740821--70740835	Novel	-	-	-	-
Boc	chr16	10	3	44496541--44496549	Novel	-	-	-	-
Abi3bp	chr16	9	28768	56613832--56642601	Novel	-	-	-	-
Synj2	chr17	9	2938	6016344--6019285	Novel	-	-	-	-
Gatad2a	chr8	9	1297	72437119--72438419	Novel	-	-	-	-
Ssr4	chrX	9	646	71034491--71035138	Novel	-	-	-	-
Ltbp3	chr19	9	199	5745765--5745968	Novel	-	-	-	-
Adamts6	chr13	9	190	105235031--105235223	Novel	-	-	-	-
Cxcl12	chr6	9	3	117124592--117124605	Novel	-	-	-	-
Bat1a	chr17	8	1394	35378795--35380191	Novel	-	-	-	-
Amotl2	chr9	8	1367	102621043--102622412	Novel	-	-	-	-
Tmem39a	chr16	8	803	38587491--38588295	Novel	-	-	-	-
Bub3	chr7	8	691	138705118--138705812	Novel	-	-	-	-
Mbd3	chr10	8	616	79856021--79856639	Novel	-	-	-	-
Mrpl28	chr17	8	538	26261662--26262201	Novel	-	-	-	-
Ccnd3	chr17	8	328	47731353--47731684	Novel	-	-	-	-
Canx	chr11	8	139	50110636--50110776	Novel	-	-	-	-
Pcnxl3	chr19	8	83	5684465--5684550	Novel	-	-	-	-
Igfbp4	chr11	8	2	98913019--98913028	Novel	-	-	-	-
Iars	chr13	8	2	49829203--49829215	Novel	-	-	-	-
Flnb	chr14	8	2	8783846--8783858	Novel	-	-	-	-
Slc6a6	chr6	8	2	91708777--91708786	Novel	-	-	-	-
Igfbp2	chr1	7	23611	72872046--72895659	Novel	-	-	-	-
Fstl1	chr16	7	16537	37777434--37793973	Novel	-	-	-	-
Ctnnd2	chr15	7	16021	30835586--30851609	Novel	-	-	-	-
Cenph	chr13	7	3355	101530148--101533504	Novel	-	-	-	-
Son	chr16	7	3229	91671708--91674940	Novel	-	-	-	-
R3hdm1	chr1	7	2235	130078739--130080977	Novel	-	-	-	-
Sdc4	chr2	7	1267	164256813--164258081	Novel	-	-	-	-
Dnttip1	chr2	7	1194	164583556--164584751	Novel	-	-	-	-
Itgb1	chr8	7	1165	131246932--131248097	Novel	-	-	-	-
Ywhae	chr11	7	1164	75569153--75570319	Novel	-	-	-	-
AA408296	chr1	7	717	194940081--194940800	Novel	-	-	-	-
AI314976	chr17	7	452	48549695--48550149	Novel	-	-	-	-
Clip3	chr7	7	335	31076859--31077197	Novel	-	-	-	-
D10Ertd610e	chr10	7	157	126621290--126621449	Novel	-	-	-	-
Sf3a2	chr10	7	77	80266466--80266545	Novel	-	-	-	-
6820431F20Rik	chr8	7	6	19865857--19865864	Novel	-	-	-	-
Nid1	chr13	7	2	13602544--13602552	Novel	-	-	-	-
Cxxc5	chr18	6	28153	35989892--36018046	Novel	-	-	-	-
Myh9	chr15	6	22779	77643659--77666441	Novel	-	-	-	-
D4Ertd22e	chr4	6	20913	140674692--140695607	Novel	-	-	-	-
AI846148	chr19	6	15207	7432937--7448149	Novel	-	-	-	-
Eya4	chr10	6	13844	22878960--22892806	Novel	-	-	-	-
Trappc3	chr4	6	10214	125939705--125949921	Novel	-	-	-	-
Sec31a	chr5	6	7800	100837132--100844932	Novel	-	-	-	-
Fam149b	chr14	6	6377	21187174--21193551	Novel	-	-	-	-
Snap23	chr2	6	4198	120412010--120416211	Novel	-	-	-	-
Epn1	chr7	6	3185	5032077--5035264	Novel	-	-	-	-
Mrps18b	chr17	6	2855	36048422--36051279	Novel	-	-	-	-
Lrrk1	chr7	6	2369	73437310--73439683	Novel	-	-	-	-
Nisch	chr14	6	2301	31995826--31998129	Novel	-	-	-	-
Slc44a1	chr4	6	2175	53576092--53578269	Novel	-	-	-	-
Ube2g2	chr10	6	1935	77104323--77106260	Novel	-	-	-	-
Mpi	chr9	6	1932	57394402--57396336	Novel	-	-	-	-
Trak2	chr1	6	1717	58963655--58965375	Novel	-	-	-	-
Qrich1	chr9	6	1526	108419570--108421097	Novel	-	-	-	-
Nbr1	chr11	6	1522	101437721--101439246	Novel	-	-	-	-
Vezf1	chr11	6	1447	87888227--87889674	Novel	-	-	-	-
Zfp532	chr18	6	1376	65845341--65846723	Novel	-	-	-	-
Tsg101	chr7	6	1317	54146410--54147727	Novel	-	-	-	-
H2afv	chr11	6	1307	6338069--6339381	Novel	-	-	-	-
Serpinf1	chr11	6	876	75227546--75228423	Novel	-	-	-	-
Tctex1d2	chr16	6	843	32425396--32426240	Novel	-	-	-	-
Zufsp	chr10	6	618	33669670--33670289	Novel	-	-	-	-
Tctex1d2	chr16	6	616	32426325--32426943	Novel	-	-	-	-
Phldb2	chr16	6	598	45774458--45775058	Novel	-	-	-	-
Cav1	chr6	6	562	17257316--17257881	Novel	-	-	-	-
Tmem106c	chr15	6	515	97794754--97795271	Novel	-	-	-	-
Mmp2	chr8	6	461	95376609--95377073	Novel	-	-	-	-
Scyl1	chr19	6	227	5759752--5759981	Novel	-	-	-	-
1810031K17Rik	chr1	6	196	75138076--75138274	Novel	-	-	-	-
Rbm12b	chr4	6	157	12067529--12067687	Novel	-	-	-	-
Usp19	chr9	6	84	108402337--108402422	Novel	-	-	-	-
Peg10	chr6	6	54	4706413--4706477	Novel	-	-	-	-
Tagln2	chr1	6	4	174437024--174437038	Novel	-	-	-	-
Epha4	chr1	6	2	77365613--77365625	Novel	-	-	-	-
Epha4	chr1	6	2	77365663--77365675	Novel	-	-	-	-
Nab2	chr10	6	2	127098411--127098423	Novel	-	-	-	-
Kdm6b	chr11	6	2	69212294--69212306	Novel	-	-	-	-
Pacsin2	chr15	6	2	83206880--83206892	Novel	-	-	-	-
Csf1	chr3	6	2	107544643--107544652	Novel	-	-	-	-
Nuak1	chr10	5	45971	83856888--83902860	Novel	-	-	-	-
Galnt1	chr18	5	26247	24364850--24391099	Novel	-	-	-	-
Igfbp2	chr1	5	23599	72872059--72895659	Novel	-	-	-	-
Ehbp1	chr11	5	21021	21968506--21989527	Novel	-	-	-	-
Pvt1	chr15	5	19270	62054457--62073728	Novel	-	-	-	-
Vps37c	chr19	5	17313	10763386--10780700	Novel	-	-	-	-
Tex264	chr9	5	11190	106576066--106587260	Novel	-	-	-	-
Rin3	chr12	5	8732	103612085--103620820	Novel	-	-	-	-
Trak1	chr9	5	8470	121369630--121378102	Novel	-	-	-	-
Eif3h	chr15	5	7499	51621659--51629158	Novel	-	-	-	-
Hbegf	chr18	5	7482	36667258--36674742	Novel	-	-	-	-
Cyhr1	chr15	5	7229	76479560--76486791	Novel	-	-	-	-
Tipin	chr9	5	6909	64141936--64148848	Novel	-	-	-	-
Col5a1	chr2	5	6885	27881225--27888110	Novel	-	-	-	-
Myo6	chr9	5	6293	80148472--80154766	Novel	-	-	-	-
Papola	chr12	5	5432	107067485--107072920	Novel	-	-	-	-
Cbx1	chr11	5	4980	96664135--96669116	Novel	-	-	-	-
Denr	chr5	5	4899	124367289--124372188	Novel	-	-	-	-
Rabepk	chr2	5	4777	34641245--34646023	Novel	-	-	-	-
Arl8a	chr1	5	4743	137044304--137049047	Novel	-	-	-	-
Ergic2	chr6	5	4313	148139406--148143721	Novel	-	-	-	-
Serpinb6a	chr13	5	3922	34023514--34027438	Novel	-	-	-	-
Mpdz	chr4	5	3506	81002401--81005907	Novel	-	-	-	-
Pfkm	chr15	5	3493	97939089--97942584	Novel	-	-	-	-
Tspan4	chr7	5	3115	148672333--148675450	Novel	-	-	-	-
Rpl35	chr2	5	2966	38857284--38860251	Novel	-	-	-	-
Sepx1	chr17	5	2654	24873705--24876361	Novel	-	-	-	-
Ctps	chr4	5	2443	120235483--120237926	Novel	-	-	-	-
2210404J11Rik	chr17	5	2397	15198144--15200543	Novel	-	-	-	-
Ppib	chr9	5	2354	65910937--65913294	Novel	-	-	-	-
Pvr	chr7	5	2267	20504033--20506302	Novel	-	-	-	-
5730437N04Rik	chr17	5	1880	5411467--5413350	Novel	-	-	-	-
Kdm5c	chrX	5	1843	148674738--148676582	Novel	-	-	-	-
Rad54b	chr4	5	1731	11527046--11528779	Novel	-	-	-	-
Nagk	chr6	5	1658	83745241--83746901	Novel	-	-	-	-
Hspg2	chr4	5	1652	137064376--137066031	Novel	-	-	-	-
Fam150a	chr1	5	1508	6351724--6353233	Novel	-	-	-	-
Tnpo2	chr8	5	1400	87560875--87562276	Novel	-	-	-	-
Arhgap23	chr11	5	1179	97324929--97326109	Novel	-	-	-	-
Cd200	chr16	5	1134	45392500--45393636	Novel	-	-	-	-
Klhdc4	chr8	5	1082	124344120--124345204	Novel	-	-	-	-
Ets1	chr9	5	1065	32540611--32541677	Novel	-	-	-	-
Gtf3a	chr5	5	1049	147765653--147766702	Novel	-	-	-	-
Tnpo2	chr8	5	1043	87561189--87562233	Novel	-	-	-	-
Klhdc8a	chr1	5	1039	134199265--134200306	Novel	-	-	-	-
Arhgef19	chr4	5	1032	140801055--140802090	Novel	-	-	-	-
Wdfy3	chr5	5	1016	102316089--102317107	Novel	-	-	-	-
Mtx3	chr13	5	766	93619478--93620246	Novel	-	-	-	-
Adamts6	chr13	5	704	105103006--105103712	Novel	-	-	-	-
Gmpr	chr13	5	676	45615542--45616220	Novel	-	-	-	-
2015-09-05	chr16	5	657	18623546--18624205	Novel	-	-	-	-
Psmd4	chr3	5	648	94836905--94837557	Novel	-	-	-	-
Bet1l	chr7	5	640	148041064--148041706	Novel	-	-	-	-
Nhlrc2	chr19	5	619	56666296--56666917	Novel	-	-	-	-
Tnk2	chr16	5	575	32670300--32670880	Novel	-	-	-	-
Fam76b	chr9	5	475	13640625--13641104	Novel	-	-	-	-
Rpl7	chr1	5	452	16093765--16094219	Novel	-	-	-	-
Rps5	chr7	5	452	13507868--13508322	Novel	-	-	-	-
Ap2m1	chr16	5	442	20542263--20542712	Novel	-	-	-	-
Cpsf6	chr10	5	413	116798416--116798831	Novel	-	-	-	-
Pacs2	chr12	5	392	114301652--114302046	Novel	-	-	-	-
Tcf25	chr8	5	360	125924595--125924957	Novel	-	-	-	-
Emg1	chr6	5	303	124655229--124655533	Novel	-	-	-	-
Csf1	chr3	5	249	107559657--107559906	Novel	-	-	-	-
3200002M19Rik	chr7	5	245	109045457--109045702	Novel	-	-	-	-
Chd3	chr11	5	185	69162026--69162213	Novel	-	-	-	-
Tmed4	chr11	5	182	6174500--6174684	Novel	-	-	-	-
Gm14005	chr2	5	136	128254906--128255045	Novel	-	-	-	-
Aurkb	chr11	5	124	68859310--68859436	Novel	-	-	-	-
Hyou1	chr9	5	110	44197551--44197664	Novel	-	-	-	-
Col5a1	chr2	5	96	27884517--27884616	Novel	-	-	-	-
Pofut2	chr10	5	95	76729837--76729934	Novel	-	-	-	-
Ftl1	chr7	5	93	52714599--52714693	Novel	-	-	-	-
Myh9	chr15	5	33	77594259--77594297	Novel	-	-	-	-
Bgn	chrX	5	8	70740808--70740824	Novel	-	-	-	-
Ldoc1l	chr15	5	5	84386100--84386110	Novel	-	-	-	-
Itpripl2	chr7	5	4	125629305--125629309	Novel	-	-	-	-
Sparc	chr11	5	3	55208926--55208938	Novel	-	-	-	-
Adarb2	chr13	5	3	8288989--8288993	Novel	-	-	-	-
C2cd2	chr16	5	3	98080608--98080615	Novel	-	-	-	-
Ccdc134	chr15	5	2	81972028--81972036	Novel	-	-	-	-
2310014H01Rik	chr17	5	2	36012166--36012176	Novel	-	-	-	-
Acta2	chr19	5	2	34316124--34316134	Novel	-	-	-	-
Sdc4	chr2	5	2	164251389--164251396	Novel	-	-	-	-
Prkci	chr3	5	2	30950186--30950197	Novel	-	-	-	-
Akap2	chr4	5	2	57907203--57907212	Novel	-	-	-	-
Ccnd2	chr6	5	2	127100945--127100957	Novel	-	-	-	-
Mtpn	chr6	5	2	35460598--35460610	Novel	-	-	-	-
Mtpn	chr6	5	2	35460624--35460634	Novel	-	-	-	-
Lrrc32	chr7	5	2	105649883--105649895	Novel	-	-	-	-
Mapkap1	chr2	4	47294	34389414--34436713	Novel	-	-	-	-
Mgmt	chr7	4	31255	144111693--144142951	Novel	-	-	-	-
Btd	chr14	4	24746	32454318--32479068	Novel	-	-	-	-
Ythdf2	chr4	4	23804	131742861--131766667	Novel	-	-	-	-
Tns1	chr1	4	20784	74062757--74083546	Novel	-	-	-	-
Actn1	chr12	4	19977	81310460--81330437	Novel	-	-	-	-
Pank2	chr2	4	19278	131099854--131119134	Novel	-	-	-	-
Gpsm2	chr3	4	18954	108506004--108524960	Novel	-	-	-	-
Fbxw4	chr19	4	18122	45715011--45733134	Novel	-	-	-	-
Rad52	chr6	4	15751	119852853--119868604	Novel	-	-	-	-
Ywhab	chr2	4	15730	163821605--163837337	Novel	-	-	-	-
Ubap1	chr4	4	15325	41318879--41334211	Novel	-	-	-	-
Nadk	chr4	4	12748	154938087--154950836	Novel	-	-	-	-
Aatf	chr11	4	12714	84236520--84249237	Novel	-	-	-	-
Kcnj15	chr16	4	12349	95501068--95513418	Novel	-	-	-	-
Wsb2	chr5	4	12009	117813768--117825779	Novel	-	-	-	-
Cd200	chr16	4	11560	45397408--45408969	Novel	-	-	-	-
Jup	chr11	4	11232	100247702--100258935	Novel	-	-	-	-
Slc1a6	chr10	4	10932	78251838--78262775	Novel	-	-	-	-
Srsf4	chr4	4	10405	131429784--131440190	Novel	-	-	-	-
Tfdp2	chr9	4	9483	96123617--96133102	Novel	-	-	-	-
Synpo	chr18	4	8974	60764144--60773120	Novel	-	-	-	-
Golt1b	chr6	4	8818	142335889--142344708	Novel	-	-	-	-
1700024P16Rik	chr4	4	8721	104608985--104617709	Novel	-	-	-	-
Rhoa	chr9	4	8364	108209271--108217638	Novel	-	-	-	-
Naa20	chr2	4	8334	145729098--145737432	Novel	-	-	-	-
Snx5	chr2	4	7437	144087760--144095197	Novel	-	-	-	-
Gas2	chr7	4	7401	59135878--59143283	Novel	-	-	-	-
Ccnyl1	chr1	4	7334	64747616--64754954	Novel	-	-	-	-
Spata2	chr2	4	7169	167311093--167318263	Novel	-	-	-	-
Ercc3	chr18	4	7155	32417046--32424203	Novel	-	-	-	-
Hdhd2	chr18	4	6581	77183269--77189852	Novel	-	-	-	-
Srgap3	chr6	4	6447	112673194--112679643	Novel	-	-	-	-
Ppil3	chr1	4	6393	58491293--58497688	Novel	-	-	-	-
Git2	chr5	4	6105	115217217--115223323	Novel	-	-	-	-
Hdgf	chr3	4	5925	87711086--87717012	Novel	-	-	-	-
Srpk2	chr5	4	5769	23013537--23019309	Novel	-	-	-	-
Morf4l2	chrX	4	5587	133270158--133275750	Novel	-	-	-	-
Ramp3	chr11	4	5573	6558629--6564205	Novel	-	-	-	-
Farsb	chr1	4	5558	78469208--78474769	Novel	-	-	-	-
Gpr126	chr10	4	5473	14170470--14175944	Novel	-	-	-	-
P2rx4	chr5	4	5300	123169300--123174603	Novel	-	-	-	-
Prkag1	chr15	4	5153	98656162--98661318	Novel	-	-	-	-
H13	chr2	4	5054	152495498--152500555	Novel	-	-	-	-
Sdhb	chr4	4	5024	140517388--140522416	Novel	-	-	-	-
Xpa	chr4	4	4791	46188287--46193080	Novel	-	-	-	-
Tdp2	chr13	4	4759	24923964--24928726	Novel	-	-	-	-
Deaf1	chr7	4	4643	148514161--148518809	Novel	-	-	-	-
Cap2	chr13	4	4608	46735489--46740100	Novel	-	-	-	-
Golga3	chr5	4	4553	110606067--110610622	Novel	-	-	-	-
Lpcat2	chr8	4	4358	95406104--95410464	Novel	-	-	-	-
Exoc1	chr5	4	4162	76974386--76978550	Novel	-	-	-	-
Ilf3	chr9	4	4046	21204457--21208503	Novel	-	-	-	-
Nt5c3l	chr11	4	3944	100297554--100301498	Novel	-	-	-	-
Wdsub1	chr2	4	3869	59716587--59720457	Novel	-	-	-	-
Ddr1	chr17	4	3757	35830862--35834619	Novel	-	-	-	-
Ptprm	chr17	4	3726	67043266--67046996	Novel	-	-	-	-
Pcbp4	chr9	4	3561	106358773--106362335	Novel	-	-	-	-
Pbxip1	chr3	4	3499	89243521--89247022	Novel	-	-	-	-
Dcbld2	chr16	4	3417	58451896--58455315	Novel	-	-	-	-
Tacc2	chr7	4	3417	137781748--137785170	Novel	-	-	-	-
2310003L22Rik	chr2	4	3405	140025194--140028604	Novel	-	-	-	-
Srsf11	chr3	4	3365	157686323--157689690	Novel	-	-	-	-
Amn1	chr6	4	3347	149133646--149136996	Novel	-	-	-	-
Baiap2	chr11	4	3273	119864399--119867673	Novel	-	-	-	-
Brf1	chr12	4	3246	114204226--114207476	Novel	-	-	-	-
Ing4	chr6	4	3185	124994042--124997231	Novel	-	-	-	-
Anxa5	chr3	4	3106	36352808--36355917	Novel	-	-	-	-
Cfdp1	chr8	4	3092	114292685--114295781	Novel	-	-	-	-
4930455C21Rik	chr16	4	2993	38505929--38508924	Novel	-	-	-	-
Add1	chr5	4	2876	34941094--34943973	Novel	-	-	-	-
Tnrc18	chr5	4	2815	143551867--143554685	Novel	-	-	-	-
Hnrnpul2	chr19	4	2716	8895301--8898019	Novel	-	-	-	-
Dazap1	chr10	4	2695	79737623--79740319	Novel	-	-	-	-
Atpif1	chr4	4	2658	132086738--132089397	Novel	-	-	-	-
Vps29	chr5	4	2600	122810211--122812813	Novel	-	-	-	-
Xrn2	chr2	4	2447	146900765--146903212	Novel	-	-	-	-
Sipa1l1	chr12	4	2375	83547915--83550293	Novel	-	-	-	-
Itgb5	chr16	4	2333	33944289--33946624	Novel	-	-	-	-
Ybx1	chr4	4	2289	118951803--118954093	Novel	-	-	-	-
Fbln2	chr6	4	2244	91213464--91215711	Novel	-	-	-	-
Miip	chr4	4	2239	147237058--147239300	Novel	-	-	-	-
Ifngr1	chr10	4	2182	19318941--19321126	Novel	-	-	-	-
Gstz1	chr12	4	2136	88494143--88496282	Novel	-	-	-	-
Gtpbp8	chr16	4	2130	44743980--44746113	Novel	-	-	-	-
Vegfa	chr17	4	2081	46165348--46167431	Novel	-	-	-	-
Ammecr1l	chr18	4	1995	31936512--31938510	Novel	-	-	-	-
Dnm1l	chr16	4	1985	16316868--16318858	Novel	-	-	-	-
Itfg2	chr6	4	1972	128364302--128366276	Novel	-	-	-	-
2700062C07Rik	chr18	4	1969	24629481--24631450	Novel	-	-	-	-
Camk2g	chr14	4	1963	21574924--21576889	Novel	-	-	-	-
Prpf38b	chr3	4	1938	108711320--108713262	Novel	-	-	-	-
Sf3b3	chr8	4	1936	113353445--113355385	Novel	-	-	-	-
Gapvd1	chr2	4	1922	34570848--34572774	Novel	-	-	-	-
Picalm	chr7	4	1919	97337766--97339686	Novel	-	-	-	-
Atrip	chr9	4	1890	108971911--108973802	Novel	-	-	-	-
Tsta3	chr15	4	1796	75757525--75759321	Novel	-	-	-	-
Usp48	chr4	4	1768	137179302--137181071	Novel	-	-	-	-
Sf3a1	chr11	4	1724	4071356--4073084	Novel	-	-	-	-
Rictor	chr15	4	1709	6737718--6739432	Novel	-	-	-	-
Rpl22	chr4	4	1674	151701694--151703368	Novel	-	-	-	-
Gpr153	chr4	4	1671	151654200--151655878	Novel	-	-	-	-
Coq2	chr5	4	1662	101090936--101092600	Novel	-	-	-	-
Cenpk	chr13	4	1644	105019162--105020808	Novel	-	-	-	-
Slc9a5	chr8	4	1624	107885537--107887162	Novel	-	-	-	-
Rps14	chr18	4	1619	60934435--60936054	Novel	-	-	-	-
Tbc1d19	chr5	4	1481	54222725--54224210	Novel	-	-	-	-
Fbxo17	chr7	4	1458	29521222--29522680	Novel	-	-	-	-
Fbln2	chr6	4	1438	91220081--91221519	Novel	-	-	-	-
Axl	chr7	4	1427	26572006--26573434	Novel	-	-	-	-
Hdlbp	chr1	4	1404	95337357--95338763	Novel	-	-	-	-
Sgsm2	chr11	4	1390	74677196--74678586	Novel	-	-	-	-
Bbs5	chr2	4	1386	69492169--69493555	Novel	-	-	-	-
Mmp2	chr8	4	1339	95357139--95358480	Novel	-	-	-	-
Srp54a	chr12	4	1336	56347028--56348367	Novel	-	-	-	-
Slc43a1	chr2	4	1333	84679660--84680995	Novel	-	-	-	-
Surf2	chr2	4	1333	26773051--26774384	Novel	-	-	-	-
Zkscan5	chr5	4	1332	145979587--145980922	Novel	-	-	-	-
1110038B12Rik	chr17	4	1288	35087791--35089081	Novel	-	-	-	-
Hnrnpa1	chr15	4	1240	103073148--103074391	Novel	-	-	-	-
Pppde2	chr15	4	1205	81828729--81829935	Novel	-	-	-	-
Foxk2	chr11	4	1130	121156210--121157342	Novel	-	-	-	-
Ankrd50	chr3	4	1103	38382489--38383594	Novel	-	-	-	-
Lphn1	chr8	4	1097	86447007--86448104	Novel	-	-	-	-
3300002I08Rik	chr2	4	1081	150149822--150150908	Novel	-	-	-	-
Ipmk	chr10	4	1064	70835627--70836692	Novel	-	-	-	-
Lztr1	chr16	4	1025	17519619--17520644	Novel	-	-	-	-
Axl	chr7	4	1021	26558509--26559535	Novel	-	-	-	-
Qrich1	chr9	4	969	108431246--108432220	Novel	-	-	-	-
Cdk2ap1	chr5	4	968	124800180--124801151	Novel	-	-	-	-
Ppie	chr4	4	945	122816206--122817152	Novel	-	-	-	-
S100a13	chr3	4	943	90318940--90319885	Novel	-	-	-	-
Smg5	chr3	4	924	88155501--88156427	Novel	-	-	-	-
Rplp0	chr5	4	895	116009897--116010792	Novel	-	-	-	-
Qtrt1	chr9	4	886	21221837--21222727	Novel	-	-	-	-
Serpina3g	chr12	4	876	105474526--105475404	Novel	-	-	-	-
Zfp408	chr2	4	858	91488233--91489094	Novel	-	-	-	-
Pelp1	chr11	4	840	70209216--70210059	Novel	-	-	-	-
Arl16	chr11	4	832	120327135--120327968	Novel	-	-	-	-
Ccni	chr5	4	804	93631486--93632294	Novel	-	-	-	-
Rbck1	chr2	4	790	152149212--152150004	Novel	-	-	-	-
Bcl2l12	chr7	4	779	52248401--52249183	Novel	-	-	-	-
Ube2d3	chr3	4	773	135101834--135102608	Novel	-	-	-	-
Srsf11	chr3	4	763	157686323--157687086	Novel	-	-	-	-
Hist3h2a	chr11	4	699	58768892--58769593	Novel	-	-	-	-
Ddr1	chr17	4	662	35821277--35821943	Novel	-	-	-	-
Kirrel	chr3	4	617	86892454--86893073	Novel	-	-	-	-
Pdlim7	chr13	4	587	55608981--55609569	Novel	-	-	-	-
Ranbp3	chr17	4	572	56846660--56847233	Novel	-	-	-	-
Sema3f	chr9	4	567	107587107--107587676	Novel	-	-	-	-
Rps24	chr14	4	559	25310410--25310971	Novel	-	-	-	-
Bat2	chr17	4	554	35291181--35291737	Novel	-	-	-	-
Mthfsd	chr8	4	548	123630871--123631423	Novel	-	-	-	-
Selm	chr11	4	545	3416297--3416844	Novel	-	-	-	-
Vars	chr17	4	534	35147615--35148149	Novel	-	-	-	-
Rexo1	chr10	4	531	80011278--80011810	Novel	-	-	-	-
Rrbp1	chr2	4	529	143779940--143780471	Novel	-	-	-	-
Zbtb48	chr4	4	505	151401168--151401673	Novel	-	-	-	-
Slc39a13	chr2	4	501	90909810--90910312	Novel	-	-	-	-
Zfp532	chr18	4	498	65742051--65742551	Novel	-	-	-	-
Ino80e	chr7	4	497	133996505--133997005	Novel	-	-	-	-
Pdia5	chr16	4	491	35410521--35411014	Novel	-	-	-	-
Apba3	chr10	4	490	80731062--80731555	Novel	-	-	-	-
Peci	chr13	4	482	35081566--35082052	Novel	-	-	-	-
Dlgap5	chr14	4	473	48025540--48026015	Novel	-	-	-	-
Galk1	chr11	4	460	115871414--115871881	Novel	-	-	-	-
H2afz	chr3	4	446	137527649--137528097	Novel	-	-	-	-
Fbxw4	chr19	4	445	45653697--45654143	Novel	-	-	-	-
Ppm1g	chr5	4	411	31506046--31506460	Novel	-	-	-	-
Scarf2	chr16	4	399	17804501--17804902	Novel	-	-	-	-
Nop56	chr2	4	378	130102387--130102770	Novel	-	-	-	-
Anapc13	chr9	4	376	102531713--102532093	Novel	-	-	-	-
Gm129	chr3	4	365	95685512--95685879	Novel	-	-	-	-
Rpusd1	chr17	4	333	25864789--25865126	Novel	-	-	-	-
Maz	chr7	4	313	134166681--134166997	Novel	-	-	-	-
Thap7	chr16	4	298	17530478--17530778	Novel	-	-	-	-
Atp5sl	chr7	4	296	26407066--26407362	Novel	-	-	-	-
Bmp1	chr14	4	295	70890057--70890353	Novel	-	-	-	-
Ppp5c	chr7	4	284	17594057--17594343	Novel	-	-	-	-
1810009A15Rik	chr19	4	275	8964215--8964494	Novel	-	-	-	-
Zfp187	chr13	4	272	21539762--21540037	Novel	-	-	-	-
Ip6k2	chr9	4	258	108698725--108698988	Novel	-	-	-	-
Rpl4	chr9	4	257	64023107--64023364	Novel	-	-	-	-
Eif4g1	chr16	4	247	20684254--20684501	Novel	-	-	-	-
Dcdc2b	chr4	4	238	129286087--129286328	Novel	-	-	-	-
Ino80c	chr18	4	232	24270283--24270516	Novel	-	-	-	-
Hax1	chr3	4	227	89801496--89801723	Novel	-	-	-	-
Eif4g1	chr16	4	220	20684260--20684480	Novel	-	-	-	-
Gmpr2	chr14	4	213	56291327--56291542	Novel	-	-	-	-
Wdr85	chr2	4	212	24818328--24818542	Novel	-	-	-	-
Trip6	chr5	4	195	137751632--137751829	Novel	-	-	-	-
Aebp1	chr11	4	193	5768817--5769012	Novel	-	-	-	-
Etv4	chr11	4	190	101645640--101645830	Novel	-	-	-	-
Ifitm2	chr7	4	180	148141072--148141254	Novel	-	-	-	-
Emd	chrX	4	178	71500368--71500548	Novel	-	-	-	-
Npat	chr9	4	171	53371086--53371259	Novel	-	-	-	-
Tpr	chr1	4	160	152293090--152293253	Novel	-	-	-	-
Pigt	chr2	4	160	164333075--164333245	Novel	-	-	-	-
Safb	chr17	4	151	56744820--56744974	Novel	-	-	-	-
Pih1d1	chr7	4	150	52415159--52415311	Novel	-	-	-	-
Tmem222	chr4	4	148	132826728--132826878	Novel	-	-	-	-
Dpagt1	chr9	4	147	44140749--44140901	Novel	-	-	-	-
Josd2	chr7	4	146	51723528--51723677	Novel	-	-	-	-
Vars	chr17	4	133	35148409--35148544	Novel	-	-	-	-
Ndufb10	chr17	4	130	24859465--24859595	Novel	-	-	-	-
Apba3	chr10	4	125	80734281--80734407	Novel	-	-	-	-
Scaf1	chr7	4	120	52260993--52261115	Novel	-	-	-	-
Fam76b	chr9	4	120	13641158--13641280	Novel	-	-	-	-
Alkbh6	chr7	4	117	31097406--31097525	Novel	-	-	-	-
Polm	chr11	4	113	5735518--5735633	Novel	-	-	-	-
Gpr124	chr8	4	102	28231370--28231473	Novel	-	-	-	-
Fxyd5	chr7	4	92	31817899--31817993	Novel	-	-	-	-
Tubgcp6	chr15	4	87	88932596--88932683	Novel	-	-	-	-
Zfyve19	chr2	4	86	119037278--119037366	Novel	-	-	-	-
Btbd9	chr17	4	82	30532823--30532907	Novel	-	-	-	-
Dimt1	chr13	4	79	107739691--107739773	Novel	-	-	-	-
Rtel1	chr2	4	78	181090784--181090862	Novel	-	-	-	-
Tbl3	chr17	4	76	24839011--24839091	Novel	-	-	-	-
Rab24	chr13	4	75	55421597--55421676	Novel	-	-	-	-
Maged2	chrX	4	48	147241394--147241450	Novel	-	-	-	-
Adamts5	chr16	4	3	85862240--85862253	Novel	-	-	-	-
Sf3a3	chr4	4	3	124405379--124405391	Novel	-	-	-	-
Metap2	chr10	4	2	93352454--93352466	Novel	-	-	-	-
Nus1	chr10	4	2	52156633--52156645	Novel	-	-	-	-
Nf2	chr11	4	2	4666553--4666560	Novel	-	-	-	-
Frmd6	chr12	4	2	72003122--72003134	Novel	-	-	-	-
Rictor	chr15	4	2	6748313--6748320	Novel	-	-	-	-
Agpat4	chr17	4	2	12412252--12412260	Novel	-	-	-	-
Cfl1	chr19	4	2	5493779--5493789	Novel	-	-	-	-
D19Wsu162e	chr19	4	2	46731277--46731284	Novel	-	-	-	-
Mta2	chr19	4	2	9026260--9026272	Novel	-	-	-	-
Capza1	chr3	4	2	104626223--104626235	Novel	-	-	-	-
F730047E07Rik	chr4	4	2	24529943--24529955	Novel	-	-	-	-
Kdm4a	chr4	4	2	117810340--117810350	Novel	-	-	-	-
Ppap2b	chr4	4	2	104904061--104904073	Novel	-	-	-	-
Wfs1	chr5	4	2	37358008--37358020	Novel	-	-	-	-
Aak1	chr6	4	2	86952131--86952141	Novel	-	-	-	-
Arhgdib	chr6	4	2	136872523--136872530	Novel	-	-	-	-
Smo	chr6	4	2	29710984--29710996	Novel	-	-	-	-
Ube2h	chr6	4	2	30164389--30164397	Novel	-	-	-	-
Galnt2	chr8	4	2	126867828--126867837	Novel	-	-	-	-
Irf2bp2	chr8	4	2	129113143--129113150	Novel	-	-	-	-
Itga11	chr9	4	2	62631358--62631367	Novel	-	-	-	-
Tagln	chr9	4	2	45738369--45738373	Novel	-	-	-	-
Bgn	chrX	4	2	70740767--70740774	Novel	-	-	-	-
Nmnat3	chr9	3	49369	98254579--98303951	Novel	-	-	-	-
Zfp516	chr18	3	44083	83080830--83124918	Novel	-	-	-	-
Tcf4	chr18	3	44010	69679677--69723690	Novel	-	-	-	-
Tspan9	chr6	3	43781	127984263--128028046	Novel	-	-	-	-
Tcf4	chr18	3	42350	69681337--69723690	Novel	-	-	-	-
Tcf4	chr18	3	41493	69682192--69723687	Novel	-	-	-	-
Fam49b	chr15	3	41215	63788235--63829453	Novel	-	-	-	-
Tmem200a	chr10	3	40441	25757502--25797946	Novel	-	-	-	-
Ikbkg	chrX	3	34356	71638742--71673101	Novel	-	-	-	-
Wls	chr3	3	33933	159536145--159570079	Novel	-	-	-	-
Ube2e2	chr14	3	32895	19429916--19462814	Novel	-	-	-	-
Sptlc2	chr12	3	31343	88697651--88728998	Novel	-	-	-	-
Hip1	chr5	3	28610	135936340--135964951	Novel	-	-	-	-
Pvt1	chr15	3	27511	62046215--62073728	Novel	-	-	-	-
Fam193b	chr13	3	26985	55645149--55672136	Novel	-	-	-	-
Add1	chr5	3	24255	34916560--34940819	Novel	-	-	-	-
2010002N04Rik	chr18	3	23728	60635238--60658968	Novel	-	-	-	-
Zfyve9	chr4	3	21920	108368471--108390395	Novel	-	-	-	-
Fhl2	chr1	3	21829	43198716--43220547	Novel	-	-	-	-
Fam120a	chr13	3	21330	49041392--49062725	Novel	-	-	-	-
Acot7	chr4	3	20867	151560003--151580873	Novel	-	-	-	-
Klhl13	chrX	3	20849	22871405--22892256	Novel	-	-	-	-
Dnajc5	chr2	3	20498	181260575--181281075	Novel	-	-	-	-
Zfp81	chr17	3	20482	33475195--33495679	Novel	-	-	-	-
Galk2	chr2	3	20351	125734943--125755298	Novel	-	-	-	-
Stx11	chr10	3	19828	12664092--12683921	Novel	-	-	-	-
Extl3	chr14	3	19807	65697025--65716834	Novel	-	-	-	-
Anxa6	chr11	3	19443	54827416--54846861	Novel	-	-	-	-
Atp6v1h	chr1	3	19256	5088212--5107470	Novel	-	-	-	-
Trdmt1	chr2	3	18874	13447320--13466197	Novel	-	-	-	-
App	chr16	3	18559	84995311--85013872	Novel	-	-	-	-
Picalm	chr7	3	18333	97279212--97297548	Novel	-	-	-	-
Sumf1	chr6	3	18321	108105028--108123349	Novel	-	-	-	-
Arih1	chr9	3	18114	59315671--59333788	Novel	-	-	-	-
Tom1	chr8	3	18095	77557725--77575821	Novel	-	-	-	-
2210015D19Rik	chr11	3	17965	5662241--5680210	Novel	-	-	-	-
Atf1	chr15	3	17162	100058512--100075678	Novel	-	-	-	-
Phldb2	chr16	3	16981	45827338--45844321	Novel	-	-	-	-
Pls3	chrX	3	16129	73072292--73088421	Novel	-	-	-	-
Gpr180	chr14	3	13673	118539114--118552791	Novel	-	-	-	-
Sync	chr4	3	13665	128971619--128985286	Novel	-	-	-	-
Eef2k	chr7	3	13554	127988301--128001858	Novel	-	-	-	-
2700029M09Rik	chr8	3	13463	63369331--63382798	Novel	-	-	-	-
Trim26	chr17	3	13391	36974208--36987602	Novel	-	-	-	-
Csrp2bp	chr2	3	13211	144201699--144214911	Novel	-	-	-	-
Dlc1	chr8	3	13036	37662494--37675533	Novel	-	-	-	-
Ubtd1	chr19	3	12985	42093391--42106380	Novel	-	-	-	-
Rab3gap1	chr1	3	12575	129787672--129800248	Novel	-	-	-	-
A2ld1	chr14	3	12332	123299753--123312090	Novel	-	-	-	-
Mef2d	chr3	3	12178	87947420--87959600	Novel	-	-	-	-
Morf4l1	chr9	3	12149	89997224--90009374	Novel	-	-	-	-
Slc6a6	chr6	3	11653	91661619--91673275	Novel	-	-	-	-
Gtl3	chr8	3	11593	97946794--97958389	Novel	-	-	-	-
Mcee	chr7	3	11490	71545225--71556723	Novel	-	-	-	-
Lancl1	chr1	3	11483	67055948--67067432	Novel	-	-	-	-
Sec63	chr10	3	11407	42536273--42547684	Novel	-	-	-	-
Picalm	chr7	3	11219	97297738--97308957	Novel	-	-	-	-
Farp1	chr14	3	11109	121643518--121654630	Novel	-	-	-	-
Ldb3	chr14	3	11027	35380752--35391782	Novel	-	-	-	-
6720456B07Rik	chr6	3	10865	113554889--113565755	Novel	-	-	-	-
Usp37	chr1	3	10855	74552785--74563643	Novel	-	-	-	-
Cmtm7	chr9	3	10457	114680327--114690786	Novel	-	-	-	-
Srpx2	chrX	3	10412	130449931--130460343	Novel	-	-	-	-
Ube2e2	chr14	3	10092	19419510--19429606	Novel	-	-	-	-
Fam113b	chr15	3	9875	97204580--97214455	Novel	-	-	-	-
Zfp219	chr14	3	9689	52629733--52639422	Novel	-	-	-	-
Mboat7	chr7	3	9673	3630450--3640127	Novel	-	-	-	-
Parl	chr16	3	9640	20288024--20297667	Novel	-	-	-	-
Pphln1	chr15	3	9574	93285957--93295536	Novel	-	-	-	-
Med15	chr16	3	9572	17663589--17673161	Novel	-	-	-	-
Elmo2	chr2	3	9515	165141850--165151369	Novel	-	-	-	-
Fas	chr19	3	9277	34365235--34374514	Novel	-	-	-	-
Efha2	chr8	3	9234	41442280--41451515	Novel	-	-	-	-
Cul4a	chr8	3	9185	13106282--13115470	Novel	-	-	-	-
Sbf2	chr7	3	9138	117521648--117530787	Novel	-	-	-	-
Deaf1	chr7	3	9075	148487585--148496662	Novel	-	-	-	-
Camk2g	chr14	3	9074	21589351--21598426	Novel	-	-	-	-
Snx19	chr9	3	8866	30247808--30256676	Novel	-	-	-	-
Gabpb1	chr2	3	8827	126456117--126464946	Novel	-	-	-	-
Nfil3	chr13	3	8625	53064390--53073018	Novel	-	-	-	-
Nav2	chr7	3	8368	56803908--56812282	Novel	-	-	-	-
Fam188a	chr2	3	8293	12319192--12327488	Novel	-	-	-	-
Kctd3	chr1	3	8110	190811508--190819622	Novel	-	-	-	-
Vps24	chr6	3	7953	71494435--71502393	Novel	-	-	-	-
Ltbp1	chr17	3	7872	75712436--75720310	Novel	-	-	-	-
Tbce	chr13	3	7832	14112153--14119988	Novel	-	-	-	-
Tfpt	chr7	3	7695	3572732--3580432	Novel	-	-	-	-
Stt3b	chr9	3	7577	115167634--115175213	Novel	-	-	-	-
Rnaset2b	chr17	3	7553	7185515--7193071	Novel	-	-	-	-
Cdkal1	chr13	3	7525	29930571--29938100	Novel	-	-	-	-
Ank1	chr8	3	7459	24234449--24241909	Novel	-	-	-	-
Ift52	chr2	3	7323	162859037--162866363	Novel	-	-	-	-
Cdkn1a	chr17	3	7298	29228041--29235341	Novel	-	-	-	-
Wdr70	chr15	3	7288	7874305--7881595	Novel	-	-	-	-
Dap3	chr3	3	7287	88746750--88754040	Novel	-	-	-	-
Pip4k2b	chr11	3	7214	97598545--97605760	Novel	-	-	-	-
Tsku	chr7	3	7168	105501637--105508810	Novel	-	-	-	-
2700029M09Rik	chr8	3	7163	63375633--63382798	Novel	-	-	-	-
Cthrc1	chr15	3	7106	38908704--38915812	Novel	-	-	-	-
Acad8	chr9	3	7105	26799873--26806978	Novel	-	-	-	-
AI846148	chr19	3	7045	7450114--7457163	Novel	-	-	-	-
Pigx	chr16	3	7006	32085423--32092431	Novel	-	-	-	-
Osbpl3	chr6	3	6813	50295027--50301844	Novel	-	-	-	-
Glrx3	chr7	3	6775	144629885--144636663	Novel	-	-	-	-
Ccar1	chr10	3	6765	62219421--62226189	Novel	-	-	-	-
Snx12	chrX	3	6695	98410917--98417614	Novel	-	-	-	-
Nudt5	chr2	3	6625	5769236--5775861	Novel	-	-	-	-
Tnc	chr4	3	6613	63654333--63660949	Novel	-	-	-	-
2210404J11Rik	chr17	3	6570	15181453--15188024	Novel	-	-	-	-
Airn	chr17	3	6525	12977871--12984398	Novel	-	-	-	-
Ypel5	chr17	3	6328	73189288--73195618	Novel	-	-	-	-
St5	chr7	3	6265	116713624--116719891	Novel	-	-	-	-
2400003C14Rik	chr8	3	6213	112196540--112202755	Novel	-	-	-	-
2015-09-11	chr5	3	6093	93584080--93590177	Novel	-	-	-	-
Cap1	chr4	3	5873	122549699--122555574	Novel	-	-	-	-
2510006D16Rik	chr4	3	5843	129278487--129284330	Novel	-	-	-	-
Ndel1	chr11	3	5696	68649825--68655523	Novel	-	-	-	-
Zc3h18	chr8	3	5649	124901646--124907299	Novel	-	-	-	-
Cask	chrX	3	5516	13126487--13132005	Novel	-	-	-	-
Scpep1	chr11	3	5483	88786036--88791523	Novel	-	-	-	-
Unc93b1	chr19	3	5462	3936419--3941885	Novel	-	-	-	-
Hmox2	chr16	3	5431	4757125--4762559	Novel	-	-	-	-
2610020H08Rik	chr7	3	5294	126970888--126976187	Novel	-	-	-	-
Ctps	chr4	3	5266	120225614--120230883	Novel	-	-	-	-
Tmed5	chr5	3	5258	108553777--108559036	Novel	-	-	-	-
Ankrd55	chr13	3	5191	113148428--113153623	Novel	-	-	-	-
Sec31a	chr5	3	5072	100797369--100802445	Novel	-	-	-	-
Amn1	chr6	3	5067	149132057--149137127	Novel	-	-	-	-
Ankrd27	chr7	3	4984	36405679--36410667	Novel	-	-	-	-
Il1r1	chr1	3	4901	40334173--40339078	Novel	-	-	-	-
Zfp236	chr18	3	4853	82815632--82820487	Novel	-	-	-	-
Klc1	chr12	3	4850	113027696--113032548	Novel	-	-	-	-
Shisa5	chr9	3	4833	108953966--108958800	Novel	-	-	-	-
Arpc5l	chr2	3	4792	38863843--38868637	Novel	-	-	-	-
Fam150a	chr1	3	4749	6379601--6384350	Novel	-	-	-	-
Galnt2	chr8	3	4733	126862466--126867202	Novel	-	-	-	-
Zkscan3	chr13	3	4728	21480575--21485306	Novel	-	-	-	-
Tagln2	chr1	3	4577	174430671--174435250	Novel	-	-	-	-
2810422J05Rik	chr8	3	4495	73039339--73043835	Novel	-	-	-	-
Tll1	chr8	3	4422	66572790--66577215	Novel	-	-	-	-
Stx18	chr5	3	4403	38498131--38502534	Novel	-	-	-	-
Fkbp7	chr2	3	4254	76505497--76509754	Novel	-	-	-	-
Odz3	chr8	3	4201	49746686--49750888	Novel	-	-	-	-
Fbxw17	chr13	3	4179	50522726--50526910	Novel	-	-	-	-
BC024814	chr16	3	4149	8474055--8478209	Novel	-	-	-	-
Tdp2	chr13	3	4086	24923795--24927884	Novel	-	-	-	-
Tm9sf4	chr2	3	4064	153030358--153034425	Novel	-	-	-	-
Nsl1	chr1	3	4002	192889131--192893134	Novel	-	-	-	-
Fads2	chr19	3	3951	10141101--10145053	Novel	-	-	-	-
Acer3	chr7	3	3949	105375009--105378960	Novel	-	-	-	-
BC024814	chr16	3	3926	8478420--8482350	Novel	-	-	-	-
2610005L07Rik	chr8	3	3862	19991124--19994988	Novel	-	-	-	-
Col8a1	chr16	3	3857	57632752--57636611	Novel	-	-	-	-
Egln1	chr8	3	3852	127435705--127439562	Novel	-	-	-	-
Fbxl3	chr14	3	3814	103494757--103498574	Novel	-	-	-	-
Rpn2	chr2	3	3810	157105506--157109321	Novel	-	-	-	-
Ltbp3	chr19	3	3790	5752139--5755931	Novel	-	-	-	-
Als2	chr1	3	3785	59256035--59259822	Novel	-	-	-	-
Usp2	chr9	3	3783	43875312--43879097	Novel	-	-	-	-
Hmgcr	chr13	3	3739	97436662--97440403	Novel	-	-	-	-
Atxn2	chr5	3	3672	122231549--122235223	Novel	-	-	-	-
Sar1a	chr10	3	3647	61143161--61146808	Novel	-	-	-	-
Hoxb3	chr11	3	3601	96204538--96208142	Novel	-	-	-	-
Ddx50	chr10	3	3599	62106120--62109721	Novel	-	-	-	-
Ilf3	chr9	3	3541	21193196--21196738	Novel	-	-	-	-
Uevld	chr7	3	3510	54195645--54199160	Novel	-	-	-	-
Tbccd1	chr16	3	3496	22814956--22818454	Novel	-	-	-	-
Osbpl9	chr4	3	3482	108741064--108744549	Novel	-	-	-	-
Eef1d	chr15	3	3408	75727712--75731120	Novel	-	-	-	-
Ccne1	chr7	3	3401	38888213--38891615	Novel	-	-	-	-
Mmp17	chr5	3	3397	130108126--130111527	Novel	-	-	-	-
Ppp3cb	chr14	3	3390	21347491--21350884	Novel	-	-	-	-
Atp5j	chr16	3	3377	84831684--84835064	Novel	-	-	-	-
Aimp2	chr5	3	3358	144664059--144667419	Novel	-	-	-	-
Tmem39a	chr16	3	3276	38578804--38582083	Novel	-	-	-	-
Abcd4	chr12	3	3185	85946330--85949519	Novel	-	-	-	-
Cars2	chr8	3	3119	11514699--11517820	Novel	-	-	-	-
Zfp618	chr4	3	3105	62776471--62779579	Novel	-	-	-	-
Ddx50	chr10	3	3072	62079260--62082335	Novel	-	-	-	-
Iffo1	chr6	3	3069	125096045--125099116	Novel	-	-	-	-
Fam193a	chr5	3	3067	34782880--34785949	Novel	-	-	-	-
Ehd2	chr7	3	3049	16549718--16552771	Novel	-	-	-	-
Zfp260	chr7	3	3025	30889297--30892324	Novel	-	-	-	-
Ehd2	chr7	3	3022	16549746--16552769	Novel	-	-	-	-
Pmpcb	chr5	3	3021	21248774--21251797	Novel	-	-	-	-
Lancl1	chr1	3	3007	67082060--67085069	Novel	-	-	-	-
Fbxo18	chr2	3	3006	11665383--11668393	Novel	-	-	-	-
Vps53	chr11	3	2981	75927579--75930562	Novel	-	-	-	-
Tm9sf4	chr2	3	2963	153026553--153029518	Novel	-	-	-	-
Elp2	chr18	3	2900	24777676--24780579	Novel	-	-	-	-
Ankrd17	chr5	3	2899	90658363--90661266	Novel	-	-	-	-
Mtap1b	chr13	3	2879	100214250--100217131	Novel	-	-	-	-
2015-09-02	chr1	3	2875	95397134--95400011	Novel	-	-	-	-
Arntl2	chr6	3	2870	146773748--146776620	Novel	-	-	-	-
Tmem39a	chr16	3	2817	38575937--38578756	Novel	-	-	-	-
Mto1	chr9	3	2774	78305850--78308628	Novel	-	-	-	-
Col6a2	chr10	3	2763	76059556--76062321	Novel	-	-	-	-
Kdm4c	chr4	3	2763	74019654--74022418	Novel	-	-	-	-
Sumf2	chr5	3	2717	130335796--130338515	Novel	-	-	-	-
Tfdp1	chr8	3	2711	13362375--13365090	Novel	-	-	-	-
Ankrd28	chr14	3	2697	32592191--32594889	Novel	-	-	-	-
Fam92a	chr4	3	2651	12091338--12093992	Novel	-	-	-	-
Dlst	chr12	3	2645	86460290--86462936	Novel	-	-	-	-
Lrrc8a	chr2	3	2630	30114737--30117367	Novel	-	-	-	-
Ppib	chr9	3	2588	65908205--65910795	Novel	-	-	-	-
Cops3	chr11	3	2576	59643809--59646387	Novel	-	-	-	-
Pbxip1	chr3	3	2562	89240873--89243439	Novel	-	-	-	-
Tcf3	chr10	3	2559	79873019--79875581	Novel	-	-	-	-
Fkbp1a	chr2	3	2559	151368600--151371160	Novel	-	-	-	-
Mrs2	chr13	3	2554	25090940--25093496	Novel	-	-	-	-
Dip2b	chr15	3	2485	99935970--99938459	Novel	-	-	-	-
Armc5	chr7	3	2470	135384380--135386854	Novel	-	-	-	-
Prdm11	chr2	3	2445	92826943--92829388	Novel	-	-	-	-
Zfyve21	chr12	3	2437	113063317--113065757	Novel	-	-	-	-
Brd8	chr18	3	2430	34759894--34762327	Novel	-	-	-	-
Srrm1	chr4	3	2427	134893989--134896418	Novel	-	-	-	-
Cap1	chr4	3	2377	122542517--122544896	Novel	-	-	-	-
Map4k4	chr1	3	2328	40068684--40071014	Novel	-	-	-	-
Ttc39c	chr18	3	2328	12854071--12856399	Novel	-	-	-	-
Dlgap5	chr14	3	2323	48007793--48010120	Novel	-	-	-	-
Rab35	chr5	3	2317	116087772--116090092	Novel	-	-	-	-
Flot2	chr11	3	2303	77866951--77869260	Novel	-	-	-	-
Midn	chr10	3	2289	79614466--79616758	Novel	-	-	-	-
Rsrc2	chr5	3	2289	124181275--124183568	Novel	-	-	-	-
Eed	chr7	3	2282	97110870--97113157	Novel	-	-	-	-
Ahctf1	chr1	3	2275	181693731--181696010	Novel	-	-	-	-
Ugdh	chr5	3	2273	65811600--65813874	Novel	-	-	-	-
Wapal	chr14	3	2270	35505917--35508190	Novel	-	-	-	-
Phf12	chr11	3	2233	77838586--77840821	Novel	-	-	-	-
Myl9	chr2	3	2231	156602021--156604255	Novel	-	-	-	-
1700052N19Rik	chr10	3	2223	5895894--5898118	Novel	-	-	-	-
Ptprd	chr4	3	2202	75746656--75748858	Novel	-	-	-	-
Rnaset2b	chr17	3	2166	8328586--8330753	Novel	-	-	-	-
Rspo2	chr15	3	2136	42907506--42909646	Novel	-	-	-	-
Supv3l1	chr10	3	2132	61903993--61906127	Novel	-	-	-	-
Herc4	chr10	3	2130	62777316--62779447	Novel	-	-	-	-
Slc38a9	chr13	3	2125	113459937--113462064	Novel	-	-	-	-
4632411B12Rik	chr1	3	2097	36422497--36424594	Novel	-	-	-	-
Ankrd44	chr1	3	2068	54706442--54708513	Novel	-	-	-	-
Uqcrc2	chr7	3	2067	127779106--127781175	Novel	-	-	-	-
Azi2	chr9	3	2047	117968783--117970831	Novel	-	-	-	-
Thap7	chr16	3	2037	17528833--17530873	Novel	-	-	-	-
Slc30a5	chr13	3	2030	101579230--101581260	Novel	-	-	-	-
Thrap3	chr4	3	2018	125853600--125855620	Novel	-	-	-	-
Gas5	chr1	3	1981	162966375--162968357	Novel	-	-	-	-
Amotl2	chr9	3	1972	102620437--102622413	Novel	-	-	-	-
Mier1	chr4	3	1950	102832425--102834376	Novel	-	-	-	-
Crlf1	chr8	3	1940	73025176--73027117	Novel	-	-	-	-
Wbp11	chr6	3	1911	136774629--136776542	Novel	-	-	-	-
Clcc1	chr3	3	1909	108477691--108479602	Novel	-	-	-	-
Eif5b	chr1	3	1892	38090945--38092841	Novel	-	-	-	-
Mina	chr16	3	1890	59487422--59489317	Novel	-	-	-	-
Topbp1	chr9	3	1884	103236507--103238393	Novel	-	-	-	-
Snapc4	chr2	3	1878	26226400--26228282	Novel	-	-	-	-
Zfp287	chr11	3	1863	62536434--62538300	Novel	-	-	-	-
Gpr126	chr10	3	1858	14176027--14177887	Novel	-	-	-	-
2310037I24Rik	chr15	3	1848	98353142--98354993	Novel	-	-	-	-
Dusp11	chr6	3	1801	85903487--85905291	Novel	-	-	-	-
Sfxn2	chr19	3	1799	46669356--46671160	Novel	-	-	-	-
Adnp	chr2	3	1799	168030272--168032075	Novel	-	-	-	-
2810008M24Rik	chr13	3	1791	108834826--108836618	Novel	-	-	-	-
Exosc1	chr19	3	1736	41999285--42001023	Novel	-	-	-	-
2810008M24Rik	chr13	3	1716	108834902--108836618	Novel	-	-	-	-
Clic1	chr17	3	1707	35187670--35189380	Novel	-	-	-	-
D6Wsu116e	chr6	3	1692	116210683--116212379	Novel	-	-	-	-
Mkln1	chr6	3	1686	31381247--31382935	Novel	-	-	-	-
Eif4e2	chr1	3	1674	89122808--89124482	Novel	-	-	-	-
Ift27	chr15	3	1674	77994728--77996404	Novel	-	-	-	-
Spata5	chr3	3	1660	37427242--37428904	Novel	-	-	-	-
Ptprn	chr1	3	1655	75257241--75258898	Novel	-	-	-	-
Kif2a	chr13	3	1639	107778477--107780119	Novel	-	-	-	-
Atxn7	chr14	3	1638	14934182--14935820	Novel	-	-	-	-
Mina	chr16	3	1638	59489392--59491031	Novel	-	-	-	-
Pip5k1a	chr3	3	1636	94867706--94869342	Novel	-	-	-	-
Rps3	chr7	3	1634	106628571--106630207	Novel	-	-	-	-
Naglu	chr11	3	1630	100933612--100935247	Novel	-	-	-	-
Btbd12	chr16	3	1607	3999345--4000955	Novel	-	-	-	-
Ipo5	chr14	3	1569	121343781--121345352	Novel	-	-	-	-
Coq6	chr12	3	1566	85707969--85709538	Novel	-	-	-	-
Qrich1	chr9	3	1514	108419582--108421097	Novel	-	-	-	-
Plscr3	chr11	3	1507	69661875--69663384	Novel	-	-	-	-
Gla	chrX	3	1507	131126665--131128174	Novel	-	-	-	-
Papd4	chr13	3	1494	93954268--93955762	Novel	-	-	-	-
Tmem129	chr5	3	1474	33998445--33999922	Novel	-	-	-	-
Atm	chr9	3	1470	53269114--53270587	Novel	-	-	-	-
Prdm5	chr6	3	1469	65806165--65807638	Novel	-	-	-	-
Aebp1	chr11	3	1466	5765456--5766922	Novel	-	-	-	-
Glce	chr9	3	1437	61916384--61917823	Novel	-	-	-	-
Nans	chr4	3	1421	46513849--46515273	Novel	-	-	-	-
Jmjd1c	chr10	3	1416	66715781--66717202	Novel	-	-	-	-
Stard4	chr18	3	1405	33363467--33364875	Novel	-	-	-	-
Heatr7a	chr15	3	1387	76277792--76279183	Novel	-	-	-	-
Nucb2	chr7	3	1381	123672579--123673963	Novel	-	-	-	-
Igf2bp1	chr11	3	1379	95840982--95842364	Novel	-	-	-	-
Yipf3	chr17	3	1372	46385984--46387360	Novel	-	-	-	-
Copz2	chr11	3	1369	96712053--96713426	Novel	-	-	-	-
Mapkapk5	chr5	3	1323	121975775--121977100	Novel	-	-	-	-
Msl1	chr11	3	1321	98659113--98660436	Novel	-	-	-	-
Mtmr4	chr11	3	1319	87409378--87410698	Novel	-	-	-	-
Anapc11	chr11	3	1310	120465283--120466597	Novel	-	-	-	-
Fus	chr7	3	1294	135119433--135120728	Novel	-	-	-	-
Unk	chr11	3	1285	115911483--115912771	Novel	-	-	-	-
Chodl	chr16	3	1266	78949334--78950601	Novel	-	-	-	-
Wac	chr18	3	1264	7916293--7917559	Novel	-	-	-	-
Cryzl1	chr16	3	1254	91693172--91694429	Novel	-	-	-	-
Ncdn	chr4	3	1243	126429325--126430569	Novel	-	-	-	-
Eme1	chr11	3	1233	94509542--94510778	Novel	-	-	-	-
Slc25a3	chr10	3	1226	90585076--90586304	Novel	-	-	-	-
Lss	chr10	3	1203	75999108--76000314	Novel	-	-	-	-
Srsf11	chr3	3	1195	157680855--157682053	Novel	-	-	-	-
Unc45a	chr7	3	1193	87476670--87477865	Novel	-	-	-	-
Arpc2	chr1	3	1188	74309128--74310316	Novel	-	-	-	-
Eif4g2	chr7	3	1184	118223836--118225022	Novel	-	-	-	-
Zfp384	chr6	3	1174	124975097--124976276	Novel	-	-	-	-
Kdelr2	chr5	3	1166	144165730--144166897	Novel	-	-	-	-
Slc25a3	chr10	3	1149	90583516--90584669	Novel	-	-	-	-
Pmf1	chr3	3	1143	88198491--88199637	Novel	-	-	-	-
Eif3k	chr7	3	1141	29765558--29766703	Novel	-	-	-	-
Wdr26	chr1	3	1133	183127844--183128977	Novel	-	-	-	-
Emd	chrX	3	1130	71501212--71502346	Novel	-	-	-	-
9930013L23Rik	chr7	3	1122	91145967--91147091	Novel	-	-	-	-
Tg	chr15	3	1093	66547596--66548689	Novel	-	-	-	-
Lrp1	chr10	3	1080	127032503--127033586	Novel	-	-	-	-
Rian	chr12	3	1070	110844553--110845623	Novel	-	-	-	-
Adipor1	chr1	3	1060	136321498--136322559	Novel	-	-	-	-
Scamp3	chr3	3	1037	88984809--88985847	Novel	-	-	-	-
0610007P14Rik	chr12	3	1036	87164384--87165423	Novel	-	-	-	-
Thoc7	chr14	3	1027	14786050--14787080	Novel	-	-	-	-
6720463M24Rik	chr14	3	1014	99471850--99472864	Novel	-	-	-	-
Actn1	chr12	3	998	81292356--81293356	Novel	-	-	-	-
Mpi	chr9	3	998	57395335--57396336	Novel	-	-	-	-
Phpt1	chr2	3	983	25429218--25430203	Novel	-	-	-	-
Mrpl3	chr9	3	983	104977567--104978552	Novel	-	-	-	-
Col1a1	chr11	3	978	94809046--94810025	Novel	-	-	-	-
Cnn1	chr9	3	975	21911217--21912194	Novel	-	-	-	-
Nup35	chr2	3	949	80497509--80498459	Novel	-	-	-	-
Rps27l	chr9	3	941	66795502--66796445	Novel	-	-	-	-
P4ha1	chr10	3	939	58817156--58818097	Novel	-	-	-	-
Mbd2	chr18	3	935	70752990--70753931	Novel	-	-	-	-
Rbm5	chr9	3	925	107671956--107672884	Novel	-	-	-	-
Hira	chr16	3	924	18896863--18897790	Novel	-	-	-	-
Jak3	chr8	3	918	74206310--74207231	Novel	-	-	-	-
H2afy2	chr10	3	913	61202210--61203126	Novel	-	-	-	-
Smad3	chr9	3	913	63514029--63514942	Novel	-	-	-	-
Pddc1	chr7	3	912	148596781--148597697	Novel	-	-	-	-
Dlg5	chr14	3	906	24954894--24955805	Novel	-	-	-	-
Ncoa4	chr14	3	902	32986674--32987578	Novel	-	-	-	-
2700029M09Rik	chr8	3	898	63385233--63386133	Novel	-	-	-	-
Capn2	chr1	3	893	184403119--184404012	Novel	-	-	-	-
Mrps27	chr13	3	893	100170329--100171224	Novel	-	-	-	-
Dnajb12	chr10	3	887	59357332--59358222	Novel	-	-	-	-
Ddb1	chr19	3	874	10684317--10685192	Novel	-	-	-	-
Vegfb	chr19	3	865	7060976--7061844	Novel	-	-	-	-
Cnot7	chr8	3	863	41595579--41596446	Novel	-	-	-	-
Ppp1r12c	chr7	3	848	4437064--4437914	Novel	-	-	-	-
Stk25	chr1	3	836	95521201--95522037	Novel	-	-	-	-
Kidins220	chr12	3	836	25674700--25675537	Novel	-	-	-	-
Fam13b	chr18	3	819	34623989--34624811	Novel	-	-	-	-
Scamp3	chr3	3	817	88983353--88984173	Novel	-	-	-	-
P4ha2	chr11	3	807	53926826--53927640	Novel	-	-	-	-
Nfe2l2	chr2	3	798	75522679--75523480	Novel	-	-	-	-
Tmem165	chr5	3	796	76628594--76629391	Novel	-	-	-	-
Vps16	chr2	3	789	130264566--130265357	Novel	-	-	-	-
Slc30a5	chr13	3	776	101583774--101584552	Novel	-	-	-	-
Mrpl30	chr1	3	770	37949015--37949789	Novel	-	-	-	-
Ppp4c	chr7	3	770	133930860--133931632	Novel	-	-	-	-
Ddx50	chr10	3	762	62095961--62096727	Novel	-	-	-	-
Srsf1	chr11	3	761	87862715--87863478	Novel	-	-	-	-
Nop2	chr6	3	746	125088908--125089658	Novel	-	-	-	-
Haus8	chr8	3	746	73779610--73780358	Novel	-	-	-	-
3110056O03Rik	chr10	3	742	80329404--80330148	Novel	-	-	-	-
Cd9	chr6	3	738	125432718--125433459	Novel	-	-	-	-
Pkp4	chr2	3	728	59187821--59188550	Novel	-	-	-	-
Trip12	chr1	3	726	84757711--84758438	Novel	-	-	-	-
Zfp219	chr14	3	723	52629733--52630458	Novel	-	-	-	-
Tyk2	chr9	3	723	20928583--20929309	Novel	-	-	-	-
Tnfrsf12a	chr17	3	722	23813571--23814295	Novel	-	-	-	-
Atp6v0a2	chr5	3	718	125195956--125196676	Novel	-	-	-	-
Mcm5	chr8	3	717	77647003--77647720	Novel	-	-	-	-
Itga3	chr11	3	713	94907077--94907791	Novel	-	-	-	-
Tnrc6a	chr7	3	710	130324188--130324903	Novel	-	-	-	-
Brf2	chr8	3	705	28237991--28238697	Novel	-	-	-	-
H2afy2	chr10	3	699	61203183--61203885	Novel	-	-	-	-
Rpl18	chr7	3	695	52975386--52976083	Novel	-	-	-	-
Plk4	chr3	3	693	40605016--40605710	Novel	-	-	-	-
Cpsf3l	chr4	3	691	155260264--155260956	Novel	-	-	-	-
Wdr45	chrX	3	687	7300285--7300975	Novel	-	-	-	-
Arnt2	chr7	3	679	91493158--91493837	Novel	-	-	-	-
Znf512b	chr2	3	678	181324886--181325566	Novel	-	-	-	-
Cd63	chr10	3	676	128347830--128348508	Novel	-	-	-	-
Rpl39	chrX	3	666	34624083--34624749	Novel	-	-	-	-
Atp6v1c1	chr15	3	665	38603718--38604386	Novel	-	-	-	-
Trappc6a	chr7	3	664	20099884--20100552	Novel	-	-	-	-
Arhgef9	chrX	3	652	92249629--92250283	Novel	-	-	-	-
E2f6	chr12	3	650	16831520--16832173	Novel	-	-	-	-
Ptprn	chr1	3	637	75250716--75251354	Novel	-	-	-	-
Gcap14	chr14	3	628	37731782--37732411	Novel	-	-	-	-
Itfg3	chr17	3	624	26353612--26354240	Novel	-	-	-	-
Hsbp1	chr8	3	613	121868902--121869517	Novel	-	-	-	-
Obsl1	chr1	3	609	75488032--75488643	Novel	-	-	-	-
Tdp2	chr13	3	593	24923964--24924557	Novel	-	-	-	-
Clcn7	chr17	3	590	25290096--25290689	Novel	-	-	-	-
Apoa1bp	chr3	3	586	87861055--87861643	Novel	-	-	-	-
Tpx2	chr2	3	579	152717289--152717869	Novel	-	-	-	-
Lphn1	chr8	3	572	86461673--86462248	Novel	-	-	-	-
Sdccag8	chr1	3	570	178942142--178942716	Novel	-	-	-	-
Rpp30	chr19	3	569	36174727--36175298	Novel	-	-	-	-
Dnajb11	chr16	3	563	22871179--22871745	Novel	-	-	-	-
Anxa9	chr3	3	560	95106347--95106911	Novel	-	-	-	-
Nsfl1c	chr2	3	553	151328193--151328751	Novel	-	-	-	-
Tbc1d17	chr7	3	546	52100697--52101248	Novel	-	-	-	-
Raver1	chr9	3	536	20884612--20885153	Novel	-	-	-	-
Exosc8	chr3	3	519	54536100--54536622	Novel	-	-	-	-
Ilvbl	chr10	3	518	78037311--78037833	Novel	-	-	-	-
2310028H24Rik	chr4	3	516	41467428--41467946	Novel	-	-	-	-
Sema3f	chr9	3	508	107587147--107587658	Novel	-	-	-	-
Lamc2	chr1	3	506	154976286--154976794	Novel	-	-	-	-
Slc9a5	chr8	3	506	107887328--107887839	Novel	-	-	-	-
Fgfrl1	chr5	3	505	109123549--109124058	Novel	-	-	-	-
Serf2	chr2	3	504	121275817--121276324	Novel	-	-	-	-
Odc1	chr12	3	502	17554613--17555116	Novel	-	-	-	-
Thy1	chr9	3	498	43854921--43855421	Novel	-	-	-	-
Vps16	chr2	3	497	130268418--130268919	Novel	-	-	-	-
Kdelr1	chr7	3	497	53128630--53129129	Novel	-	-	-	-
Ano1	chr7	3	495	151833981--151834480	Novel	-	-	-	-
Zdhhc1	chr8	3	487	108000429--108000917	Novel	-	-	-	-
Atg4b	chr1	3	486	95682599--95683087	Novel	-	-	-	-
Cpsf7	chr19	3	485	10606823--10607309	Novel	-	-	-	-
Tmem214	chr5	3	476	31178259--31178737	Novel	-	-	-	-
Zfp384	chr6	3	475	124974287--124974765	Novel	-	-	-	-
Fam125a	chr8	3	473	74067382--74067856	Novel	-	-	-	-
Gnl3	chr14	3	469	31827306--31827777	Novel	-	-	-	-
Trim27	chr13	3	468	21281990--21282461	Novel	-	-	-	-
Pabpc1	chr15	3	459	36525854--36526313	Novel	-	-	-	-
Mtmr11	chr3	3	459	95968248--95968708	Novel	-	-	-	-
Hnrnph1	chr11	3	456	50191302--50191760	Novel	-	-	-	-
Serpina3g	chr12	3	448	105475493--105475946	Novel	-	-	-	-
Tenc1	chr15	3	445	101936226--101936676	Novel	-	-	-	-
Katnb1	chr8	3	441	97611317--97611760	Novel	-	-	-	-
Grin2d	chr7	3	437	53113382--53113820	Novel	-	-	-	-
Btf3	chr13	3	436	99083156--99083595	Novel	-	-	-	-
Tcof1	chr18	3	431	60991648--60992082	Novel	-	-	-	-
Lass2	chr3	3	430	95124677--95125111	Novel	-	-	-	-
Hax1	chr3	3	424	89802025--89802451	Novel	-	-	-	-
A730011L01Rik	chr11	3	420	119366479--119366901	Novel	-	-	-	-
4931414P19Rik	chr14	3	415	55214788--55215206	Novel	-	-	-	-
Bbc3	chr7	3	412	16897061--16897473	Novel	-	-	-	-
Fhl1	chrX	3	411	54043222--54043636	Novel	-	-	-	-
Sdc4	chr2	3	409	164256813--164257224	Novel	-	-	-	-
Atp5g1	chr11	3	393	95936347--95936741	Novel	-	-	-	-
Pcmt1	chr10	3	390	7368456--7368850	Novel	-	-	-	-
Obfc2a	chr1	3	387	51534459--51534850	Novel	-	-	-	-
Ppp2r3c	chr12	3	386	56389039--56389426	Novel	-	-	-	-
Ino80e	chr7	3	384	134000805--134001190	Novel	-	-	-	-
Dmpk	chr7	3	381	19677382--19677768	Novel	-	-	-	-
Zcchc6	chr13	3	379	59902077--59902458	Novel	-	-	-	-
Papola	chr12	3	378	107072992--107073374	Novel	-	-	-	-
Armcx3	chrX	3	378	131291424--131291802	Novel	-	-	-	-
Rer1	chr4	3	377	154456863--154457242	Novel	-	-	-	-
Hspg2	chr4	3	374	137066079--137066456	Novel	-	-	-	-
Nrg1	chr8	3	370	32929150--32929525	Novel	-	-	-	-
Cdan1	chr2	3	369	120555835--120556205	Novel	-	-	-	-
Taf10	chr7	3	364	112891576--112891941	Novel	-	-	-	-
Txndc17	chr11	3	363	72021836--72022199	Novel	-	-	-	-
Xylt2	chr11	3	361	94527965--94528326	Novel	-	-	-	-
Ccdc114	chr7	3	361	53202326--53202694	Novel	-	-	-	-
Klhdc8a	chr1	3	356	134199265--134199622	Novel	-	-	-	-
Kctd17	chr15	3	351	78267660--78268017	Novel	-	-	-	-
Vamp2	chr11	3	349	68902726--68903080	Novel	-	-	-	-
Csad	chr15	3	344	102009047--102009392	Novel	-	-	-	-
0610007P22Rik	chr17	3	335	25377606--25377943	Novel	-	-	-	-
ORF61	chr10	3	334	79440598--79440934	Novel	-	-	-	-
Igf2bp1	chr11	3	319	95829792--95830113	Novel	-	-	-	-
Nfe2l1	chr11	3	317	96683632--96683952	Novel	-	-	-	-
Zfp651	chr9	3	314	121674747--121675064	Novel	-	-	-	-
Slc25a38	chr9	3	301	120029072--120029374	Novel	-	-	-	-
Ahnak	chr19	3	291	9089184--9089485	Novel	-	-	-	-
Zfp862	chr6	3	290	48474735--48475025	Novel	-	-	-	-
Bet1l	chr7	3	290	148041829--148042121	Novel	-	-	-	-
Tra2a	chr6	3	281	49202513--49202795	Novel	-	-	-	-
Rps11	chr7	3	280	52377918--52378201	Novel	-	-	-	-
Ap3d1	chr10	3	275	80172236--80172512	Novel	-	-	-	-
Donson	chr16	3	273	91684054--91684331	Novel	-	-	-	-
Gne	chr4	3	273	44054761--44055036	Novel	-	-	-	-
Gas5	chr1	3	271	162966981--162967254	Novel	-	-	-	-
Mthfsd	chr8	3	266	123625435--123625703	Novel	-	-	-	-
Sun2	chr15	3	265	79558025--79558294	Novel	-	-	-	-
Lzic	chr4	3	265	148859699--148859966	Novel	-	-	-	-
0610007C21Rik	chr5	3	256	31356429--31356687	Novel	-	-	-	-
Etaa1	chr11	3	253	17852331--17852586	Novel	-	-	-	-
Slc25a1	chr16	3	252	17927383--17927638	Novel	-	-	-	-
Rpl11	chr4	3	252	135608632--135608885	Novel	-	-	-	-
Eif1a	chr18	3	250	46757454--46757704	Novel	-	-	-	-
Rce1	chr19	3	249	4623576--4623829	Novel	-	-	-	-
Clspn	chr4	3	238	126270045--126270283	Novel	-	-	-	-
Ptpn12	chr5	3	238	20498809--20499050	Novel	-	-	-	-
Ccnb1	chr13	3	235	101551344--101551582	Novel	-	-	-	-
Wtip	chr7	3	231	34894705--34894941	Novel	-	-	-	-
Fbl	chr7	3	226	28962997--28963223	Novel	-	-	-	-
Zfp90	chr8	3	223	108943096--108943320	Novel	-	-	-	-
Hdac5	chr11	3	222	102057630--102057854	Novel	-	-	-	-
Bmp4	chr14	3	221	47005769--47005990	Novel	-	-	-	-
Leng8	chr7	3	221	4094638--4094860	Novel	-	-	-	-
Taf2	chr15	3	219	54847707--54847931	Novel	-	-	-	-
Atf6b	chr17	3	209	34790238--34790449	Novel	-	-	-	-
Strn4	chr7	3	207	17416485--17416694	Novel	-	-	-	-
Ergic1	chr17	3	206	26791803--26792011	Novel	-	-	-	-
4930547N16Rik	chr10	3	203	87609393--87609598	Novel	-	-	-	-
Loxl2	chr14	3	201	70039778--70039983	Novel	-	-	-	-
Prmt1	chr7	3	200	52239245--52239445	Novel	-	-	-	-
Samd4	chr14	3	196	47504167--47504365	Novel	-	-	-	-
Apoa1bp	chr3	3	195	87860697--87860897	Novel	-	-	-	-
Lin37	chr7	3	195	31342449--31342644	Novel	-	-	-	-
Cd63	chr10	3	193	128347527--128347720	Novel	-	-	-	-
Nupr1	chr7	3	187	133768649--133768837	Novel	-	-	-	-
Zfp873	chr10	3	186	81521238--81521428	Novel	-	-	-	-
Otub1	chr19	3	184	7278361--7278549	Novel	-	-	-	-
Atxn2l	chr7	3	182	133636883--133637069	Novel	-	-	-	-
Rps23	chr13	3	180	91063011--91063192	Novel	-	-	-	-
Arhgap33	chr7	3	178	31311982--31312163	Novel	-	-	-	-
Pnrc2	chr4	3	177	135429014--135429192	Novel	-	-	-	-
Nckap5l	chr15	3	175	99253709--99253885	Novel	-	-	-	-
Bub3	chr7	3	174	138704047--138704223	Novel	-	-	-	-
Stk11	chr10	3	168	79592853--79593026	Novel	-	-	-	-
2310021P13Rik	chr14	3	166	21537479--21537648	Novel	-	-	-	-
Obsl1	chr1	3	163	75488917--75489081	Novel	-	-	-	-
Rad54l	chr4	3	162	115795921--115796084	Novel	-	-	-	-
Ap2m1	chr16	3	161	20540884--20541047	Novel	-	-	-	-
Rhbdf1	chr11	3	158	32112783--32112945	Novel	-	-	-	-
Pml	chr9	3	153	58067476--58067629	Novel	-	-	-	-
Zfp207	chr11	3	150	80199529--80199683	Novel	-	-	-	-
Bms1	chr6	3	148	118342671--118342822	Novel	-	-	-	-
Solh	chr17	3	145	26099760--26099909	Novel	-	-	-	-
Ecm1	chr3	3	144	95541790--95541936	Novel	-	-	-	-
C2cd2l	chr9	3	140	44122097--44122237	Novel	-	-	-	-
Sh3bp5l	chr11	3	138	58144615--58144755	Novel	-	-	-	-
Ecm1	chr3	3	133	95540261--95540396	Novel	-	-	-	-
Ptprs	chr17	3	132	56568389--56568522	Novel	-	-	-	-
Akirin2	chr4	3	132	34498023--34498159	Novel	-	-	-	-
Upf1	chr8	3	128	72856376--72856507	Novel	-	-	-	-
Camk2g	chr14	3	126	21584699--21584828	Novel	-	-	-	-
Eftud1	chr7	3	125	89806649--89806776	Novel	-	-	-	-
Chtf18	chr17	3	123	25864068--25864193	Novel	-	-	-	-
2010111I01Rik	chr13	3	119	63400088--63400209	Novel	-	-	-	-
Ubb	chr11	3	117	62365783--62365908	Novel	-	-	-	-
6720463M24Rik	chr14	3	117	99446687--99446804	Novel	-	-	-	-
Atg16l2	chr7	3	117	108438758--108438879	Novel	-	-	-	-
1200009I06Rik	chr12	3	116	112667508--112667626	Novel	-	-	-	-
Fam38a	chr8	3	114	125009609--125009723	Novel	-	-	-	-
Slc14a2	chr18	3	113	78545944--78546059	Novel	-	-	-	-
Sssca1	chr19	3	113	5731325--5731440	Novel	-	-	-	-
Vps16	chr2	3	113	130267238--130267352	Novel	-	-	-	-
9930111J21Rik2	chr11	3	112	48864533--48864648	Novel	-	-	-	-
Drg2	chr11	3	112	60269938--60270052	Novel	-	-	-	-
Naca	chr10	3	111	127473430--127473544	Novel	-	-	-	-
Cct2	chr10	3	109	116500105--116500216	Novel	-	-	-	-
Gnl2	chr4	3	108	124719921--124720033	Novel	-	-	-	-
Zdhhc4	chr5	3	106	144081968--144082080	Novel	-	-	-	-
Eif2b5	chr16	3	105	20505426--20505536	Novel	-	-	-	-
Plscr1	chr9	3	104	92161447--92161553	Novel	-	-	-	-
Hnrnpd	chr5	3	103	100392899--100393003	Novel	-	-	-	-
Ddx5	chr11	3	102	106645170--106645274	Novel	-	-	-	-
Wdr1	chr5	3	102	38920907--38921012	Novel	-	-	-	-
Trim30d	chr7	3	101	111650223--111650324	Novel	-	-	-	-
Ankrd9	chr12	3	97	112215756--112215858	Novel	-	-	-	-
Slc12a4	chr8	3	97	108468307--108468406	Novel	-	-	-	-
Znf512b	chr2	3	95	181323221--181323321	Novel	-	-	-	-
Tubgcp6	chr15	3	83	88931713--88931801	Novel	-	-	-	-
Prpf38b	chr3	3	83	108708904--108708989	Novel	-	-	-	-
Pcgf2	chr11	3	82	97553088--97553173	Novel	-	-	-	-
Zfp414	chr17	3	82	33766642--33766725	Novel	-	-	-	-
Eef1g	chr19	3	81	9046913--9046998	Novel	-	-	-	-
Exosc10	chr4	3	81	147947135--147947219	Novel	-	-	-	-
Pgap2	chr7	3	81	109371808--109371893	Novel	-	-	-	-
Atpaf2	chr11	3	76	60214836--60214917	Novel	-	-	-	-
Arhgap21	chr2	3	75	20782737--20782814	Novel	-	-	-	-
Txndc15	chr13	3	71	55827399--55827472	Novel	-	-	-	-
Tmem232	chr17	3	70	65787884--65787954	Novel	-	-	-	-
Aarsd1	chr11	3	69	101272538--101272610	Novel	-	-	-	-
Zfp335	chr2	3	66	164718120--164718189	Novel	-	-	-	-
Mettl3	chr14	3	63	52916275--52916339	Novel	-	-	-	-
Clta	chr4	3	45	44025692--44025743	Novel	-	-	-	-
Trim30d	chr7	3	35	111650324--111650359	Novel	-	-	-	-
Ppp1r15a	chr7	3	30	52779709--52779744	Novel	-	-	-	-
Aebp1	chr11	3	24	5771738--5771766	Novel	-	-	-	-
BC002163	chr16	3	23	42955739--42955764	Novel	-	-	-	-
Ndufa3	chr7	3	22	3569306--3569331	Novel	-	-	-	-
Bgn	chrX	3	14	70740824--70740848	Novel	-	-	-	-
Pdlim5	chr3	3	6	141904206--141904221	Novel	-	-	-	-
Idh2	chr7	3	6	87243226--87243240	Novel	-	-	-	-
Maff	chr15	3	5	79189381--79189386	Novel	-	-	-	-
Mdm2	chr10	3	4	117126560--117126567	Novel	-	-	-	-
Tanc2	chr11	3	4	105635714--105635722	Novel	-	-	-	-
Gm5088	chr14	3	4	90298955--90298961	Novel	-	-	-	-
Hunk	chr16	3	4	90499588--90499597	Novel	-	-	-	-
Itpripl2	chr7	3	4	125630003--125630008	Novel	-	-	-	-
Hnrnpa1	chr15	3	3	103075002--103075015	Novel	-	-	-	-
Myh9	chr15	3	3	77605554--77605564	Novel	-	-	-	-
Tubb5	chr17	3	3	35970921--35970934	Novel	-	-	-	-
Jun	chr4	3	3	94717343--94717355	Novel	-	-	-	-
Ngfrap1	chrX	3	3	132805940--132805949	Novel	-	-	-	-
Arpc2	chr1	3	2	74314562--74314571	Novel	-	-	-	-
Cyb5r1	chr1	3	2	136308165--136308177	Novel	-	-	-	-
Epha4	chr1	3	2	77369526--77369535	Novel	-	-	-	-
Lbr	chr1	3	2	183746831--183746834	Novel	-	-	-	-
Pkp1	chr1	3	2	137769875--137769887	Novel	-	-	-	-
Pnkd	chr1	3	2	74335681--74335692	Novel	-	-	-	-
Rnf149	chr1	3	2	39608785--39608797	Novel	-	-	-	-
Wdr26	chr1	3	2	183107809--183107821	Novel	-	-	-	-
Ddx21	chr10	3	2	62044821--62044829	Novel	-	-	-	-
Actg1	chr11	3	2	120208540--120208550	Novel	-	-	-	-
Bahcc1	chr11	3	2	120151644--120151651	Novel	-	-	-	-
Cltc	chr11	3	2	86508508--86508517	Novel	-	-	-	-
Fam101b	chr11	3	2	75834508--75834519	Novel	-	-	-	-
Lasp1	chr11	3	2	97699885--97699893	Novel	-	-	-	-
Tns3	chr11	3	2	8332882--8332892	Novel	-	-	-	-
Vdac1	chr11	3	2	52202632--52202642	Novel	-	-	-	-
Arf6	chr12	3	2	70474474--70474486	Novel	-	-	-	-
9330111N05Rik	chr13	3	2	81204948--81204955	Novel	-	-	-	-
Fam120a	chr13	3	2	48975987--48975995	Novel	-	-	-	-
Gdi2	chr13	3	2	3564302--3564309	Novel	-	-	-	-
Ltbp1	chr17	3	2	75752098--75752105	Novel	-	-	-	-
Lox	chr18	3	2	52677255--52677259	Novel	-	-	-	-
Pura	chr18	3	2	36447810--36447817	Novel	-	-	-	-
Sh3pxd2a	chr19	3	2	47336992--47337004	Novel	-	-	-	-
4930525F21Rik	chr2	3	2	125915395--125915402	Novel	-	-	-	-
5930434B04Rik	chr2	3	2	26875280--26875291	Novel	-	-	-	-
Bat2l	chr2	3	2	32086825--32086836	Novel	-	-	-	-
Myo3a	chr2	3	2	22443118--22443129	Novel	-	-	-	-
Pdia3	chr2	3	2	121263514--121263521	Novel	-	-	-	-
Snap23	chr2	3	2	120425775--120425787	Novel	-	-	-	-
Arhgef2	chr3	3	2	88451762--88451772	Novel	-	-	-	-
Snapin	chr3	3	2	90292762--90292772	Novel	-	-	-	-
Actb	chr5	3	2	143665435--143665443	Novel	-	-	-	-
Fosl2	chr5	3	2	32459074--32459081	Novel	-	-	-	-
2015-09-11	chr5	3	2	93603797--93603806	Novel	-	-	-	-
Zkscan1	chr5	3	2	138548416--138548428	Novel	-	-	-	-
Slc5a2	chr7	3	2	135415166--135415178	Novel	-	-	-	-
Sfrp1	chr8	3	2	24559215--24559222	Novel	-	-	-	-
Wwp2	chr8	3	2	110082338--110082347	Novel	-	-	-	-
Eef1a1	chr9	3	2	78328153--78328156	Novel	-	-	-	-
Ets1	chr9	3	2	32564088--32564098	Novel	-	-	-	-
Tpbg	chr9	3	2	85739096--85739108	Novel	-	-	-	-
Col8a1	chr16	2	49519	57628929--57678449	Novel	-	-	-	-
Spata5	chr3	2	48732	37428939--37477673	Novel	-	-	-	-
Tbl1x	chrX	2	48686	74830198--74878885	Novel	-	-	-	-
Pknox2	chr9	2	48525	36842265--36890791	Novel	-	-	-	-
Pvt1	chr15	2	47188	62007101--62054292	Novel	-	-	-	-
Pfdn1	chr18	2	46619	36564114--36610733	Novel	-	-	-	-
Kctd1	chr18	2	45088	15166382--15211473	Novel	-	-	-	-
Mnat1	chr12	2	43931	74225054--74268988	Novel	-	-	-	-
Ube2k	chr5	2	43839	65928783--65972627	Novel	-	-	-	-
Shoc2	chr19	2	42558	54019383--54061944	Novel	-	-	-	-
Cobl	chr11	2	42469	12167147--12209617	Novel	-	-	-	-
Nudcd3	chr11	2	42318	6050837--6093160	Novel	-	-	-	-
Tcf20	chr15	2	42217	82687713--82729933	Novel	-	-	-	-
Ptprk	chr10	2	42175	27926060--27968238	Novel	-	-	-	-
Col8a1	chr16	2	41731	57636718--57678449	Novel	-	-	-	-
Stag1	chr9	2	41661	100703772--100745434	Novel	-	-	-	-
2010111I01Rik	chr13	2	41343	63342102--63383449	Novel	-	-	-	-
Clasp1	chr1	2	41268	120316493--120357763	Novel	-	-	-	-
Ppp2r2a	chr14	2	41204	67647867--67689073	Novel	-	-	-	-
Nsmce2	chr15	2	40902	59382348--59423251	Novel	-	-	-	-
Ctbp2	chr7	2	40826	140273542--140314370	Novel	-	-	-	-
Palld	chr8	2	40525	64029041--64069567	Novel	-	-	-	-
Cpe	chr8	2	40080	67098340--67138425	Novel	-	-	-	-
Mad1l1	chr5	2	39510	140541958--140581471	Novel	-	-	-	-
Tdrd3	chr14	2	39444	87817396--87856843	Novel	-	-	-	-
Rsu1	chr2	2	39231	13099163--13138397	Novel	-	-	-	-
Dtnbp1	chr13	2	38894	45026520--45065416	Novel	-	-	-	-
Pvt1	chr15	2	38626	62007479--62046110	Novel	-	-	-	-
Spsb1	chr4	2	38609	149281365--149319976	Novel	-	-	-	-
Rap1gap2	chr11	2	37428	74298472--74335902	Novel	-	-	-	-
Eif3h	chr15	2	36868	51630905--51667776	Novel	-	-	-	-
Rrbp1	chr2	2	36389	143800344--143836737	Novel	-	-	-	-
Sh3bp4	chr1	2	36295	90967535--91003833	Novel	-	-	-	-
Bcat1	chr6	2	36253	144988154--145024410	Novel	-	-	-	-
Senp6	chr9	2	36121	79915377--79951501	Novel	-	-	-	-
Palm2	chr4	2	36118	57624743--57660861	Novel	-	-	-	-
Chchd3	chr6	2	35518	32754024--32789544	Novel	-	-	-	-
Foxp1	chr6	2	35498	99349711--99385210	Novel	-	-	-	-
Arhgef9	chrX	2	35408	92326354--92361764	Novel	-	-	-	-
St3gal2	chr8	2	35146	113445512--113480658	Novel	-	-	-	-
Timp2	chr11	2	34755	118181523--118216278	Novel	-	-	-	-
Phactr4	chr4	2	34506	131934478--131968985	Novel	-	-	-	-
Alg9	chr9	2	33927	50616911--50650840	Novel	-	-	-	-
Igf2bp3	chr6	2	33711	49084757--49118470	Novel	-	-	-	-
Tbx15	chr3	2	33699	99079050--99112752	Novel	-	-	-	-
Pitpnb	chr5	2	32883	111767446--111800332	Novel	-	-	-	-
Col8a1	chr16	2	32880	57721871--57754755	Novel	-	-	-	-
Cpne1	chr2	2	32133	155905200--155937335	Novel	-	-	-	-
Crim1	chr17	2	31757	78680704--78712463	Novel	-	-	-	-
Lrrc8d	chr5	2	31666	106129580--106161249	Novel	-	-	-	-
Abi3bp	chr16	2	31404	56611196--56642601	Novel	-	-	-	-
Rusc2	chr4	2	30194	43397301--43427501	Novel	-	-	-	-
Grk5	chr19	2	29995	61077659--61107654	Novel	-	-	-	-
Commd10	chr18	2	29972	47120158--47150132	Novel	-	-	-	-
Sae1	chr7	2	29968	16922187--16952157	Novel	-	-	-	-
Fmn1	chr2	2	29716	113403526--113433243	Novel	-	-	-	-
Abi3bp	chr16	2	29235	56613365--56642601	Novel	-	-	-	-
Sox6	chr7	2	28859	122693670--122722531	Novel	-	-	-	-
Vac14	chr8	2	28814	113177577--113206394	Novel	-	-	-	-
Tacc2	chr7	2	28781	137789331--137818115	Novel	-	-	-	-
Sec22a	chr16	2	28729	35318955--35347685	Novel	-	-	-	-
Pak3	chrX	2	28672	140099155--140127830	Novel	-	-	-	-
Cdc42bpa	chr1	2	28407	181901082--181929492	Novel	-	-	-	-
Map2k5	chr9	2	28280	63191263--63219543	Novel	-	-	-	-
Prkg1	chr19	2	27816	31348958--31376775	Novel	-	-	-	-
Zmiz1	chr14	2	27660	26427696--26455358	Novel	-	-	-	-
Msrb3	chr10	2	27482	120308207--120335691	Novel	-	-	-	-
Pak3	chrX	2	27443	140100384--140127830	Novel	-	-	-	-
Golph3	chr15	2	27411	12251709--12279125	Novel	-	-	-	-
Ppp2r2d	chr7	2	27384	146038385--146065771	Novel	-	-	-	-
2310028O11Rik	chr4	2	26909	138659926--138686839	Novel	-	-	-	-
Zzz3	chr3	2	26658	152083101--152109762	Novel	-	-	-	-
B3gntl1	chr11	2	26277	121505905--121532185	Novel	-	-	-	-
Raly	chr2	2	26159	154646824--154672984	Novel	-	-	-	-
Slc14a2	chr18	2	26014	78519084--78545099	Novel	-	-	-	-
2310028O11Rik	chr4	2	25822	138661013--138686839	Novel	-	-	-	-
4930534B04Rik	chr12	2	25765	92472659--92498427	Novel	-	-	-	-
Cyp2j8-ps	chr4	2	25712	96111461--96137176	Novel	-	-	-	-
Rnf185	chr11	2	25530	3326681--3352213	Novel	-	-	-	-
Otud7b	chr3	2	25411	95908741--95934153	Novel	-	-	-	-
Vps53	chr11	2	25407	75951893--75977305	Novel	-	-	-	-
Trpm3	chr19	2	25097	22770239--22795339	Novel	-	-	-	-
Eif4g3	chr4	2	24836	137613992--137638828	Novel	-	-	-	-
Arap1	chr7	2	24756	108496711--108521472	Novel	-	-	-	-
Nr6a1	chr2	2	24645	38615949--38640596	Novel	-	-	-	-
Tnk2	chr16	2	24278	32645191--32669474	Novel	-	-	-	-
Tmem38b	chr4	2	24253	53839090--53863348	Novel	-	-	-	-
Igfbp2	chr1	2	24125	72871535--72895663	Novel	-	-	-	-
Cbfb	chr8	2	23742	107702607--107726351	Novel	-	-	-	-
Tpst2	chr5	2	23674	112709244--112732920	Novel	-	-	-	-
Foxp4	chr17	2	23403	48017840--48041248	Novel	-	-	-	-
Msl2	chr9	2	23179	100979720--101002901	Novel	-	-	-	-
Tnk2	chr16	2	23112	32645191--32668308	Novel	-	-	-	-
Tab2	chr10	2	22592	7653005--7675599	Novel	-	-	-	-
Pepd	chr7	2	22227	35697472--35719701	Novel	-	-	-	-
Hhat	chr1	2	22031	194575142--194597176	Novel	-	-	-	-
Fam185a	chr5	2	21998	20939601--20961599	Novel	-	-	-	-
Erp44	chr4	2	21768	48232399--48254168	Novel	-	-	-	-
Fam188a	chr2	2	21592	12319192--12340787	Novel	-	-	-	-
BC052040	chr2	2	21581	115407718--115429302	Novel	-	-	-	-
Srebf2	chr15	2	21560	81978606--82000167	Novel	-	-	-	-
Papd5	chr8	2	21470	90745667--90767139	Novel	-	-	-	-
Zcchc17	chr4	2	21294	130015826--130037122	Novel	-	-	-	-
Lrrc8c	chr5	2	21187	105973287--105994477	Novel	-	-	-	-
Ehbp1	chr11	2	21078	21968509--21989589	Novel	-	-	-	-
Dcp1a	chr14	2	20959	31297772--31318731	Novel	-	-	-	-
Lbh	chr17	2	20677	73267917--73288595	Novel	-	-	-	-
Slc7a6	chr8	2	20662	108692852--108713518	Novel	-	-	-	-
Yap1	chr9	2	20661	7953134--7973797	Novel	-	-	-	-
Slc8a1	chr17	2	20362	82048979--82069343	Novel	-	-	-	-
Oxsr1	chr9	2	20117	119193803--119213923	Novel	-	-	-	-
Prmt3	chr7	2	20081	57061995--57082077	Novel	-	-	-	-
Suclg2	chr6	2	20056	95545747--95565806	Novel	-	-	-	-
Zzz3	chr3	2	19946	152091796--152111743	Novel	-	-	-	-
Arf3	chr15	2	19895	98573259--98593157	Novel	-	-	-	-
Rev1	chr1	2	19784	38165312--38185097	Novel	-	-	-	-
Asah1	chr8	2	19592	42440271--42459864	Novel	-	-	-	-
Rab5c	chr11	2	19495	100579896--100599392	Novel	-	-	-	-
Wnk1	chr6	2	19483	119922873--119942360	Novel	-	-	-	-
1110018G07Rik	chr12	2	19316	86292330--86311648	Novel	-	-	-	-
Fam188a	chr2	2	19180	12308306--12327489	Novel	-	-	-	-
9930013L23Rik	chr7	2	19077	91111624--91130704	Novel	-	-	-	-
Aif1l	chr2	2	19039	31806109--31825149	Novel	-	-	-	-
Fbxo42	chr4	2	18886	140704738--140723627	Novel	-	-	-	-
Atf2	chr2	2	18729	73711802--73730533	Novel	-	-	-	-
Mark3	chr12	2	18680	112842773--112861457	Novel	-	-	-	-
Tnk2	chr16	2	18632	32645192--32663827	Novel	-	-	-	-
Herc4	chr10	2	18577	62708194--62726773	Novel	-	-	-	-
Abcc5	chr16	2	18414	20339027--20357443	Novel	-	-	-	-
Chst12	chr5	2	17813	140981680--140999496	Novel	-	-	-	-
Shfm1	chr6	2	17779	6510501--6528283	Novel	-	-	-	-
Tom1	chr8	2	17680	77557725--77575408	Novel	-	-	-	-
Swap70	chr7	2	17644	117369251--117386899	Novel	-	-	-	-
Lyrm1	chr7	2	17600	127040083--127057686	Novel	-	-	-	-
Gmeb2	chr2	2	17550	180995103--181012654	Novel	-	-	-	-
Dgkz	chr2	2	17361	91786081--91803446	Novel	-	-	-	-
Etf1	chr18	2	17266	35073829--35091096	Novel	-	-	-	-
Ahi1	chr10	2	17207	20720511--20737720	Novel	-	-	-	-
Bcat1	chr6	2	17191	144964111--144981304	Novel	-	-	-	-
Tbca	chr13	2	17175	95585139--95602314	Novel	-	-	-	-
Ptdss1	chr13	2	17141	67077748--67094889	Novel	-	-	-	-
Acyp2	chr11	2	16983	30532317--30549302	Novel	-	-	-	-
St3gal3	chr4	2	16934	117613105--117630042	Novel	-	-	-	-
Itgb5	chr16	2	16901	33902969--33919870	Novel	-	-	-	-
Ube2w	chr1	2	16834	16592434--16609269	Novel	-	-	-	-
Evi5l	chr8	2	16728	4166760--4183491	Novel	-	-	-	-
Fbxl13	chr5	2	16683	21049535--21066220	Novel	-	-	-	-
Igfbp2	chr1	2	16459	72879199--72895659	Novel	-	-	-	-
Dctn1	chr6	2	16455	83116061--83132517	Novel	-	-	-	-
Ankrd13c	chr3	2	16386	157638256--157654645	Novel	-	-	-	-
Tnip1	chr11	2	16285	54753236--54769523	Novel	-	-	-	-
Dnajc11	chr4	2	16275	151331311--151347588	Novel	-	-	-	-
Slc22a5	chr11	2	16040	53688607--53704649	Novel	-	-	-	-
Ap1b1	chr11	2	15916	4887053--4902971	Novel	-	-	-	-
Mycbp2	chr14	2	15799	103555982--103571785	Novel	-	-	-	-
Tmem53	chr4	2	15755	116924739--116940495	Novel	-	-	-	-
Zfp827	chr8	2	15649	81600080--81615731	Novel	-	-	-	-
Lrrc28	chr7	2	15620	74674631--74690252	Novel	-	-	-	-
Klhl7	chr5	2	15596	23647109--23662708	Novel	-	-	-	-
Chfr	chr5	2	15592	110564952--110580545	Novel	-	-	-	-
Rab28	chr5	2	15587	42079088--42094679	Novel	-	-	-	-
Zcchc17	chr4	2	15555	130015826--130031385	Novel	-	-	-	-
1300010F03Rik	chr14	2	15527	79541351--79556878	Novel	-	-	-	-
Nisch	chr14	2	15508	32000904--32016412	Novel	-	-	-	-
Kbtbd2	chr6	2	15492	56731959--56747454	Novel	-	-	-	-
Dym	chr18	2	15238	75343576--75358816	Novel	-	-	-	-
Sec22a	chr16	2	15210	35314373--35329586	Novel	-	-	-	-
Epha2	chr4	2	15152	140857347--140872501	Novel	-	-	-	-
Zfp944	chr17	2	15111	22480678--22495794	Novel	-	-	-	-
Sipa1l1	chr12	2	15004	83458348--83473354	Novel	-	-	-	-
5730601F06Rik	chr9	2	14954	20310508--20325465	Novel	-	-	-	-
Itga11	chr9	2	14908	62529780--62544691	Novel	-	-	-	-
Clns1a	chr7	2	14830	104845377--104860209	Novel	-	-	-	-
Melk	chr4	2	14757	44330993--44345751	Novel	-	-	-	-
Fam173b	chr15	2	14721	31531902--31546625	Novel	-	-	-	-
Mtap6	chr7	2	14461	106464410--106478875	Novel	-	-	-	-
Lactb	chr9	2	14381	66804007--66818389	Novel	-	-	-	-
Strn3	chr12	2	14274	52734705--52748981	Novel	-	-	-	-
Fbxw8	chr5	2	14247	118528257--118542506	Novel	-	-	-	-
4930578N16Rik	chr2	2	14243	69599943--69614189	Novel	-	-	-	-
Asah1	chr8	2	14206	42445653--42459860	Novel	-	-	-	-
Alg13	chrX	2	14182	140756691--140770876	Novel	-	-	-	-
Phc2	chr4	2	14045	128405112--128419160	Novel	-	-	-	-
Denr	chr5	2	13965	124358223--124372188	Novel	-	-	-	-
Znhit6	chr3	2	13934	145241494--145255428	Novel	-	-	-	-
2010111I01Rik	chr13	2	13839	63384323--63398167	Novel	-	-	-	-
Napg	chr18	2	13776	63137678--63151456	Novel	-	-	-	-
Arf1	chr11	2	13770	59027023--59040798	Novel	-	-	-	-
Tmem57	chr4	2	13686	134368612--134382299	Novel	-	-	-	-
Zfp106	chr2	2	13620	120357956--120371580	Novel	-	-	-	-
Atp6v0d1	chr8	2	13619	108049600--108063220	Novel	-	-	-	-
Rell1	chr5	2	13586	64302387--64315974	Novel	-	-	-	-
Ttc35	chr15	2	13554	43345392--43358951	Novel	-	-	-	-
Pspc1	chr14	2	13546	57383081--57396628	Novel	-	-	-	-
Ccdc136	chr6	2	13537	29363085--29376624	Novel	-	-	-	-
Pls3	chrX	2	13477	73047945--73061422	Novel	-	-	-	-
Strada	chr11	2	13319	106035094--106048415	Novel	-	-	-	-
Wtip	chr7	2	13282	34904224--34917508	Novel	-	-	-	-
Wdr20a	chr12	2	13223	112018097--112031323	Novel	-	-	-	-
Ubox5	chr2	2	13210	130442441--130455656	Novel	-	-	-	-
Sfxn1	chr13	2	13178	54167636--54180818	Novel	-	-	-	-
Osmr	chr15	2	13094	6797197--6810294	Novel	-	-	-	-
Vps45	chr3	2	13038	95823663--95836703	Novel	-	-	-	-
Galk2	chr2	2	13013	125742281--125755298	Novel	-	-	-	-
Sfxn1	chr13	2	12978	54167837--54180818	Novel	-	-	-	-
Mmaa	chr8	2	12891	81805552--81818445	Novel	-	-	-	-
Prrx2	chr2	2	12885	30721042--30733930	Novel	-	-	-	-
Iqch	chr9	2	12840	63330493--63343336	Novel	-	-	-	-
Sptlc2	chr12	2	12776	88683699--88696476	Novel	-	-	-	-
Fyn	chr10	2	12773	39174940--39187716	Novel	-	-	-	-
Insig2	chr1	2	12633	123203540--123216175	Novel	-	-	-	-
Tec	chr5	2	12624	73180483--73193110	Novel	-	-	-	-
Tnc	chr4	2	12617	63643957--63656576	Novel	-	-	-	-
Brcc3	chrX	2	12568	72668237--72680805	Novel	-	-	-	-
Slc6a6	chr6	2	12479	91649026--91661505	Novel	-	-	-	-
5730437N04Rik	chr17	2	12426	5421015--5433441	Novel	-	-	-	-
Abcc1	chr16	2	12418	14445560--14457983	Novel	-	-	-	-
Elavl1	chr8	2	12271	4312612--4324887	Novel	-	-	-	-
Samd8	chr14	2	12222	22599401--22611625	Novel	-	-	-	-
Srbd1	chr17	2	12192	86502340--86514534	Novel	-	-	-	-
Aatf	chr11	2	12135	84268827--84280964	Novel	-	-	-	-
Magi3	chr3	2	12128	103825800--103837930	Novel	-	-	-	-
Vapb	chr2	2	12124	173587769--173599894	Novel	-	-	-	-
Hivep1	chr13	2	12122	42264676--42276800	Novel	-	-	-	-
2015-09-07	chr9	2	12095	25073078--25085175	Novel	-	-	-	-
Vta1	chr10	2	12086	14375650--14387739	Novel	-	-	-	-
Mlycd	chr8	2	12085	121919369--121931455	Novel	-	-	-	-
Rspo2	chr15	2	11922	42989353--43001278	Novel	-	-	-	-
Eif3j	chr2	2	11820	121855069--121866892	Novel	-	-	-	-
Rbm6	chr9	2	11743	107762788--107774535	Novel	-	-	-	-
Dennd1a	chr2	2	11715	37660720--37672435	Novel	-	-	-	-
Exoc4	chr6	2	11698	33812239--33823937	Novel	-	-	-	-
Brpf3	chr17	2	11695	28961008--28972706	Novel	-	-	-	-
Birc3	chr9	2	11648	7861405--7873056	Novel	-	-	-	-
Cnot2	chr10	2	11589	115974499--115986091	Novel	-	-	-	-
Stk19	chr17	2	11581	34961792--34973375	Novel	-	-	-	-
Actn1	chr12	2	11553	81310460--81322014	Novel	-	-	-	-
Ywhaq	chr12	2	11514	21404224--21415739	Novel	-	-	-	-
Fis1	chr5	2	11502	137429459--137440962	Novel	-	-	-	-
Plac9	chr14	2	11423	26850109--26861532	Novel	-	-	-	-
Ppap2a	chr13	2	11416	113635536--113646953	Novel	-	-	-	-
Manbal	chr2	2	11411	157193375--157204787	Novel	-	-	-	-
Hcfc2	chr10	2	11376	82174984--82186363	Novel	-	-	-	-
Erich1	chr8	2	11260	14078916--14090177	Novel	-	-	-	-
Pphln1	chr15	2	11198	93229924--93241122	Novel	-	-	-	-
Trub1	chr19	2	11173	57527684--57538859	Novel	-	-	-	-
Itga1	chr13	2	11166	115880511--115891679	Novel	-	-	-	-
Rnf14	chr18	2	11066	38456450--38467518	Novel	-	-	-	-
Hexa	chr9	2	11055	59390883--59401939	Novel	-	-	-	-
Eif3h	chr15	2	11044	51674168--51685216	Novel	-	-	-	-
Smarca2	chr19	2	11006	26834418--26845427	Novel	-	-	-	-
Nosip	chr7	2	10885	52317972--52328859	Novel	-	-	-	-
Fam105b	chr15	2	10834	27549378--27560212	Novel	-	-	-	-
Eif4enif1	chr11	2	10793	3130104--3140897	Novel	-	-	-	-
Rab3ip	chr10	2	10783	116376530--116387317	Novel	-	-	-	-
Rab11a	chr9	2	10766	64574624--64585392	Novel	-	-	-	-
Paip2	chr18	2	10753	35759769--35770526	Novel	-	-	-	-
Chka	chr19	2	10607	3864758--3875368	Novel	-	-	-	-
Gcap14	chr14	2	10531	37692948--37703480	Novel	-	-	-	-
Mical3	chr6	2	10514	120959199--120969717	Novel	-	-	-	-
Ltbp1	chr17	2	10420	75748208--75758629	Novel	-	-	-	-
Cask	chrX	2	10355	13126621--13136978	Novel	-	-	-	-
Fastkd2	chr1	2	10251	63782163--63792417	Novel	-	-	-	-
Tmem161b	chr13	2	10187	84411932--84422119	Novel	-	-	-	-
Sntb2	chr8	2	10177	109505235--109515412	Novel	-	-	-	-
Dbt	chr3	2	10160	116216108--116226269	Novel	-	-	-	-
Cacna1c	chr6	2	10159	118577588--118587747	Novel	-	-	-	-
Anln	chr9	2	10158	22143530--22153692	Novel	-	-	-	-
Rsu1	chr2	2	10100	12999234--13009336	Novel	-	-	-	-
Ctnnd1	chr2	2	10020	84464715--84474737	Novel	-	-	-	-
Tubb6	chr18	2	9876	67551087--67560964	Novel	-	-	-	-
Serinc2	chr4	2	9856	129942473--129952331	Novel	-	-	-	-
Vps39	chr2	2	9750	120154451--120164202	Novel	-	-	-	-
Mospd1	chrX	2	9666	50699164--50708835	Novel	-	-	-	-
Fam151b	chr13	2	9665	93238117--93247782	Novel	-	-	-	-
Sema3f	chr9	2	9600	107595047--107604649	Novel	-	-	-	-
Fyb	chr15	2	9553	6560191--6569748	Novel	-	-	-	-
Bcap29	chr12	2	9545	32302044--32311590	Novel	-	-	-	-
Ppil5	chr12	2	9517	70270047--70279567	Novel	-	-	-	-
Jup	chr11	2	9497	100247702--100257201	Novel	-	-	-	-
Pam	chr1	2	9466	99718564--99728033	Novel	-	-	-	-
Zfp295	chr16	2	9419	98174258--98183678	Novel	-	-	-	-
Snrnp48	chr13	2	9378	38309362--38318743	Novel	-	-	-	-
Akr1a4	chr4	2	9361	116314578--116323944	Novel	-	-	-	-
Cdc42bpa	chr1	2	9347	182080387--182089736	Novel	-	-	-	-
Slc38a10	chr11	2	9334	120002959--120012295	Novel	-	-	-	-
Usp48	chr4	2	9334	137190923--137200257	Novel	-	-	-	-
Fosl2	chr5	2	9333	32439863--32449197	Novel	-	-	-	-
Atf2	chr2	2	9323	73657205--73666531	Novel	-	-	-	-
Csnk2a1	chr2	2	9321	152089042--152098363	Novel	-	-	-	-
Eif4enif1	chr11	2	9299	3130104--3139404	Novel	-	-	-	-
Scmh1	chr4	2	9299	120126380--120135681	Novel	-	-	-	-
Fam65a	chr8	2	9290	108129250--108138541	Novel	-	-	-	-
Akap8l	chr17	2	9270	32460153--32469424	Novel	-	-	-	-
Ecsit	chr9	2	9208	21879257--21888470	Novel	-	-	-	-
Nudt13	chr14	2	9160	21114014--21123174	Novel	-	-	-	-
Rab11fip3	chr17	2	9129	26141587--26150720	Novel	-	-	-	-
Siah2	chr3	2	9106	58480365--58489473	Novel	-	-	-	-
Wnt5a	chr14	2	9090	29326575--29335667	Novel	-	-	-	-
Sos2	chr12	2	9033	70719170--70728205	Novel	-	-	-	-
Ptgis	chr2	2	8995	167040488--167049487	Novel	-	-	-	-
Tns1	chr1	2	8960	74000524--74009485	Novel	-	-	-	-
Gxylt1	chr15	2	8912	93096392--93105309	Novel	-	-	-	-
Tle1	chr4	2	8912	71821241--71830156	Novel	-	-	-	-
Nutf2	chr8	2	8860	108390572--108399435	Novel	-	-	-	-
Epn1	chr7	2	8858	5035582--5044442	Novel	-	-	-	-
Taf15	chr11	2	8848	83302545--83311397	Novel	-	-	-	-
Sp3	chr2	2	8790	72799420--72808213	Novel	-	-	-	-
Pml	chr9	2	8785	58068376--58077162	Novel	-	-	-	-
Pard3b	chr1	2	8776	62503990--62512769	Novel	-	-	-	-
Birc6	chr17	2	8741	75076717--75085461	Novel	-	-	-	-
Ak2	chr4	2	8714	128670678--128679401	Novel	-	-	-	-
Ubac1	chr2	2	8651	25854587--25863239	Novel	-	-	-	-
Adnp	chr2	2	8568	168014894--168023464	Novel	-	-	-	-
Zfp346	chr13	2	8559	55215129--55223690	Novel	-	-	-	-
Arnt2	chr7	2	8553	91486742--91495299	Novel	-	-	-	-
Narg2	chr9	2	8547	69264916--69273464	Novel	-	-	-	-
Galk2	chr2	2	8521	125763998--125772521	Novel	-	-	-	-
Pkm2	chr9	2	8501	59504504--59513007	Novel	-	-	-	-
Sap30bp	chr11	2	8490	115813322--115821814	Novel	-	-	-	-
Tomm20	chr8	2	8421	129461078--129469503	Novel	-	-	-	-
Dagla	chr19	2	8417	10349851--10358268	Novel	-	-	-	-
Smad4	chr18	2	8415	73800120--73808540	Novel	-	-	-	-
Tln2	chr9	2	8397	67114730--67123128	Novel	-	-	-	-
Zscan22	chr7	2	8356	13483225--13491583	Novel	-	-	-	-
Prdm10	chr9	2	8324	31170084--31178408	Novel	-	-	-	-
Nrbf2	chr10	2	8280	66738401--66746683	Novel	-	-	-	-
Usp40	chr1	2	8209	89864173--89872382	Novel	-	-	-	-
Tmem175	chr5	2	8193	109059060--109067255	Novel	-	-	-	-
Tirap	chr9	2	8160	34999281--35007443	Novel	-	-	-	-
Dzip1	chr14	2	8153	119291054--119299207	Novel	-	-	-	-
Ston1	chr17	2	8121	89026339--89034460	Novel	-	-	-	-
Bat2l2	chr1	2	8116	164614387--164622505	Novel	-	-	-	-
Taf15	chr11	2	8116	83302545--83310662	Novel	-	-	-	-
Zfp771	chr7	2	8106	134389209--134397320	Novel	-	-	-	-
Pld2	chr11	2	8084	70356594--70364683	Novel	-	-	-	-
Fhl1	chrX	2	8080	54033084--54041167	Novel	-	-	-	-
Nuak1	chr10	2	8060	83843611--83851671	Novel	-	-	-	-
Taf12	chr4	2	8041	131830666--131838708	Novel	-	-	-	-
Gosr2	chr11	2	8035	103550632--103558669	Novel	-	-	-	-
Thumpd2	chr17	2	8006	81455248--81463258	Novel	-	-	-	-
Strbp	chr2	2	7949	37483046--37490997	Novel	-	-	-	-
Wee1	chr7	2	7932	117270335--117278272	Novel	-	-	-	-
Rbm39	chr2	2	7904	155990658--155998563	Novel	-	-	-	-
Fbln2	chr6	2	7891	91207818--91215711	Novel	-	-	-	-
Zfp945	chr17	2	7870	22994342--23002215	Novel	-	-	-	-
4930581F22Rik	chr9	2	7865	34925929--34933799	Novel	-	-	-	-
Zdhhc7	chr8	2	7852	122616900--122624757	Novel	-	-	-	-
Nsmaf	chr4	2	7803	6326103--6333911	Novel	-	-	-	-
Zdhhc3	chr9	2	7790	123000249--123008043	Novel	-	-	-	-
Zkscan3	chr13	2	7765	21486773--21494541	Novel	-	-	-	-
Mettl6	chr14	2	7760	32292996--32300758	Novel	-	-	-	-
Eya3	chr4	2	7723	132228946--132236672	Novel	-	-	-	-
Galk2	chr2	2	7721	125801067--125808791	Novel	-	-	-	-
Bcr	chr10	2	7702	74623149--74630852	Novel	-	-	-	-
Cyld	chr8	2	7700	91221423--91229124	Novel	-	-	-	-
Ctdp1	chr18	2	7683	80631067--80638752	Novel	-	-	-	-
Ccdc57	chr11	2	7680	120714033--120721717	Novel	-	-	-	-
Tnfrsf11b	chr15	2	7678	54091725--54099405	Novel	-	-	-	-
Slc9a8	chr2	2	7674	167269030--167276706	Novel	-	-	-	-
Cdk11b	chr4	2	7673	155004954--155012628	Novel	-	-	-	-
Ylpm1	chr12	2	7668	86398251--86405920	Novel	-	-	-	-
Sgta	chr10	2	7654	80514996--80522652	Novel	-	-	-	-
Fam192a	chr8	2	7643	97113307--97120952	Novel	-	-	-	-
Tsku	chr7	2	7625	105502126--105509754	Novel	-	-	-	-
Atp11b	chr3	2	7592	35711237--35718830	Novel	-	-	-	-
Atp11b	chr3	2	7557	35738133--35745696	Novel	-	-	-	-
Anp32b	chr4	2	7546	46465412--46472963	Novel	-	-	-	-
Sugt1	chr14	2	7502	79987672--79995176	Novel	-	-	-	-
Ppp2r2d	chr7	2	7500	146052590--146060092	Novel	-	-	-	-
Nfe2l1	chr11	2	7499	96683632--96691133	Novel	-	-	-	-
Tab2	chr10	2	7487	7631423--7638913	Novel	-	-	-	-
Uxt	chrX	2	7463	20529396--20536860	Novel	-	-	-	-
Ubqln4	chr3	2	7450	88360838--88368292	Novel	-	-	-	-
Sbno2	chr10	2	7434	79535262--79542699	Novel	-	-	-	-
Cyp20a1	chr1	2	7419	60436327--60443750	Novel	-	-	-	-
Atg3	chr16	2	7418	45162558--45169979	Novel	-	-	-	-
Csda	chr6	2	7413	131318577--131325993	Novel	-	-	-	-
Rtn4ip1	chr10	2	7370	43622342--43629714	Novel	-	-	-	-
Rrp15	chr1	2	7367	188545425--188552792	Novel	-	-	-	-
Chfr	chr5	2	7356	110565211--110572569	Novel	-	-	-	-
Osmr	chr15	2	7320	6787068--6794389	Novel	-	-	-	-
Sppl3	chr5	2	7312	115524915--115532231	Novel	-	-	-	-
Evi5	chr5	2	7304	108219527--108226833	Novel	-	-	-	-
Tmem5	chr10	2	7272	121518661--121525934	Novel	-	-	-	-
Fam164a	chr3	2	7236	7528683--7535920	Novel	-	-	-	-
Arpc1b	chr5	2	7233	145875291--145882526	Novel	-	-	-	-
Pigb	chr9	2	7233	72870139--72877373	Novel	-	-	-	-
Gemin7	chr7	2	7230	20151025--20158258	Novel	-	-	-	-
Src	chr2	2	7195	157250148--157257347	Novel	-	-	-	-
0610007L01Rik	chr5	2	7176	130705494--130712673	Novel	-	-	-	-
Tle3	chr9	2	7143	61242519--61249662	Novel	-	-	-	-
Rian	chr12	2	7122	110865363--110872485	Novel	-	-	-	-
Arnt2	chr7	2	7091	91486743--91493837	Novel	-	-	-	-
Ecsit	chr9	2	7091	21882706--21889800	Novel	-	-	-	-
8430410A17Rik	chr6	2	7048	87875801--87882852	Novel	-	-	-	-
Syde2	chr3	2	7041	145652130--145659174	Novel	-	-	-	-
Nupl1	chr14	2	7030	60840514--60847547	Novel	-	-	-	-
2210018M11Rik	chr7	2	6996	105767976--105774973	Novel	-	-	-	-
Eps15	chr4	2	6977	109050944--109057923	Novel	-	-	-	-
Adamts9	chr6	2	6957	92784482--92791439	Novel	-	-	-	-
6330512M04Rik	chr7	2	6956	149542017--149548975	Novel	-	-	-	-
Ap4s1	chr12	2	6950	52831949--52838902	Novel	-	-	-	-
Rab2a	chr4	2	6901	8509638--8516539	Novel	-	-	-	-
Ctsh	chr9	2	6884	89949469--89956356	Novel	-	-	-	-
Me2	chr18	2	6866	73964822--73971690	Novel	-	-	-	-
Mbnl1	chr3	2	6864	60400749--60407615	Novel	-	-	-	-
Bptf	chr11	2	6835	106897151--106903989	Novel	-	-	-	-
Papd4	chr13	2	6820	93947212--93954035	Novel	-	-	-	-
Tmem55a	chr4	2	6818	14813828--14820647	Novel	-	-	-	-
Papd4	chr13	2	6816	93947217--93954035	Novel	-	-	-	-
Rnasen	chr15	2	6809	12835454--12842266	Novel	-	-	-	-
Nub1	chr5	2	6784	24191840--24198625	Novel	-	-	-	-
Amfr	chr8	2	6782	96529124--96535909	Novel	-	-	-	-
Isy1	chr6	2	6731	87777690--87784423	Novel	-	-	-	-
Qsox1	chr1	2	6710	157650927--157657639	Novel	-	-	-	-
Mcoln1	chr8	2	6706	3505940--3512649	Novel	-	-	-	-
Stx17	chr4	2	6698	48137937--48144638	Novel	-	-	-	-
Slc1a6	chr10	2	6696	78256074--78262775	Novel	-	-	-	-
D15Ertd621e	chr15	2	6656	58274825--58281486	Novel	-	-	-	-
Minpp1	chr19	2	6648	32581811--32588464	Novel	-	-	-	-
Hmcn1	chr1	2	6632	152420725--152427358	Novel	-	-	-	-
Zfp236	chr18	2	6631	82827597--82834230	Novel	-	-	-	-
Cenph	chr13	2	6630	101530148--101536780	Novel	-	-	-	-
Ddi2	chr4	2	6623	141241546--141248172	Novel	-	-	-	-
Arpc2	chr1	2	6583	74294816--74301402	Novel	-	-	-	-
Sec23a	chr12	2	6516	60079602--60086120	Novel	-	-	-	-
Eif2s2	chr2	2	6491	154703555--154710049	Novel	-	-	-	-
Arhgap10	chr8	2	6491	79882533--79889025	Novel	-	-	-	-
9530068E07Rik	chr11	2	6487	52210104--52216592	Novel	-	-	-	-
Eif4ebp1	chr8	2	6423	28371020--28377445	Novel	-	-	-	-
Pkm2	chr9	2	6390	59504454--59510846	Novel	-	-	-	-
Lims1	chr10	2	6388	57861926--57868317	Novel	-	-	-	-
Actn1	chr12	2	6386	81285885--81292274	Novel	-	-	-	-
Mbtd1	chr11	2	6372	93773772--93780145	Novel	-	-	-	-
Phldb1	chr9	2	6308	44536182--44542492	Novel	-	-	-	-
Acot7	chr4	2	6298	151627372--151633672	Novel	-	-	-	-
Ythdc1	chr5	2	6288	87238362--87244653	Novel	-	-	-	-
Cth	chr3	2	6285	157576695--157582982	Novel	-	-	-	-
Idh1	chr1	2	6259	65221941--65228202	Novel	-	-	-	-
Rtel1	chr2	2	6238	181075298--181081536	Novel	-	-	-	-
2700099C18Rik	chr17	2	6201	95149570--95155773	Novel	-	-	-	-
Ubqln4	chr3	2	6188	88360838--88367029	Novel	-	-	-	-
Zmynd8	chr2	2	6166	165611238--165617405	Novel	-	-	-	-
Serpinb6a	chr13	2	6114	34088220--34094336	Novel	-	-	-	-
Mgat1	chr11	2	6112	49065174--49071290	Novel	-	-	-	-
Zmat5	chr11	2	6095	4622490--4628587	Novel	-	-	-	-
Ctdspl2	chr2	2	6044	121823592--121829638	Novel	-	-	-	-
Pcsk7	chr9	2	6020	45727976--45733997	Novel	-	-	-	-
Zfp867	chr11	2	6012	59279830--59285843	Novel	-	-	-	-
Nfe2l2	chr2	2	5993	75517485--75523480	Novel	-	-	-	-
Pea15a	chr1	2	5979	174130747--174136728	Novel	-	-	-	-
Pdlim5	chr3	2	5953	142015849--142021804	Novel	-	-	-	-
2700099C18Rik	chr17	2	5938	95155861--95161801	Novel	-	-	-	-
Trpm4	chr7	2	5929	52582822--52588752	Novel	-	-	-	-
Pign	chr1	2	5911	107488338--107494251	Novel	-	-	-	-
Pard3	chr8	2	5865	129933602--129939470	Novel	-	-	-	-
Sumf2	chr5	2	5787	130322960--130328750	Novel	-	-	-	-
Zbtb49	chr5	2	5782	38601899--38607691	Novel	-	-	-	-
Pdlim1	chr19	2	5779	40326549--40332332	Novel	-	-	-	-
Nutf2	chr8	2	5732	108384604--108390337	Novel	-	-	-	-
Ctbs	chr3	2	5697	146120450--146126150	Novel	-	-	-	-
Zkscan5	chr5	2	5691	145973463--145979155	Novel	-	-	-	-
Siah2	chr3	2	5673	58489644--58495319	Novel	-	-	-	-
Pbx4	chr8	2	5670	72383051--72388723	Novel	-	-	-	-
Ttll5	chr12	2	5654	87274620--87280279	Novel	-	-	-	-
Aptx	chr4	2	5627	40644386--40650015	Novel	-	-	-	-
Chd9	chr8	2	5615	93367915--93373533	Novel	-	-	-	-
Ppp1r10	chr17	2	5594	36054661--36060255	Novel	-	-	-	-
Arcn1	chr9	2	5593	44553705--44559298	Novel	-	-	-	-
Fam13b	chr18	2	5592	34605268--34610863	Novel	-	-	-	-
Sntb2	chr8	2	5592	109515372--109520966	Novel	-	-	-	-
Pdss1	chr2	2	5591	22762444--22768036	Novel	-	-	-	-
Synj2	chr17	2	5586	6013698--6019285	Novel	-	-	-	-
Pfkfb3	chr2	2	5565	11396170--11401735	Novel	-	-	-	-
Npepps	chr11	2	5544	97119665--97125212	Novel	-	-	-	-
Cyp2j6	chr4	2	5543	96190531--96196077	Novel	-	-	-	-
Tmem5	chr10	2	5540	121526105--121531647	Novel	-	-	-	-
S100a10	chr3	2	5511	93359353--93364866	Novel	-	-	-	-
Rbms1	chr2	2	5506	60594602--60600113	Novel	-	-	-	-
Gns	chr10	2	5473	120802726--120808199	Novel	-	-	-	-
Ccdc138	chr10	2	5437	57970388--57975826	Novel	-	-	-	-
Pvr	chr7	2	5434	20494652--20500086	Novel	-	-	-	-
AV249152	chr11	2	5431	21589684--21595116	Novel	-	-	-	-
Capg	chr6	2	5404	72499860--72505268	Novel	-	-	-	-
Gm16517	chr10	2	5402	79132741--79138145	Novel	-	-	-	-
Nbl1	chr4	2	5378	138641563--138646942	Novel	-	-	-	-
Uxs1	chr1	2	5336	43807205--43812544	Novel	-	-	-	-
Foxk2	chr11	2	5332	121152202--121157541	Novel	-	-	-	-
5730494N06Rik	chr2	2	5329	132066361--132071694	Novel	-	-	-	-
Lrp11	chr10	2	5325	7318644--7323971	Novel	-	-	-	-
2900073G15Rik	chr17	2	5311	71346136--71351448	Novel	-	-	-	-
Eif4e2	chr1	2	5297	89110857--89116155	Novel	-	-	-	-
1810035L17Rik	chr12	2	5266	88784976--88790243	Novel	-	-	-	-
Atp6v0d1	chr8	2	5243	108084439--108089683	Novel	-	-	-	-
Slc4a7	chr14	2	5235	15592854--15598090	Novel	-	-	-	-
Pi4kb	chr3	2	5222	94802921--94808144	Novel	-	-	-	-
Stxbp5	chr10	2	5220	9498765--9503988	Novel	-	-	-	-
Ctnnd1	chr2	2	5207	84443909--84449116	Novel	-	-	-	-
Fhl2	chr1	2	5187	43188664--43193853	Novel	-	-	-	-
Cep164	chr9	2	5177	45590330--45595510	Novel	-	-	-	-
Sdhb	chr4	2	5167	140517241--140522409	Novel	-	-	-	-
Paip2	chr18	2	5164	35770688--35775854	Novel	-	-	-	-
Stam2	chr2	2	5155	52568724--52573880	Novel	-	-	-	-
Chd9	chr8	2	5142	93410414--93415566	Novel	-	-	-	-
Axl	chr7	2	5093	26563722--26568818	Novel	-	-	-	-
Gpi1	chr7	2	5091	34993329--34998420	Novel	-	-	-	-
Ryk	chr9	2	5087	102788456--102793545	Novel	-	-	-	-
Ppp1r7	chr1	2	5077	95249255--95254333	Novel	-	-	-	-
Traf3ip2	chr10	2	5044	39360317--39365363	Novel	-	-	-	-
Me3	chr7	2	5035	96877636--96882674	Novel	-	-	-	-
Smurf2	chr11	2	5012	106692371--106697384	Novel	-	-	-	-
Rtf1	chr2	2	5011	119512145--119517159	Novel	-	-	-	-
Cox15	chr19	2	5005	43818273--43823279	Novel	-	-	-	-
6820431F20Rik	chr8	2	5002	19873748--19878752	Novel	-	-	-	-
Slc24a6	chr5	2	4997	120977870--120982868	Novel	-	-	-	-
Hemk1	chr9	2	4992	107233909--107238904	Novel	-	-	-	-
Rchy1	chr5	2	4979	92386675--92391656	Novel	-	-	-	-
Kank2	chr9	2	4948	21579196--21584145	Novel	-	-	-	-
Gbas	chr5	2	4946	130245637--130250584	Novel	-	-	-	-
Psmg2	chr18	2	4939	67808598--67813539	Novel	-	-	-	-
Tdp2	chr13	2	4925	24923796--24928725	Novel	-	-	-	-
Clec16a	chr16	2	4902	10571690--10576595	Novel	-	-	-	-
1810063B07Rik	chr14	2	4894	20896865--20901760	Novel	-	-	-	-
Pdia4	chr6	2	4882	47758333--47763217	Novel	-	-	-	-
Kcnk2	chr1	2	4859	191033986--191038848	Novel	-	-	-	-
Zfp451	chr1	2	4859	33822754--33827613	Novel	-	-	-	-
Anxa7	chr14	2	4850	21282241--21287095	Novel	-	-	-	-
2610507B11Rik	chr11	2	4823	78093415--78098240	Novel	-	-	-	-
Dok4	chr8	2	4823	97394967--97399795	Novel	-	-	-	-
Hdac5	chr11	2	4814	102086268--102091086	Novel	-	-	-	-
Epb4.1	chr4	2	4801	131518901--131523704	Novel	-	-	-	-
Ergic2	chr6	2	4788	148155197--148159988	Novel	-	-	-	-
Edem2	chr2	2	4784	155539213--155544001	Novel	-	-	-	-
1600014C10Rik	chr7	2	4768	38968916--38973687	Novel	-	-	-	-
Cnot3	chr7	2	4732	3597667--3602399	Novel	-	-	-	-
Mtap2	chr1	2	4727	66448093--66452821	Novel	-	-	-	-
Cd109	chr9	2	4724	78546116--78550843	Novel	-	-	-	-
Cebpg	chr7	2	4720	35835948--35840673	Novel	-	-	-	-
Pank2	chr2	2	4713	131114419--131119134	Novel	-	-	-	-
Atxn3	chr12	2	4709	103175617--103180328	Novel	-	-	-	-
Spcs3	chr8	2	4706	55610408--55615115	Novel	-	-	-	-
Aldh9a1	chr1	2	4676	169286858--169291535	Novel	-	-	-	-
Sec24b	chr3	2	4674	129728773--129733451	Novel	-	-	-	-
Map3k11	chr19	2	4650	5690506--5695160	Novel	-	-	-	-
Zmym4	chr4	2	4642	126583391--126588036	Novel	-	-	-	-
Vcl	chr14	2	4639	21797156--21801796	Novel	-	-	-	-
Scarf2	chr16	2	4636	17797822--17802459	Novel	-	-	-	-
N4bp1	chr8	2	4604	89372451--89377059	Novel	-	-	-	-
Eprs	chr1	2	4594	187198057--187202653	Novel	-	-	-	-
Tpd52l2	chr2	2	4572	181232036--181236611	Novel	-	-	-	-
Zfp532	chr18	2	4556	65806657--65811213	Novel	-	-	-	-
Fzd6	chr15	2	4553	38863374--38867932	Novel	-	-	-	-
Git2	chr5	2	4494	115189290--115193786	Novel	-	-	-	-
Prkra	chr2	2	4487	76481359--76485851	Novel	-	-	-	-
Fez2	chr17	2	4486	78812311--78816800	Novel	-	-	-	-
Pcbp3	chr10	2	4479	76226128--76230608	Novel	-	-	-	-
Ncoa4	chr14	2	4477	32979454--32983934	Novel	-	-	-	-
Adora2a	chr10	2	4461	74789095--74793558	Novel	-	-	-	-
Pdss1	chr2	2	4461	22785373--22789836	Novel	-	-	-	-
Wnk1	chr6	2	4450	119906210--119910667	Novel	-	-	-	-
Tmem49	chr11	2	4442	86457166--86461611	Novel	-	-	-	-
Rangap1	chr15	2	4431	81542565--81546997	Novel	-	-	-	-
Fgd3	chr13	2	4418	49376643--49381065	Novel	-	-	-	-
Kin	chr2	2	4416	10007451--10011868	Novel	-	-	-	-
Uso1	chr5	2	4382	92624457--92628843	Novel	-	-	-	-
Hdac5	chr11	2	4379	102075352--102079732	Novel	-	-	-	-
Nenf	chr1	2	4370	193130968--193135339	Novel	-	-	-	-
D030074E01Rik	chr18	2	4363	20995664--21000027	Novel	-	-	-	-
Map4k2	chr19	2	4362	6346814--6351180	Novel	-	-	-	-
Tfg	chr16	2	4358	56712939--56717298	Novel	-	-	-	-
Atad3a	chr4	2	4358	155123317--155127676	Novel	-	-	-	-
Tgds	chr14	2	4352	118527513--118531865	Novel	-	-	-	-
Ergic1	chr17	2	4337	26767021--26771363	Novel	-	-	-	-
Xpo7	chr14	2	4330	71088126--71092459	Novel	-	-	-	-
AA960436	chr8	2	4325	97862715--97867043	Novel	-	-	-	-
Slc25a12	chr2	2	4318	71162172--71166492	Novel	-	-	-	-
Epb4.1l1	chr2	2	4313	156355205--156359519	Novel	-	-	-	-
Taf11	chr17	2	4312	28040133--28044447	Novel	-	-	-	-
Gyg	chr3	2	4296	20050585--20054886	Novel	-	-	-	-
5430437P03Rik	chr8	2	4295	73922348--73926644	Novel	-	-	-	-
Med13l	chr5	2	4259	119184067--119188326	Novel	-	-	-	-
Tfdp1	chr8	2	4256	13365201--13369460	Novel	-	-	-	-
Gls	chr1	2	4248	52272536--52276786	Novel	-	-	-	-
Tmco4	chr4	2	4218	138528903--138533122	Novel	-	-	-	-
Lamc1	chr1	2	4210	155089884--155094096	Novel	-	-	-	-
Tnc	chr4	2	4206	63656738--63660949	Novel	-	-	-	-
Cutc	chr19	2	4194	43837493--43841691	Novel	-	-	-	-
Lhfp	chr3	2	4176	53035749--53039927	Novel	-	-	-	-
Fbxo31	chr8	2	4175	124084362--124088537	Novel	-	-	-	-
2900064A13Rik	chr2	2	4164	112295457--112299621	Novel	-	-	-	-
Fnbp4	chr2	2	4149	90593344--90597496	Novel	-	-	-	-
Tes	chr6	2	4149	17050439--17054589	Novel	-	-	-	-
Atp13a3	chr16	2	4145	30357360--30361505	Novel	-	-	-	-
Fbln5	chr12	2	4138	103052807--103056946	Novel	-	-	-	-
Rnf121	chr7	2	4134	109183929--109188063	Novel	-	-	-	-
Ppme1	chr7	2	4122	107516109--107520233	Novel	-	-	-	-
Tmem136	chr9	2	4122	42917421--42921545	Novel	-	-	-	-
0610010O12Rik	chr18	2	4115	36546502--36550620	Novel	-	-	-	-
Ppp1r12b	chr1	2	4107	136762536--136766647	Novel	-	-	-	-
Colec12	chr18	2	4090	9842693--9846784	Novel	-	-	-	-
Ncapd2	chr6	2	4084	125129846--125133933	Novel	-	-	-	-
Nom1	chr5	2	4083	29773483--29777568	Novel	-	-	-	-
Tnfrsf23	chr7	2	4082	150867455--150871539	Novel	-	-	-	-
Cndp2	chr18	2	4063	84840304--84844370	Novel	-	-	-	-
Ggnbp2	chr11	2	4059	84667882--84671942	Novel	-	-	-	-
Jdp2	chr12	2	4059	86945135--86949194	Novel	-	-	-	-
Pot1a	chr6	2	4053	25695995--25700051	Novel	-	-	-	-
Scyl1	chr19	2	4051	5765415--5769472	Novel	-	-	-	-
Fam149b	chr14	2	4033	21198104--21202140	Novel	-	-	-	-
Wdr47	chr3	2	4033	108422209--108426243	Novel	-	-	-	-
Polr2d	chr18	2	4029	31951671--31955703	Novel	-	-	-	-
Slc35b4	chr6	2	4022	34122755--34126777	Novel	-	-	-	-
Mgat1	chr11	2	4018	49061032--49065053	Novel	-	-	-	-
1110007C09Rik	chr13	2	4015	49299357--49303374	Novel	-	-	-	-
Rer1	chr4	2	4008	154450899--154454907	Novel	-	-	-	-
Fam73b	chr2	2	4007	30227187--30231196	Novel	-	-	-	-
Usp1	chr4	2	3990	98590933--98594924	Novel	-	-	-	-
Rnf38	chr4	2	3983	44142527--44146511	Novel	-	-	-	-
Cln6	chr9	2	3978	62688396--62692377	Novel	-	-	-	-
Adamts9	chr6	2	3971	92791980--92795954	Novel	-	-	-	-
2210018M11Rik	chr7	2	3971	105799280--105803254	Novel	-	-	-	-
Pcbp2	chr15	2	3964	102314668--102318635	Novel	-	-	-	-
Angel2	chr1	2	3962	192752781--192756745	Novel	-	-	-	-
Ndufa7	chr17	2	3949	33962661--33966612	Novel	-	-	-	-
Spag5	chr11	2	3944	78129541--78133487	Novel	-	-	-	-
1700021F05Rik	chr10	2	3943	43246460--43250404	Novel	-	-	-	-
Msh6	chr17	2	3940	88375586--88379530	Novel	-	-	-	-
Rabl2	chr15	2	3934	89416769--89420703	Novel	-	-	-	-
Foxk2	chr11	2	3921	121152204--121156127	Novel	-	-	-	-
2610021K21Rik	chr12	2	3908	101117063--101120973	Novel	-	-	-	-
Pcbp3	chr10	2	3905	76263658--76267566	Novel	-	-	-	-
Tubgcp5	chr7	2	3883	63056064--63059950	Novel	-	-	-	-
Mospd1	chrX	2	3862	50704969--50708832	Novel	-	-	-	-
Gdap2	chr3	2	3854	99986674--99990531	Novel	-	-	-	-
Il1rn	chr2	2	3843	24201088--24204935	Novel	-	-	-	-
Kcnip1	chr11	2	3841	33765030--33768875	Novel	-	-	-	-
Amz2	chr11	2	3840	109291363--109295206	Novel	-	-	-	-
4930455C21Rik	chr16	2	3835	38518573--38522410	Novel	-	-	-	-
Dpcd	chr19	2	3826	45635571--45639401	Novel	-	-	-	-
Pno1	chr11	2	3809	17104573--17108385	Novel	-	-	-	-
Mospd1	chrX	2	3805	50701042--50704848	Novel	-	-	-	-
4930455C21Rik	chr16	2	3793	38518616--38522410	Novel	-	-	-	-
Gtf2h1	chr7	2	3782	54064247--54068031	Novel	-	-	-	-
Tatdn1	chr15	2	3765	58737366--58741132	Novel	-	-	-	-
Setd5	chr6	2	3743	113056133--113059878	Novel	-	-	-	-
Atp6v1g1	chr4	2	3741	63205874--63209619	Novel	-	-	-	-
Dzip1l	chr9	2	3728	99551472--99555201	Novel	-	-	-	-
Ptpn9	chr9	2	3726	56892272--56896001	Novel	-	-	-	-
Abcg2	chr6	2	3717	58635814--58639534	Novel	-	-	-	-
Gnpnat1	chr14	2	3713	46004423--46008136	Novel	-	-	-	-
Timm17a	chr1	2	3712	137206447--137210159	Novel	-	-	-	-
Prdm11	chr2	2	3710	92829809--92833522	Novel	-	-	-	-
Mlh1	chr9	2	3703	111138519--111142222	Novel	-	-	-	-
Slc30a5	chr13	2	3695	101591160--101594856	Novel	-	-	-	-
Hmgcr	chr13	2	3692	97436662--97440357	Novel	-	-	-	-
Snx4	chr16	2	3684	33294839--33298527	Novel	-	-	-	-
Suv39h2	chr2	2	3681	3376059--3379742	Novel	-	-	-	-
P4ha3	chr7	2	3676	107461874--107465551	Novel	-	-	-	-
Mrpl30	chr1	2	3672	37950858--37954534	Novel	-	-	-	-
E430025E21Rik	chr15	2	3672	59166795--59170470	Novel	-	-	-	-
Loxl2	chr14	2	3667	70082142--70085812	Novel	-	-	-	-
Epb4.1l3	chr17	2	3651	69602236--69605889	Novel	-	-	-	-
Ythdf2	chr4	2	3638	131742861--131746501	Novel	-	-	-	-
Nup54	chr5	2	3629	92853495--92857127	Novel	-	-	-	-
Ahnak	chr19	2	3612	9083528--9087143	Novel	-	-	-	-
Ttyh3	chr5	2	3590	141099485--141103075	Novel	-	-	-	-
2210015D19Rik	chr11	2	3580	5680312--5683897	Novel	-	-	-	-
Otud3	chr4	2	3572	138454053--138457627	Novel	-	-	-	-
Qrich1	chr9	2	3571	108432346--108435919	Novel	-	-	-	-
Adam9	chr8	2	3560	26073559--26077121	Novel	-	-	-	-
Slc29a1	chr17	2	3533	45729210--45732744	Novel	-	-	-	-
Ercc1	chr7	2	3533	19936140--19939674	Novel	-	-	-	-
Pkm2	chr9	2	3533	59519879--59523412	Novel	-	-	-	-
Zfp334	chr2	2	3527	165208896--165212428	Novel	-	-	-	-
Mid1	chrX	2	3526	166411325--166414855	Novel	-	-	-	-
Wipi2	chr5	2	3515	143131968--143135486	Novel	-	-	-	-
Trim26	chr17	2	3508	36989633--36993147	Novel	-	-	-	-
Gng10	chr4	2	3504	59048594--59052100	Novel	-	-	-	-
Serpinh1	chr7	2	3501	106497974--106501477	Novel	-	-	-	-
Lman1	chr18	2	3464	66143942--66147409	Novel	-	-	-	-
Bat2l2	chr1	2	3462	164622947--164626410	Novel	-	-	-	-
Actr8	chr14	2	3456	30792326--30795784	Novel	-	-	-	-
Slc20a1	chr2	2	3454	129029891--129033346	Novel	-	-	-	-
Snf8	chr11	2	3431	95903041--95906474	Novel	-	-	-	-
Gga1	chr15	2	3430	78708035--78711467	Novel	-	-	-	-
Aftph	chr11	2	3426	20608740--20612167	Novel	-	-	-	-
Nphp1	chr2	2	3400	127583497--127586901	Novel	-	-	-	-
Rnasen	chr15	2	3392	12760190--12763583	Novel	-	-	-	-
Fam48a	chr3	2	3385	54499128--54502514	Novel	-	-	-	-
Anxa3	chr5	2	3376	97253988--97257367	Novel	-	-	-	-
Samhd1	chr2	2	3375	156949132--156952509	Novel	-	-	-	-
D030074E01Rik	chr18	2	3373	20983568--20986942	Novel	-	-	-	-
Ighmbp2	chr19	2	3372	3262142--3265518	Novel	-	-	-	-
Mul1	chr4	2	3362	137990792--137994157	Novel	-	-	-	-
Smchd1	chr17	2	3354	71744536--71747891	Novel	-	-	-	-
St5	chr7	2	3348	116671247--116674598	Novel	-	-	-	-
Rian	chr12	2	3347	110842273--110845623	Novel	-	-	-	-
Mtch2	chr2	2	3346	90689858--90693208	Novel	-	-	-	-
Ercc6	chr14	2	3343	33326784--33330128	Novel	-	-	-	-
Nfyc	chr4	2	3331	120430901--120434235	Novel	-	-	-	-
Hdlbp	chr1	2	3310	95338827--95342138	Novel	-	-	-	-
St13	chr15	2	3310	81226604--81229916	Novel	-	-	-	-
Znhit6	chr3	2	3295	145259163--145262461	Novel	-	-	-	-
Abhd6	chr14	2	3290	8878136--8881431	Novel	-	-	-	-
Yars	chr4	2	3283	128880086--128883373	Novel	-	-	-	-
Dhrs11	chr11	2	3273	84638979--84642254	Novel	-	-	-	-
Mtrf1l	chr10	2	3271	4529090--4532366	Novel	-	-	-	-
Osgep	chr14	2	3271	51536378--51539652	Novel	-	-	-	-
Psmd8	chr7	2	3260	29959628--29962888	Novel	-	-	-	-
Rai1	chr11	2	3258	60007532--60010792	Novel	-	-	-	-
Smc5	chr19	2	3257	23289689--23292948	Novel	-	-	-	-
Large	chr8	2	3253	75342166--75345423	Novel	-	-	-	-
Umps	chr16	2	3241	33957020--33960262	Novel	-	-	-	-
Rbm10	chrX	2	3241	20216625--20219869	Novel	-	-	-	-
Fhl2	chr1	2	3240	43185275--43188515	Novel	-	-	-	-
Fubp3	chr2	2	3216	31450839--31454057	Novel	-	-	-	-
2310001A20Rik	chr2	2	3190	150430932--150434125	Novel	-	-	-	-
Leprel2	chr6	2	3176	124791856--124795033	Novel	-	-	-	-
Fpgs	chr2	2	3174	32543533--32546711	Novel	-	-	-	-
Alg13	chrX	2	3167	140788170--140791341	Novel	-	-	-	-
Rnf170	chr8	2	3166	27246173--27249341	Novel	-	-	-	-
Prdm2	chr4	2	3155	142732136--142735293	Novel	-	-	-	-
Ggcx	chr6	2	3149	72369257--72372411	Novel	-	-	-	-
Tmem45a	chr16	2	3122	56806887--56810013	Novel	-	-	-	-
Ikbke	chr1	2	3121	133162525--133165649	Novel	-	-	-	-
Pgap2	chr7	2	3120	109371663--109374786	Novel	-	-	-	-
Hecw2	chr1	2	3108	53993977--53997085	Novel	-	-	-	-
Cog8	chr8	2	3082	109573029--109576114	Novel	-	-	-	-
Ubox5	chr2	2	3077	130417750--130420829	Novel	-	-	-	-
Fam114a1	chr5	2	3076	65397150--65400227	Novel	-	-	-	-
Pde6d	chr1	2	3073	88440157--88443230	Novel	-	-	-	-
Mtif2	chr11	2	3071	29430152--29433225	Novel	-	-	-	-
1700040I03Rik	chr6	2	3067	85398039--85401107	Novel	-	-	-	-
Tgif2	chr2	2	3065	156666826--156669892	Novel	-	-	-	-
Csnk1e	chr15	2	3062	79252207--79255269	Novel	-	-	-	-
Fez2	chr17	2	3060	78781013--78784075	Novel	-	-	-	-
Ube2l3	chr16	2	3053	17173450--17176504	Novel	-	-	-	-
Snrnp70	chr7	2	3052	52632812--52635865	Novel	-	-	-	-
Rbms2	chr10	2	3049	127580608--127583659	Novel	-	-	-	-
Sap30bp	chr11	2	3040	115818771--115821814	Novel	-	-	-	-
Brp44l	chr17	2	3039	8486359--8489399	Novel	-	-	-	-
Exo1	chr1	2	3038	177826483--177829522	Novel	-	-	-	-
Fam164a	chr3	2	3038	7536037--7539075	Novel	-	-	-	-
Scfd1	chr12	2	3037	52523989--52527028	Novel	-	-	-	-
Srp19	chr18	2	3033	34490910--34493947	Novel	-	-	-	-
Snrpd3	chr10	2	3030	74994972--74998005	Novel	-	-	-	-
Tmem68	chr4	2	3023	3491402--3494428	Novel	-	-	-	-
Prpsap2	chr11	2	3020	61563345--61566368	Novel	-	-	-	-
Cyb5r4	chr9	2	3019	86950738--86953760	Novel	-	-	-	-
Ergic1	chr17	2	3008	26742526--26745539	Novel	-	-	-	-
Itga11	chr9	2	3008	62575512--62578522	Novel	-	-	-	-
Pisd	chr5	2	2993	33085123--33088118	Novel	-	-	-	-
Tfg	chr16	2	2986	56694597--56697586	Novel	-	-	-	-
Slc38a10	chr11	2	2978	119996190--119999170	Novel	-	-	-	-
Snrpb2	chr2	2	2978	142891083--142894063	Novel	-	-	-	-
Bak1	chr17	2	2977	27159760--27162738	Novel	-	-	-	-
Ccdc80	chr16	2	2976	45113381--45116358	Novel	-	-	-	-
Tfg	chr16	2	2974	56694597--56697573	Novel	-	-	-	-
0610007P14Rik	chr12	2	2973	87157384--87160357	Novel	-	-	-	-
Zfp37	chr4	2	2969	61866142--61869114	Novel	-	-	-	-
Ccdc124	chr8	2	2969	73393973--73396944	Novel	-	-	-	-
Frs2	chr10	2	2968	116522177--116525147	Novel	-	-	-	-
Rer1	chr4	2	2965	154457348--154460315	Novel	-	-	-	-
Fam100a	chr16	2	2961	4876421--4879383	Novel	-	-	-	-
Zfp959	chr17	2	2960	56032283--56035244	Novel	-	-	-	-
Ddx1	chr12	2	2959	13227637--13230600	Novel	-	-	-	-
Anks3	chr16	2	2942	4947763--4950706	Novel	-	-	-	-
Wnt11	chr7	2	2939	105995794--105998737	Novel	-	-	-	-
Mudeng	chr14	2	2937	49700595--49703533	Novel	-	-	-	-
Cttn	chr7	2	2932	151635520--151638454	Novel	-	-	-	-
Prmt5	chr14	2	2931	55126784--55129717	Novel	-	-	-	-
Prosc	chr8	2	2927	28159780--28162707	Novel	-	-	-	-
Rnd3	chr2	2	2917	50989739--50992656	Novel	-	-	-	-
Rbm28	chr6	2	2904	29075523--29078430	Novel	-	-	-	-
Pgm3	chr9	2	2904	86456299--86459206	Novel	-	-	-	-
Pum1	chr4	2	2899	130318931--130321835	Novel	-	-	-	-
Mll5	chr5	2	2896	22999323--23002221	Novel	-	-	-	-
Abhd14a	chr9	2	2895	106343240--106346138	Novel	-	-	-	-
Aars	chr8	2	2893	113557915--113560808	Novel	-	-	-	-
Scfd1	chr12	2	2891	52485160--52488053	Novel	-	-	-	-
Fis1	chr5	2	2864	137438096--137440962	Novel	-	-	-	-
Ankrd10	chr8	2	2864	11612947--11615812	Novel	-	-	-	-
Atp6v0d1	chr8	2	2862	108063392--108066256	Novel	-	-	-	-
Raly	chr2	2	2850	154617283--154620135	Novel	-	-	-	-
Anapc13	chr9	2	2844	102529247--102532093	Novel	-	-	-	-
Lars	chr18	2	2834	42378297--42381134	Novel	-	-	-	-
Kdm3a	chr6	2	2822	71563988--71566813	Novel	-	-	-	-
Lpcat1	chr13	2	2818	73648447--73651267	Novel	-	-	-	-
2310030N02Rik	chr4	2	2817	10997467--11000284	Novel	-	-	-	-
Taf1	chrX	2	2803	98739492--98742299	Novel	-	-	-	-
Smoc2	chr17	2	2799	14481379--14484180	Novel	-	-	-	-
Nup37	chr10	2	2797	87634828--87637627	Novel	-	-	-	-
Usp49	chr17	2	2795	47817770--47820568	Novel	-	-	-	-
Med27	chr2	2	2794	29202569--29205365	Novel	-	-	-	-
Tgif1	chr17	2	2785	71195736--71198524	Novel	-	-	-	-
Evc2	chr5	2	2780	37778378--37781159	Novel	-	-	-	-
Epb4.1l3	chr17	2	2777	69630442--69633224	Novel	-	-	-	-
Bat2l	chr2	2	2775	32079687--32082464	Novel	-	-	-	-
Ggh	chr4	2	2775	19985374--19988151	Novel	-	-	-	-
Ttc39b	chr4	2	2766	82883253--82886022	Novel	-	-	-	-
Nars	chr18	2	2765	64671702--64674469	Novel	-	-	-	-
Rtf1	chr2	2	2755	119543144--119545901	Novel	-	-	-	-
Ncor2	chr5	2	2745	125519420--125522166	Novel	-	-	-	-
Nudt5	chr2	2	2735	5766428--5769166	Novel	-	-	-	-
Tmem39b	chr4	2	2733	129371255--129373990	Novel	-	-	-	-
Vti1b	chr12	2	2725	80263208--80265935	Novel	-	-	-	-
Mrps31	chr8	2	2725	23532093--23534819	Novel	-	-	-	-
Fam135a	chr1	2	2722	24053247--24055970	Novel	-	-	-	-
Sidt2	chr9	2	2720	45755136--45757858	Novel	-	-	-	-
Alg12	chr15	2	2713	88646683--88649397	Novel	-	-	-	-
Ssr2	chr3	2	2710	88384994--88387704	Novel	-	-	-	-
Mta1	chr12	2	2704	114371786--114374492	Novel	-	-	-	-
Fam118a	chr15	2	2703	84889254--84891958	Novel	-	-	-	-
Vta1	chr10	2	2702	14404717--14407419	Novel	-	-	-	-
Ttc19	chr11	2	2698	62126678--62129378	Novel	-	-	-	-
E030011O05Rik	chr9	2	2697	96649023--96651721	Novel	-	-	-	-
Agpat4	chr17	2	2696	12403657--12406354	Novel	-	-	-	-
Ube2w	chr1	2	2681	16572083--16574764	Novel	-	-	-	-
BC031181	chr18	2	2667	75165637--75168304	Novel	-	-	-	-
Mtmr9	chr14	2	2657	64143053--64145711	Novel	-	-	-	-
1500001M20Rik	chr6	2	2651	114982330--114984984	Novel	-	-	-	-
Fam162a	chr16	2	2641	36047285--36049927	Novel	-	-	-	-
Adam17	chr12	2	2638	21348843--21351483	Novel	-	-	-	-
Asns	chr6	2	2628	7639523--7642152	Novel	-	-	-	-
Atad1	chr19	2	2627	32770388--32773016	Novel	-	-	-	-
Cenpa	chr5	2	2624	30969484--30972110	Novel	-	-	-	-
Btbd3	chr2	2	2622	138110312--138112938	Novel	-	-	-	-
Parp8	chr13	2	2616	117653065--117655683	Novel	-	-	-	-
Map4k3	chr17	2	2607	80994285--80996894	Novel	-	-	-	-
Sergef	chr7	2	2607	53768428--53771037	Novel	-	-	-	-
Lbh	chr17	2	2597	73267917--73270515	Novel	-	-	-	-
Ikbip	chr10	2	2596	90555999--90558598	Novel	-	-	-	-
Ass1	chr2	2	2594	31353756--31356350	Novel	-	-	-	-
Dbp	chr7	2	2594	52961132--52963726	Novel	-	-	-	-
Ilkap	chr1	2	2592	93278548--93281141	Novel	-	-	-	-
Kpnb1	chr11	2	2589	97034473--97037064	Novel	-	-	-	-
Ephx1	chr1	2	2586	182922171--182924758	Novel	-	-	-	-
Tnfrsf10b	chr14	2	2584	70173292--70175878	Novel	-	-	-	-
Gng5	chr3	2	2579	146163642--146166225	Novel	-	-	-	-
Fam96a	chr9	2	2579	65981528--65984108	Novel	-	-	-	-
Slc44a3	chr3	2	2577	121171393--121173971	Novel	-	-	-	-
Erp44	chr4	2	2573	48221948--48224522	Novel	-	-	-	-
Fam40a	chr3	2	2570	107424972--107427544	Novel	-	-	-	-
Dnase1l1	chrX	2	2570	71519805--71522380	Novel	-	-	-	-
Jmjd7	chr2	2	2566	119853311--119855879	Novel	-	-	-	-
Arhgap36	chrX	2	2554	46843906--46846462	Novel	-	-	-	-
Rnf115	chr3	2	2549	96589943--96592492	Novel	-	-	-	-
D10Ertd610e	chr10	2	2544	126624378--126626923	Novel	-	-	-	-
R3hdm2	chr10	2	2534	126896627--126899162	Novel	-	-	-	-
Psat1	chr19	2	2524	15992901--15995426	Novel	-	-	-	-
Ncoa6	chr2	2	2510	155241662--155244175	Novel	-	-	-	-
Naa25	chr5	2	2506	121876835--121879341	Novel	-	-	-	-
Fam179b	chr12	2	2502	66117655--66120159	Novel	-	-	-	-
Bcl7b	chr5	2	2499	135644457--135646957	Novel	-	-	-	-
Postn	chr3	2	2498	54181528--54184026	Novel	-	-	-	-
Dnm1	chr2	2	2492	32165153--32167649	Novel	-	-	-	-
Nucb2	chr7	2	2480	123674105--123676585	Novel	-	-	-	-
Cbx1	chr11	2	2454	96659628--96662082	Novel	-	-	-	-
Mapkapk5	chr5	2	2449	121985952--121988405	Novel	-	-	-	-
Znrf1	chr8	2	2444	114130746--114133194	Novel	-	-	-	-
Slc25a26	chr6	2	2439	94460854--94463294	Novel	-	-	-	-
Cpe	chr8	2	2434	67073822--67076257	Novel	-	-	-	-
Rbms1	chr2	2	2433	60591039--60593474	Novel	-	-	-	-
Fbxo7	chr10	2	2423	85484886--85487312	Novel	-	-	-	-
Hnrnpul2	chr19	2	2416	8895301--8897719	Novel	-	-	-	-
Adi1	chr12	2	2409	29360235--29362646	Novel	-	-	-	-
Rae1	chr2	2	2408	172825748--172828159	Novel	-	-	-	-
Trip10	chr17	2	2404	57390279--57392686	Novel	-	-	-	-
Mdfic	chr6	2	2404	15688582--15690987	Novel	-	-	-	-
Ccnh	chr13	2	2403	85348494--85350898	Novel	-	-	-	-
Lrch3	chr16	2	2403	32986111--32988516	Novel	-	-	-	-
Ccny	chr18	2	2403	9330378--9332781	Novel	-	-	-	-
1700113I22Rik	chr11	2	2374	101280499--101282876	Novel	-	-	-	-
Kctd3	chr1	2	2361	190821770--190824133	Novel	-	-	-	-
Patl1	chr19	2	2359	12011869--12014228	Novel	-	-	-	-
Tmem184b	chr15	2	2358	79200418--79202778	Novel	-	-	-	-
Pdcd2l	chr7	2	2355	34972012--34974369	Novel	-	-	-	-
Pdia4	chr6	2	2347	47754157--47756505	Novel	-	-	-	-
Ncapg2	chr12	2	2339	117679112--117681454	Novel	-	-	-	-
Fmn1	chr2	2	2339	113235534--113237874	Novel	-	-	-	-
Synpo	chr18	2	2331	60770658--60772991	Novel	-	-	-	-
Dnajc3	chr14	2	2329	119372024--119374353	Novel	-	-	-	-
Fkbp7	chr2	2	2328	76501405--76503735	Novel	-	-	-	-
Nexn	chr3	2	2328	151915919--151918250	Novel	-	-	-	-
Mrpl27	chr11	2	2326	94515472--94517800	Novel	-	-	-	-
Yeats2	chr16	2	2322	20177251--20179575	Novel	-	-	-	-
Pecr	chr1	2	2319	72321541--72323862	Novel	-	-	-	-
Sulf1	chr1	2	2306	12838534--12840841	Novel	-	-	-	-
Bpnt1	chr1	2	2300	187173757--187176061	Novel	-	-	-	-
Mars	chr10	2	2299	126737566--126739869	Novel	-	-	-	-
Trmu	chr15	2	2298	85720757--85723057	Novel	-	-	-	-
Mtbp	chr15	2	2294	55415571--55417865	Novel	-	-	-	-
2310036O22Rik	chr8	2	2284	87551133--87553417	Novel	-	-	-	-
Fgfr1	chr8	2	2277	26674904--26677182	Novel	-	-	-	-
Npcd	chr15	2	2272	79620875--79623152	Novel	-	-	-	-
Zfp78	chr7	2	2272	6325956--6328229	Novel	-	-	-	-
Ap1s1	chr5	2	2270	137519112--137521385	Novel	-	-	-	-
Smyd4	chr11	2	2257	75204726--75206987	Novel	-	-	-	-
Ppme1	chr7	2	2255	107484624--107486879	Novel	-	-	-	-
Smurf2	chr11	2	2245	106689988--106692236	Novel	-	-	-	-
B4galt2	chr4	2	2242	117547242--117549486	Novel	-	-	-	-
Ccnyl1	chr1	2	2239	64762464--64764706	Novel	-	-	-	-
Cnot1	chr8	2	2231	98254760--98256994	Novel	-	-	-	-
Srrm1	chr4	2	2230	134885405--134887636	Novel	-	-	-	-
Pigx	chr16	2	2224	32090204--32092431	Novel	-	-	-	-
Acaa1a	chr9	2	2217	119253369--119255588	Novel	-	-	-	-
Dync1li2	chr8	2	2208	106947129--106949340	Novel	-	-	-	-
Mybl1	chr1	2	2199	9660093--9662294	Novel	-	-	-	-
Cdc25c	chr18	2	2199	34904677--34906877	Novel	-	-	-	-
Ppic	chr18	2	2196	53568962--53571161	Novel	-	-	-	-
Mbd5	chr2	2	2195	49127885--49130083	Novel	-	-	-	-
2310001A20Rik	chr2	2	2192	150409924--150412118	Novel	-	-	-	-
2410089E03Rik	chr15	2	2188	8173149--8175338	Novel	-	-	-	-
Bub1b	chr2	2	2188	118433328--118435519	Novel	-	-	-	-
Usp48	chr4	2	2181	137162729--137164915	Novel	-	-	-	-
Mrps25	chr6	2	2168	92131665--92133836	Novel	-	-	-	-
Cpe	chr8	2	2159	67085538--67087700	Novel	-	-	-	-
[truncated: 8,148 more rows]

## Sheet: Dtt case 4
Gene	Chromosome	Supporting Reads Het	Splice Length Het	Range of Supporting Reads Het	Novel or Known	Supporting Reads KO	Splice Length KO	Range of Supporting Reads KO	Novel or Known
Xbp1	chr11	173	26	5424280--5424312	Novel	-	-	-	-
Rps9	chr7	81	4	3658432--3658436	Novel	-	-	-	-
Bgn	chrX	32	2	70740840--70740858	Novel	-	-	-	-
1810013L24Rik	chr16	30	3	8858087--8858093	Novel	-	-	-	-
Phldb2	chr16	21	2	45746986--45746997	Novel	-	-	-	-
Itpripl2	chr7	20	3	125629306--125629309	Novel	-	-	-	-
Poldip3	chr15	16	3	82957776--82957780	Novel	-	-	-	-
Prkd1	chr12	15	30398	51496027--51526426	Novel	-	-	-	-
Col8a1	chr16	14	2	57624926--57624942	Novel	-	-	-	-
Capza2	chr6	14	8	17615665--17615682	Novel	-	-	-	-
Vim	chr2	13	2	13504183--13504194	Novel	-	-	-	-
Tgfb3	chr12	12	311	87400003--87400314	Novel	-	-	-	-
Zfp498	chr5	12	2523	146044652--146047178	Novel	-	-	-	-
Tnks2	chr19	12	3861	36949863--36953725	Novel	-	-	-	-
Boc	chr16	10	3	44496541--44496549	Novel	-	-	-	-
Trp53	chr11	10	398	69400475--69400873	Novel	-	-	-	-
Clk2	chr3	10	1125	88972845--88973970	Novel	-	-	-	-
Senp6	chr9	10	24694	79915377--79940073	Novel	-	-	-	-
Adamts6	chr13	9	190	105235031--105235223	Novel	-	-	-	-
Ltbp3	chr19	9	199	5745765--5745968	Novel	-	-	-	-
Ssr4	chrX	9	646	71034491--71035138	Novel	-	-	-	-
Gatad2a	chr8	9	1297	72437119--72438419	Novel	-	-	-	-
Synj2	chr17	9	2938	6016344--6019285	Novel	-	-	-	-
Igfbp4	chr11	8	2	98913019--98913031	Novel	-	-	-	-
Slc6a6	chr6	8	2	91708771--91708786	Novel	-	-	-	-
6820431F20Rik	chr8	8	6	19865857--19865864	Novel	-	-	-	-
Canx	chr11	8	139	50110636--50110776	Novel	-	-	-	-
Mrpl28	chr17	8	538	26261662--26262201	Novel	-	-	-	-
Mbd3	chr10	8	616	79856021--79856639	Novel	-	-	-	-
Bub3	chr7	8	691	138705118--138705812	Novel	-	-	-	-
Amotl2	chr9	8	1367	102621043--102622412	Novel	-	-	-	-
Abi3bp	chr16	8	28768	56613832--56642601	Novel	-	-	-	-
Nid1	chr13	7	2	13602544--13602560	Novel	-	-	-	-
Crlf1	chr8	7	66	73024942--73025009	Novel	-	-	-	-
Sf3a2	chr10	7	77	80266466--80266545	Novel	-	-	-	-
Pcnxl3	chr19	7	83	5684465--5684550	Novel	-	-	-	-
D10Ertd610e	chr10	7	157	126621290--126621449	Novel	-	-	-	-
Clip3	chr7	7	335	31076859--31077197	Novel	-	-	-	-
AI314976	chr17	7	452	48549695--48550149	Novel	-	-	-	-
AA408296	chr1	7	717	194940081--194940800	Novel	-	-	-	-
Ywhae	chr11	7	1164	75569153--75570319	Novel	-	-	-	-
Itgb1	chr8	7	1165	131246932--131248097	Novel	-	-	-	-
Dnttip1	chr2	7	1194	164583556--164584751	Novel	-	-	-	-
Sdc4	chr2	7	1267	164256813--164258081	Novel	-	-	-	-
Bat1a	chr17	7	1394	35378795--35380191	Novel	-	-	-	-
Qrich1	chr9	7	1526	108419570--108421097	Novel	-	-	-	-
R3hdm1	chr1	7	2235	130078739--130080977	Novel	-	-	-	-
Cenph	chr13	7	3355	101530148--101533504	Novel	-	-	-	-
Ctnnd2	chr15	7	16021	30835586--30851609	Novel	-	-	-	-
Fstl1	chr16	7	16537	37777434--37793973	Novel	-	-	-	-
Epha4	chr1	6	2	77365626--77365636	Novel	-	-	-	-
Epha4	chr1	6	2	77365653--77365670	Novel	-	-	-	-
Nab2	chr10	6	2	127098446--127098456	Novel	-	-	-	-
Pacsin2	chr15	6	2	83206894--83206909	Novel	-	-	-	-
Mtpn	chr6	6	2	35460598--35460616	Novel	-	-	-	-
Peg10	chr6	6	54	4706411--4706481	Novel	-	-	-	-
Usp19	chr9	6	84	108402337--108402422	Novel	-	-	-	-
Ndufb10	chr17	6	130	24859465--24859595	Novel	-	-	-	-
Rbm12b	chr4	6	157	12067529--12067687	Novel	-	-	-	-
1810031K17Rik	chr1	6	196	75138076--75138274	Novel	-	-	-	-
Scyl1	chr19	6	227	5759752--5759981	Novel	-	-	-	-
Ccnd3	chr17	6	328	47731353--47731684	Novel	-	-	-	-
Mmp2	chr8	6	461	95376609--95377073	Novel	-	-	-	-
Tmem106c	chr15	6	515	97794754--97795271	Novel	-	-	-	-
Cav1	chr6	6	562	17257316--17257881	Novel	-	-	-	-
Phldb2	chr16	6	598	45774458--45775058	Novel	-	-	-	-
Tctex1d2	chr16	6	616	32426325--32426943	Novel	-	-	-	-
Zufsp	chr10	6	618	33669670--33670289	Novel	-	-	-	-
Tmem39a	chr16	6	803	38587491--38588295	Novel	-	-	-	-
Tctex1d2	chr16	6	843	32425396--32426240	Novel	-	-	-	-
Serpinf1	chr11	6	876	75227546--75228423	Novel	-	-	-	-
H2afv	chr11	6	1307	6338069--6339381	Novel	-	-	-	-
Tsg101	chr7	6	1317	54146410--54147727	Novel	-	-	-	-
Zfp532	chr18	6	1376	65845341--65846723	Novel	-	-	-	-
Vezf1	chr11	6	1447	87888227--87889674	Novel	-	-	-	-
Nbr1	chr11	6	1522	101437721--101439246	Novel	-	-	-	-
Trak2	chr1	6	1717	58963655--58965375	Novel	-	-	-	-
Mpi	chr9	6	1932	57394402--57396336	Novel	-	-	-	-
Slc44a1	chr4	6	2175	53576092--53578269	Novel	-	-	-	-
Mrps18b	chr17	6	2855	36048422--36051279	Novel	-	-	-	-
Epn1	chr7	6	3185	5032077--5035264	Novel	-	-	-	-
Snap23	chr2	6	4198	120412010--120416211	Novel	-	-	-	-
Tcp11l1	chr2	6	5433	104546698--104552134	Novel	-	-	-	-
Fam149b	chr14	6	6377	21187174--21193551	Novel	-	-	-	-
Sec31a	chr5	6	7800	100837132--100844932	Novel	-	-	-	-
Trappc3	chr4	6	10214	125939705--125949921	Novel	-	-	-	-
Eya4	chr10	6	13844	22878960--22892806	Novel	-	-	-	-
AI846148	chr19	6	15207	7432937--7448149	Novel	-	-	-	-
Myh9	chr15	6	22779	77643659--77666441	Novel	-	-	-	-
Igfbp2	chr1	6	23611	72872046--72895659	Novel	-	-	-	-
Cxxc5	chr18	6	28153	35989892--36018046	Novel	-	-	-	-
Ccnd2	chr6	5	2	127100944--127100958	Novel	-	-	-	-
Lrrc32	chr7	5	2	105649877--105649892	Novel	-	-	-	-
Adarb2	chr13	5	3	8288980--8288993	Novel	-	-	-	-
C2cd2	chr16	5	3	98080608--98080615	Novel	-	-	-	-
Itpripl2	chr7	5	4	125629305--125629309	Novel	-	-	-	-
Ldoc1l	chr15	5	5	84386100--84386110	Novel	-	-	-	-
Bgn	chrX	5	8	70740809--70740833	Novel	-	-	-	-
Myh9	chr15	5	33	77594259--77594297	Novel	-	-	-	-
Dimt1	chr13	5	79	107739691--107739773	Novel	-	-	-	-
Pofut2	chr10	5	95	76729837--76729934	Novel	-	-	-	-
Col5a1	chr2	5	96	27884517--27884616	Novel	-	-	-	-
Hyou1	chr9	5	110	44197551--44197664	Novel	-	-	-	-
Aurkb	chr11	5	124	68859310--68859436	Novel	-	-	-	-
Gm14005	chr2	5	136	128254906--128255045	Novel	-	-	-	-
Ubc	chr5	5	142	125867832--125867979	Novel	-	-	-	-
Tmed4	chr11	5	182	6174500--6174684	Novel	-	-	-	-
Chd3	chr11	5	185	69162026--69162213	Novel	-	-	-	-
3200002M19Rik	chr7	5	245	109045457--109045702	Novel	-	-	-	-
Csf1	chr3	5	249	107559657--107559906	Novel	-	-	-	-
Emg1	chr6	5	303	124655229--124655533	Novel	-	-	-	-
Tcf25	chr8	5	360	125924595--125924957	Novel	-	-	-	-
Pacs2	chr12	5	392	114301652--114302046	Novel	-	-	-	-
Cpsf6	chr10	5	413	116798416--116798831	Novel	-	-	-	-
Ap2m1	chr16	5	442	20542263--20542712	Novel	-	-	-	-
Rpl7	chr1	5	452	16093765--16094219	Novel	-	-	-	-
Rps5	chr7	5	452	13507868--13508322	Novel	-	-	-	-
Fam76b	chr9	5	475	13640625--13641104	Novel	-	-	-	-
Peci	chr13	5	482	35081566--35082052	Novel	-	-	-	-
Nhlrc2	chr19	5	619	56666296--56666917	Novel	-	-	-	-
Bet1l	chr7	5	640	148041064--148041706	Novel	-	-	-	-
Psmd4	chr3	5	648	94836905--94837557	Novel	-	-	-	-
2015-09-05	chr16	5	657	18623546--18624205	Novel	-	-	-	-
Gmpr	chr13	5	676	45615542--45616220	Novel	-	-	-	-
Adamts6	chr13	5	704	105103006--105103712	Novel	-	-	-	-
Mtx3	chr13	5	766	93619478--93620246	Novel	-	-	-	-
Wdfy3	chr5	5	1016	102316089--102317107	Novel	-	-	-	-
Arhgef19	chr4	5	1032	140801055--140802090	Novel	-	-	-	-
Klhdc8a	chr1	5	1039	134199265--134200306	Novel	-	-	-	-
Tnpo2	chr8	5	1043	87561189--87562233	Novel	-	-	-	-
Gtf3a	chr5	5	1049	147765653--147766702	Novel	-	-	-	-
Ets1	chr9	5	1065	32540611--32541677	Novel	-	-	-	-
Klhdc4	chr8	5	1082	124344120--124345204	Novel	-	-	-	-
Cd200	chr16	5	1134	45392500--45393636	Novel	-	-	-	-
Tnpo2	chr8	5	1400	87560875--87562276	Novel	-	-	-	-
Fam150a	chr1	5	1508	6351724--6353233	Novel	-	-	-	-
Hspg2	chr4	5	1652	137064376--137066031	Novel	-	-	-	-
Nagk	chr6	5	1658	83745241--83746901	Novel	-	-	-	-
Rad54b	chr4	5	1731	11527046--11528779	Novel	-	-	-	-
Kdm5c	chrX	5	1843	148674738--148676582	Novel	-	-	-	-
5730437N04Rik	chr17	5	1880	5411467--5413350	Novel	-	-	-	-
Pvr	chr7	5	2267	20504033--20506302	Novel	-	-	-	-
Nisch	chr14	5	2301	31995826--31998129	Novel	-	-	-	-
Ppib	chr9	5	2354	65910937--65913294	Novel	-	-	-	-
2210404J11Rik	chr17	5	2397	15198144--15200543	Novel	-	-	-	-
Ctps	chr4	5	2443	120235483--120237926	Novel	-	-	-	-
Sepx1	chr17	5	2654	24873705--24876361	Novel	-	-	-	-
Rpl35	chr2	5	2966	38857284--38860251	Novel	-	-	-	-
Tspan4	chr7	5	3115	148672333--148675450	Novel	-	-	-	-
Pfkm	chr15	5	3493	97939089--97942584	Novel	-	-	-	-
Mpdz	chr4	5	3506	81002401--81005907	Novel	-	-	-	-
Serpinb6a	chr13	5	3922	34023514--34027438	Novel	-	-	-	-
Ergic2	chr6	5	4313	148139406--148143721	Novel	-	-	-	-
Arl8a	chr1	5	4743	137044304--137049047	Novel	-	-	-	-
Rabepk	chr2	5	4777	34641245--34646023	Novel	-	-	-	-
Denr	chr5	5	4899	124367289--124372188	Novel	-	-	-	-
Cbx1	chr11	5	4980	96664135--96669116	Novel	-	-	-	-
Papola	chr12	5	5432	107067485--107072920	Novel	-	-	-	-
Myo6	chr9	5	6293	80148472--80154766	Novel	-	-	-	-
Col5a1	chr2	5	6885	27881225--27888110	Novel	-	-	-	-
Tipin	chr9	5	6909	64141936--64148848	Novel	-	-	-	-
Cyhr1	chr15	5	7229	76479560--76486791	Novel	-	-	-	-
Hbegf	chr18	5	7482	36667258--36674742	Novel	-	-	-	-
Eif3h	chr15	5	7499	51621659--51629158	Novel	-	-	-	-
Trak1	chr9	5	8470	121369630--121378102	Novel	-	-	-	-
Rin3	chr12	5	8732	103612085--103620820	Novel	-	-	-	-
Tex264	chr9	5	11190	106576066--106587260	Novel	-	-	-	-
Vps37c	chr19	5	17313	10763386--10780700	Novel	-	-	-	-
Pvt1	chr15	5	19270	62054457--62073728	Novel	-	-	-	-
D4Ertd22e	chr4	5	20913	140674692--140695607	Novel	-	-	-	-
Ehbp1	chr11	5	21021	21968506--21989527	Novel	-	-	-	-
Igfbp2	chr1	5	23599	72872059--72895659	Novel	-	-	-	-
Galnt1	chr18	5	26247	24364850--24391099	Novel	-	-	-	-
Nuak1	chr10	5	45971	83856888--83902860	Novel	-	-	-	-
Nus1	chr10	4	2	52156657--52156675	Novel	-	-	-	-
Arhgap23	chr11	4	2	97362902--97362916	Novel	-	-	-	-
Nf2	chr11	4	2	4666550--4666560	Novel	-	-	-	-
Rictor	chr15	4	2	6748286--6748297	Novel	-	-	-	-
Agpat4	chr17	4	2	12412258--12412272	Novel	-	-	-	-
Cfl1	chr19	4	2	5493779--5493790	Novel	-	-	-	-
Mta2	chr19	4	2	9026261--9026272	Novel	-	-	-	-
F730047E07Rik	chr4	4	2	24529929--24529940	Novel	-	-	-	-
Kdm4a	chr4	4	2	117810351--117810362	Novel	-	-	-	-
Wfs1	chr5	4	2	37357991--37358009	Novel	-	-	-	-
Aak1	chr6	4	2	86952127--86952141	Novel	-	-	-	-
Arhgdib	chr6	4	2	136872519--136872530	Novel	-	-	-	-
Galnt2	chr8	4	2	126867828--126867839	Novel	-	-	-	-
Itga11	chr9	4	2	62631358--62631368	Novel	-	-	-	-
Tagln	chr9	4	2	45738369--45738373	Novel	-	-	-	-
Bgn	chrX	4	2	70740765--70740774	Novel	-	-	-	-
Adamts5	chr16	4	3	85862244--85862256	Novel	-	-	-	-
Sf3a3	chr4	4	3	124405379--124405394	Novel	-	-	-	-
Mdm2	chr10	4	4	117126562--117126582	Novel	-	-	-	-
Igfbp4	chr11	4	4	98913183--98913200	Novel	-	-	-	-
Maged2	chrX	4	48	147241394--147241451	Novel	-	-	-	-
Rab24	chr13	4	75	55421597--55421676	Novel	-	-	-	-
Tbl3	chr17	4	76	24839011--24839091	Novel	-	-	-	-
Rtel1	chr2	4	78	181090784--181090862	Novel	-	-	-	-
Zfyve19	chr2	4	86	119037278--119037366	Novel	-	-	-	-
Tubgcp6	chr15	4	87	88932596--88932683	Novel	-	-	-	-
Fxyd5	chr7	4	92	31817899--31817993	Novel	-	-	-	-
Ftl1	chr7	4	93	52714599--52714693	Novel	-	-	-	-
Gpr124	chr8	4	102	28231370--28231473	Novel	-	-	-	-
Polm	chr11	4	113	5735518--5735633	Novel	-	-	-	-
Alkbh6	chr7	4	117	31097406--31097525	Novel	-	-	-	-
Scaf1	chr7	4	120	52260993--52261115	Novel	-	-	-	-
Fam76b	chr9	4	120	13641158--13641280	Novel	-	-	-	-
Apba3	chr10	4	125	80734281--80734407	Novel	-	-	-	-
Vars	chr17	4	133	35148409--35148544	Novel	-	-	-	-
Ubb	chr11	4	135	62366053--62366196	Novel	-	-	-	-
Josd2	chr7	4	146	51723528--51723677	Novel	-	-	-	-
Dpagt1	chr9	4	147	44140749--44140901	Novel	-	-	-	-
Tmem222	chr4	4	148	132826728--132826878	Novel	-	-	-	-
Pih1d1	chr7	4	150	52415159--52415311	Novel	-	-	-	-
Safb	chr17	4	151	56744820--56744974	Novel	-	-	-	-
Tpr	chr1	4	160	152293090--152293253	Novel	-	-	-	-
Pigt	chr2	4	160	164333074--164333250	Novel	-	-	-	-
Npat	chr9	4	171	53371086--53371259	Novel	-	-	-	-
Ifitm2	chr7	4	180	148141072--148141254	Novel	-	-	-	-
Etv4	chr11	4	190	101645640--101645830	Novel	-	-	-	-
Aebp1	chr11	4	193	5768817--5769012	Novel	-	-	-	-
Trip6	chr5	4	195	137751632--137751829	Novel	-	-	-	-
Wdr85	chr2	4	212	24818328--24818542	Novel	-	-	-	-
Gmpr2	chr14	4	213	56291327--56291542	Novel	-	-	-	-
Eif4g1	chr16	4	220	20684260--20684480	Novel	-	-	-	-
Hax1	chr3	4	227	89801496--89801723	Novel	-	-	-	-
Ubc	chr5	4	229	125867117--125867358	Novel	-	-	-	-
Ino80c	chr18	4	232	24270283--24270516	Novel	-	-	-	-
Dcdc2b	chr4	4	238	129286087--129286328	Novel	-	-	-	-
Eif4g1	chr16	4	247	20684254--20684501	Novel	-	-	-	-
0610007C21Rik	chr5	4	256	31356429--31356687	Novel	-	-	-	-
Rpl4	chr9	4	257	64023107--64023364	Novel	-	-	-	-
Ip6k2	chr9	4	258	108698725--108698988	Novel	-	-	-	-
Zfp187	chr13	4	272	21539762--21540037	Novel	-	-	-	-
1810009A15Rik	chr19	4	275	8964215--8964494	Novel	-	-	-	-
Ppp5c	chr7	4	284	17594057--17594343	Novel	-	-	-	-
Bmp1	chr14	4	295	70890057--70890353	Novel	-	-	-	-
Atp5sl	chr7	4	296	26407066--26407362	Novel	-	-	-	-
Thap7	chr16	4	298	17530478--17530778	Novel	-	-	-	-
Maz	chr7	4	313	134166681--134166997	Novel	-	-	-	-
Rpusd1	chr17	4	333	25864789--25865126	Novel	-	-	-	-
Gm129	chr3	4	365	95685512--95685879	Novel	-	-	-	-
Anapc13	chr9	4	376	102531713--102532093	Novel	-	-	-	-
Nop56	chr2	4	378	130102387--130102770	Novel	-	-	-	-
Tmem181c-ps	chr17	4	387	6642979--6643367	Novel	-	-	-	-
Scarf2	chr16	4	399	17804501--17804902	Novel	-	-	-	-
Ppm1g	chr5	4	411	31506046--31506460	Novel	-	-	-	-
Tenc1	chr15	4	445	101936226--101936676	Novel	-	-	-	-
Fbxw4	chr19	4	445	45653697--45654143	Novel	-	-	-	-
H2afz	chr3	4	446	137527649--137528097	Novel	-	-	-	-
Galk1	chr11	4	460	115871414--115871881	Novel	-	-	-	-
Dlgap5	chr14	4	473	48025540--48026015	Novel	-	-	-	-
Apba3	chr10	4	490	80731062--80731555	Novel	-	-	-	-
Ino80e	chr7	4	497	133996505--133997005	Novel	-	-	-	-
Zfp532	chr18	4	498	65742051--65742551	Novel	-	-	-	-
Rrbp1	chr2	4	529	143779940--143780471	Novel	-	-	-	-
Rexo1	chr10	4	531	80011278--80011810	Novel	-	-	-	-
Vars	chr17	4	534	35147615--35148149	Novel	-	-	-	-
Selm	chr11	4	545	3416297--3416844	Novel	-	-	-	-
Mthfsd	chr8	4	548	123630871--123631423	Novel	-	-	-	-
Bat2	chr17	4	554	35291181--35291737	Novel	-	-	-	-
Rps24	chr14	4	559	25310410--25310971	Novel	-	-	-	-
Sema3f	chr9	4	567	107587107--107587676	Novel	-	-	-	-
Ranbp3	chr17	4	572	56846660--56847233	Novel	-	-	-	-
Tnk2	chr16	4	575	32670300--32670880	Novel	-	-	-	-
Pdlim7	chr13	4	587	55608981--55609569	Novel	-	-	-	-
Kirrel	chr3	4	617	86892454--86893073	Novel	-	-	-	-
Ddr1	chr17	4	662	35821277--35821943	Novel	-	-	-	-
Dynlt1f	chr17	4	667	6854943--6855613	Novel	-	-	-	-
Hist3h2a	chr11	4	699	58768892--58769593	Novel	-	-	-	-
Srsf11	chr3	4	763	157686323--157687086	Novel	-	-	-	-
Ube2d3	chr3	4	773	135101834--135102608	Novel	-	-	-	-
Bcl2l12	chr7	4	779	52248401--52249183	Novel	-	-	-	-
Rbck1	chr2	4	790	152149212--152150004	Novel	-	-	-	-
Ccni	chr5	4	804	93631486--93632294	Novel	-	-	-	-
Arl16	chr11	4	832	120327135--120327968	Novel	-	-	-	-
Pelp1	chr11	4	840	70209216--70210059	Novel	-	-	-	-
Zfp408	chr2	4	858	91488233--91489094	Novel	-	-	-	-
Serpina3g	chr12	4	876	105474526--105475404	Novel	-	-	-	-
Qtrt1	chr9	4	886	21221837--21222727	Novel	-	-	-	-
Rplp0	chr5	4	895	116009897--116010792	Novel	-	-	-	-
Jak3	chr8	4	918	74206310--74207231	Novel	-	-	-	-
Smg5	chr3	4	924	88155501--88156427	Novel	-	-	-	-
S100a13	chr3	4	943	90318940--90319885	Novel	-	-	-	-
Ppie	chr4	4	945	122816206--122817152	Novel	-	-	-	-
Cdk2ap1	chr5	4	968	124800180--124801151	Novel	-	-	-	-
Qrich1	chr9	4	969	108431246--108432220	Novel	-	-	-	-
Axl	chr7	4	1021	26558509--26559535	Novel	-	-	-	-
Lztr1	chr16	4	1025	17519619--17520644	Novel	-	-	-	-
Ipmk	chr10	4	1064	70835627--70836692	Novel	-	-	-	-
3300002I08Rik	chr2	4	1081	150149822--150150908	Novel	-	-	-	-
Lphn1	chr8	4	1097	86447007--86448104	Novel	-	-	-	-
Ankrd50	chr3	4	1103	38382489--38383594	Novel	-	-	-	-
Arhgap23	chr11	4	1179	97324929--97326109	Novel	-	-	-	-
Pppde2	chr15	4	1205	81828729--81829935	Novel	-	-	-	-
Hnrnpa1	chr15	4	1240	103073148--103074391	Novel	-	-	-	-
1110038B12Rik	chr17	4	1288	35087791--35089081	Novel	-	-	-	-
Zkscan5	chr5	4	1332	145979587--145980922	Novel	-	-	-	-
Surf2	chr2	4	1333	26773051--26774384	Novel	-	-	-	-
Mmp2	chr8	4	1339	95357139--95358480	Novel	-	-	-	-
Bbs5	chr2	4	1386	69492169--69493555	Novel	-	-	-	-
Sgsm2	chr11	4	1390	74677196--74678586	Novel	-	-	-	-
Hdlbp	chr1	4	1404	95337357--95338763	Novel	-	-	-	-
Axl	chr7	4	1427	26572006--26573434	Novel	-	-	-	-
Fbln2	chr6	4	1438	91220081--91221519	Novel	-	-	-	-
Fbxo17	chr7	4	1458	29521222--29522680	Novel	-	-	-	-
Tbc1d19	chr5	4	1481	54222725--54224210	Novel	-	-	-	-
Rps14	chr18	4	1619	60934435--60936054	Novel	-	-	-	-
Slc9a5	chr8	4	1624	107885537--107887162	Novel	-	-	-	-
Cenpk	chr13	4	1644	105019162--105020808	Novel	-	-	-	-
Coq2	chr5	4	1662	101090936--101092600	Novel	-	-	-	-
Gpr153	chr4	4	1671	151654200--151655878	Novel	-	-	-	-
Rpl22	chr4	4	1674	151701694--151703368	Novel	-	-	-	-
Rictor	chr15	4	1709	6737718--6739432	Novel	-	-	-	-
Sf3a1	chr11	4	1724	4071356--4073084	Novel	-	-	-	-
Usp48	chr4	4	1768	137179302--137181071	Novel	-	-	-	-
Atrip	chr9	4	1890	108971911--108973802	Novel	-	-	-	-
Picalm	chr7	4	1919	97337766--97339686	Novel	-	-	-	-
Gapvd1	chr2	4	1922	34570848--34572774	Novel	-	-	-	-
Sf3b3	chr8	4	1936	113353445--113355385	Novel	-	-	-	-
Prpf38b	chr3	4	1938	108711320--108713262	Novel	-	-	-	-
Camk2g	chr14	4	1963	21574924--21576889	Novel	-	-	-	-
2700062C07Rik	chr18	4	1969	24629481--24631450	Novel	-	-	-	-
Itfg2	chr6	4	1972	128364302--128366276	Novel	-	-	-	-
Dnm1l	chr16	4	1985	16316868--16318858	Novel	-	-	-	-
Ammecr1l	chr18	4	1995	31936512--31938510	Novel	-	-	-	-
Vegfa	chr17	4	2081	46165348--46167431	Novel	-	-	-	-
Gtpbp8	chr16	4	2130	44743980--44746113	Novel	-	-	-	-
Ifngr1	chr10	4	2182	19318941--19321126	Novel	-	-	-	-
Miip	chr4	4	2239	147237058--147239300	Novel	-	-	-	-
Fbln2	chr6	4	2244	91213464--91215711	Novel	-	-	-	-
Ybx1	chr4	4	2289	118951803--118954093	Novel	-	-	-	-
Itgb5	chr16	4	2333	33944289--33946624	Novel	-	-	-	-
Lrrk1	chr7	4	2369	73437310--73439683	Novel	-	-	-	-
Sipa1l1	chr12	4	2375	83547915--83550293	Novel	-	-	-	-
Xrn2	chr2	4	2447	146900765--146903212	Novel	-	-	-	-
Vps29	chr5	4	2600	122810211--122812813	Novel	-	-	-	-
Atpif1	chr4	4	2658	132086738--132089397	Novel	-	-	-	-
Dazap1	chr10	4	2695	79737623--79740319	Novel	-	-	-	-
Hnrnpul2	chr19	4	2716	8895301--8898019	Novel	-	-	-	-
Tnrc18	chr5	4	2815	143551867--143554685	Novel	-	-	-	-
Add1	chr5	4	2876	34941094--34943973	Novel	-	-	-	-
Lzts2	chr19	4	2882	45096324--45099209	Novel	-	-	-	-
4930455C21Rik	chr16	4	2993	38505929--38508924	Novel	-	-	-	-
Cfdp1	chr8	4	3092	114292685--114295781	Novel	-	-	-	-
Anxa5	chr3	4	3106	36352808--36355917	Novel	-	-	-	-
Ing4	chr6	4	3185	124994042--124997231	Novel	-	-	-	-
Brf1	chr12	4	3246	114204226--114207476	Novel	-	-	-	-
Baiap2	chr11	4	3273	119864399--119867673	Novel	-	-	-	-
Amn1	chr6	4	3347	149133646--149136996	Novel	-	-	-	-
Srsf11	chr3	4	3365	157686323--157689690	Novel	-	-	-	-
2310003L22Rik	chr2	4	3405	140025194--140028604	Novel	-	-	-	-
Dcbld2	chr16	4	3417	58451896--58455315	Novel	-	-	-	-
Tacc2	chr7	4	3417	137781748--137785170	Novel	-	-	-	-
Pbxip1	chr3	4	3499	89243521--89247022	Novel	-	-	-	-
Pcbp4	chr9	4	3561	106358773--106362335	Novel	-	-	-	-
Ptprm	chr17	4	3726	67043266--67046996	Novel	-	-	-	-
Ddr1	chr17	4	3757	35830862--35834619	Novel	-	-	-	-
Wdsub1	chr2	4	3869	59716587--59720457	Novel	-	-	-	-
Nt5c3l	chr11	4	3944	100297554--100301498	Novel	-	-	-	-
Ilf3	chr9	4	4046	21204457--21208503	Novel	-	-	-	-
Exoc1	chr5	4	4162	76974386--76978550	Novel	-	-	-	-
Lpcat2	chr8	4	4358	95406104--95410464	Novel	-	-	-	-
Golga3	chr5	4	4553	110606067--110610622	Novel	-	-	-	-
Cap2	chr13	4	4608	46735489--46740100	Novel	-	-	-	-
Deaf1	chr7	4	4643	148514161--148518809	Novel	-	-	-	-
Tdp2	chr13	4	4759	24923964--24928726	Novel	-	-	-	-
Xpa	chr4	4	4791	46188287--46193080	Novel	-	-	-	-
Sdhb	chr4	4	5024	140517388--140522416	Novel	-	-	-	-
H13	chr2	4	5054	152495498--152500555	Novel	-	-	-	-
Prkag1	chr15	4	5153	98656162--98661318	Novel	-	-	-	-
P2rx4	chr5	4	5300	123169300--123174603	Novel	-	-	-	-
Gpr126	chr10	4	5473	14170470--14175944	Novel	-	-	-	-
Farsb	chr1	4	5558	78469208--78474769	Novel	-	-	-	-
Ramp3	chr11	4	5573	6558629--6564205	Novel	-	-	-	-
Morf4l2	chrX	4	5587	133270158--133275750	Novel	-	-	-	-
Srpk2	chr5	4	5769	23013537--23019309	Novel	-	-	-	-
Hdgf	chr3	4	5925	87711086--87717012	Novel	-	-	-	-
Git2	chr5	4	6105	115217217--115223323	Novel	-	-	-	-
Ppil3	chr1	4	6393	58491293--58497688	Novel	-	-	-	-
Srgap3	chr6	4	6447	112673194--112679643	Novel	-	-	-	-
Hdhd2	chr18	4	6581	77183269--77189852	Novel	-	-	-	-
Ercc3	chr18	4	7155	32417046--32424203	Novel	-	-	-	-
Spata2	chr2	4	7169	167311093--167318263	Novel	-	-	-	-
Ccnyl1	chr1	4	7334	64747616--64754954	Novel	-	-	-	-
Gas2	chr7	4	7401	59135878--59143283	Novel	-	-	-	-
Snx5	chr2	4	7437	144087760--144095197	Novel	-	-	-	-
Naa20	chr2	4	8334	145729098--145737432	Novel	-	-	-	-
Rhoa	chr9	4	8364	108209271--108217638	Novel	-	-	-	-
1700024P16Rik	chr4	4	8721	104608985--104617709	Novel	-	-	-	-
Golt1b	chr6	4	8818	142335889--142344708	Novel	-	-	-	-
Synpo	chr18	4	8974	60764144--60773120	Novel	-	-	-	-
Akr1a4	chr4	4	9361	116314578--116323945	Novel	-	-	-	-
Tfdp2	chr9	4	9483	96123617--96133102	Novel	-	-	-	-
Srsf4	chr4	4	10405	131429784--131440190	Novel	-	-	-	-
Slc1a6	chr10	4	10932	78251838--78262775	Novel	-	-	-	-
Jup	chr11	4	11232	100247702--100258935	Novel	-	-	-	-
Cd200	chr16	4	11560	45397408--45408969	Novel	-	-	-	-
Wsb2	chr5	4	12009	117813768--117825779	Novel	-	-	-	-
Kcnj15	chr16	4	12349	95501068--95513418	Novel	-	-	-	-
Aatf	chr11	4	12714	84236520--84249237	Novel	-	-	-	-
Nadk	chr4	4	12748	154938087--154950836	Novel	-	-	-	-
Ubap1	chr4	4	15325	41318879--41334211	Novel	-	-	-	-
Ywhab	chr2	4	15730	163821605--163837337	Novel	-	-	-	-
Fbxw4	chr19	4	18122	45715011--45733134	Novel	-	-	-	-
Gpsm2	chr3	4	18954	108506004--108524960	Novel	-	-	-	-
Pank2	chr2	4	19278	131099854--131119134	Novel	-	-	-	-
Actn1	chr12	4	19977	81310460--81330437	Novel	-	-	-	-
Tns1	chr1	4	20784	74062757--74083546	Novel	-	-	-	-
Ythdf2	chr4	4	23804	131742861--131766667	Novel	-	-	-	-
Btd	chr14	4	24746	32454318--32479068	Novel	-	-	-	-
Mgmt	chr7	4	31255	144111693--144142951	Novel	-	-	-	-
Mapkap1	chr2	4	47294	34389414--34436713	Novel	-	-	-	-
Cyb5r1	chr1	3	2	136308185--136308198	Novel	-	-	-	-
Epha4	chr1	3	2	77369523--77369533	Novel	-	-	-	-
Lbr	chr1	3	2	183746831--183746834	Novel	-	-	-	-
Pkp1	chr1	3	2	137769886--137769902	Novel	-	-	-	-
Pnkd	chr1	3	2	74335678--74335692	Novel	-	-	-	-
Wdr26	chr1	3	2	183107808--183107823	Novel	-	-	-	-
Rpl41	chr10	3	2	127985234--127985238	Novel	-	-	-	-
Actg1	chr11	3	2	120208540--120208550	Novel	-	-	-	-
Fam101b	chr11	3	2	75834508--75834519	Novel	-	-	-	-
Tns3	chr11	3	2	8332879--8332892	Novel	-	-	-	-
Vdac1	chr11	3	2	52202630--52202641	Novel	-	-	-	-
Arf6	chr12	3	2	70474470--70474480	Novel	-	-	-	-
9330111N05Rik	chr13	3	2	81204946--81204956	Novel	-	-	-	-
9330111N05Rik	chr13	3	2	81205222--81205232	Novel	-	-	-	-
Gdi2	chr13	3	2	3564301--3564309	Novel	-	-	-	-
S1pr3	chr13	3	2	51515657--51515671	Novel	-	-	-	-
Tuba1a	chr15	3	2	98780402--98780415	Novel	-	-	-	-
Ltbp1	chr17	3	2	75752098--75752110	Novel	-	-	-	-
Egr1	chr18	3	2	35023769--35023778	Novel	-	-	-	-
Lox	chr18	3	2	52677255--52677259	Novel	-	-	-	-
Tcf4	chr18	3	2	69844978--69844996	Novel	-	-	-	-
Acta2	chr19	3	2	34316136--34316150	Novel	-	-	-	-
4930525F21Rik	chr2	3	2	125915378--125915396	Novel	-	-	-	-
5930434B04Rik	chr2	3	2	26875296--26875309	Novel	-	-	-	-
Bat2l	chr2	3	2	32086826--32086836	Novel	-	-	-	-
Il1rn	chr2	3	2	24206257--24206275	Novel	-	-	-	-
Pdia3	chr2	3	2	121263514--121263521	Novel	-	-	-	-
Snap23	chr2	3	2	120425771--120425782	Novel	-	-	-	-
Arhgef2	chr3	3	2	88451763--88451781	Novel	-	-	-	-
Snapin	chr3	3	2	90292761--90292772	Novel	-	-	-	-
Actb	chr5	3	2	143665435--143665443	Novel	-	-	-	-
Fosl2	chr5	3	2	32459066--32459076	Novel	-	-	-	-
2015-09-11	chr5	3	2	93603796--93603806	Novel	-	-	-	-
Zkscan1	chr5	3	2	138548418--138548428	Novel	-	-	-	-
Col1a2	chr6	3	2	4490897--4490908	Novel	-	-	-	-
Slc5a2	chr7	3	2	135415156--135415174	Novel	-	-	-	-
Wwp2	chr8	3	2	110082330--110082341	Novel	-	-	-	-
Eef1a1	chr9	3	2	78328153--78328156	Novel	-	-	-	-
Ets1	chr9	3	2	32564076--32564091	Novel	-	-	-	-
Tpbg	chr9	3	2	85739093--85739104	Novel	-	-	-	-
Hnrnpa1	chr15	3	3	103075002--103075013	Novel	-	-	-	-
Myh9	chr15	3	3	77605554--77605570	Novel	-	-	-	-
Tubb5	chr17	3	3	35970920--35970935	Novel	-	-	-	-
Jun	chr4	3	3	94717345--94717360	Novel	-	-	-	-
Tanc2	chr11	3	4	105635714--105635722	Novel	-	-	-	-
Gm5088	chr14	3	4	90298955--90298961	Novel	-	-	-	-
Hunk	chr16	3	4	90499588--90499597	Novel	-	-	-	-
Itpripl2	chr7	3	4	125630003--125630008	Novel	-	-	-	-
Maff	chr15	3	5	79189381--79189386	Novel	-	-	-	-
Idh2	chr7	3	6	87243218--87243239	Novel	-	-	-	-
Bgn	chrX	3	14	70740826--70740856	Novel	-	-	-	-
Ndufa3	chr7	3	22	3569306--3569331	Novel	-	-	-	-
BC002163	chr16	3	23	42955739--42955764	Novel	-	-	-	-
Aebp1	chr11	3	24	5771738--5771766	Novel	-	-	-	-
Ppp1r15a	chr7	3	30	52779592--52779630	Novel	-	-	-	-
Trim30d	chr7	3	35	111650324--111650359	Novel	-	-	-	-
Clta	chr4	3	45	44025692--44025743	Novel	-	-	-	-
Mettl3	chr14	3	63	52916275--52916339	Novel	-	-	-	-
Zfp335	chr2	3	66	164718120--164718189	Novel	-	-	-	-
Aarsd1	chr11	3	69	101272538--101272610	Novel	-	-	-	-
Tmem232	chr17	3	70	65787884--65787954	Novel	-	-	-	-
Txndc15	chr13	3	71	55827399--55827472	Novel	-	-	-	-
Arhgap21	chr2	3	75	20782737--20782814	Novel	-	-	-	-
Atpaf2	chr11	3	76	60214835--60214917	Novel	-	-	-	-
Fpgs	chr2	3	79	32542178--32542259	Novel	-	-	-	-
Eef1g	chr19	3	81	9046913--9046998	Novel	-	-	-	-
Exosc10	chr4	3	81	147947135--147947219	Novel	-	-	-	-
Pgap2	chr7	3	81	109371808--109371893	Novel	-	-	-	-
Pcgf2	chr11	3	82	97553088--97553173	Novel	-	-	-	-
Zfp414	chr17	3	82	33766642--33766725	Novel	-	-	-	-
Tubgcp6	chr15	3	83	88931713--88931801	Novel	-	-	-	-
Prpf38b	chr3	3	83	108708904--108708989	Novel	-	-	-	-
Znf512b	chr2	3	95	181323221--181323321	Novel	-	-	-	-
Ankrd9	chr12	3	97	112215756--112215858	Novel	-	-	-	-
Slc12a4	chr8	3	97	108468307--108468406	Novel	-	-	-	-
Trim30d	chr7	3	101	111650223--111650324	Novel	-	-	-	-
Ddx5	chr11	3	102	106645170--106645274	Novel	-	-	-	-
Wdr1	chr5	3	102	38920907--38921012	Novel	-	-	-	-
Hnrnpd	chr5	3	103	100392899--100393003	Novel	-	-	-	-
Plscr1	chr9	3	104	92161447--92161553	Novel	-	-	-	-
Eif2b5	chr16	3	105	20505426--20505536	Novel	-	-	-	-
Zdhhc4	chr5	3	106	144081968--144082080	Novel	-	-	-	-
Gnl2	chr4	3	108	124719921--124720033	Novel	-	-	-	-
Cct2	chr10	3	109	116500105--116500216	Novel	-	-	-	-
Naca	chr10	3	111	127473430--127473544	Novel	-	-	-	-
9930111J21Rik2	chr11	3	112	48864533--48864648	Novel	-	-	-	-
Drg2	chr11	3	112	60269938--60270052	Novel	-	-	-	-
Slc14a2	chr18	3	113	78545944--78546059	Novel	-	-	-	-
Sssca1	chr19	3	113	5731325--5731440	Novel	-	-	-	-
Vps16	chr2	3	113	130267238--130267352	Novel	-	-	-	-
Fam38a	chr8	3	114	125009609--125009723	Novel	-	-	-	-
Polr2f	chr15	3	115	78981902--78982019	Novel	-	-	-	-
1200009I06Rik	chr12	3	116	112667508--112667626	Novel	-	-	-	-
Ubb	chr11	3	117	62365783--62365908	Novel	-	-	-	-
6720463M24Rik	chr14	3	117	99446687--99446804	Novel	-	-	-	-
Atg16l2	chr7	3	117	108438758--108438879	Novel	-	-	-	-
2010111I01Rik	chr13	3	119	63400088--63400209	Novel	-	-	-	-
Chtf18	chr17	3	123	25864068--25864193	Novel	-	-	-	-
Eftud1	chr7	3	125	89806649--89806776	Novel	-	-	-	-
Camk2g	chr14	3	126	21584699--21584828	Novel	-	-	-	-
Ptprs	chr17	3	132	56568389--56568522	Novel	-	-	-	-
Akirin2	chr4	3	132	34498023--34498159	Novel	-	-	-	-
Ecm1	chr3	3	133	95540261--95540396	Novel	-	-	-	-
Sh3bp5l	chr11	3	138	58144615--58144755	Novel	-	-	-	-
C2cd2l	chr9	3	140	44122097--44122237	Novel	-	-	-	-
Ecm1	chr3	3	144	95541790--95541936	Novel	-	-	-	-
Solh	chr17	3	145	26099760--26099909	Novel	-	-	-	-
Bms1	chr6	3	148	118342671--118342822	Novel	-	-	-	-
Zfp207	chr11	3	150	80199529--80199683	Novel	-	-	-	-
Pml	chr9	3	153	58067476--58067629	Novel	-	-	-	-
Rhbdf1	chr11	3	158	32112783--32112945	Novel	-	-	-	-
Ap2m1	chr16	3	161	20540884--20541047	Novel	-	-	-	-
Rad54l	chr4	3	162	115795921--115796084	Novel	-	-	-	-
Obsl1	chr1	3	163	75488917--75489081	Novel	-	-	-	-
2310021P13Rik	chr14	3	166	21537479--21537648	Novel	-	-	-	-
Stk11	chr10	3	168	79592853--79593027	Novel	-	-	-	-
Nckap5l	chr15	3	175	99253709--99253885	Novel	-	-	-	-
Pnrc2	chr4	3	177	135429014--135429192	Novel	-	-	-	-
Arhgap33	chr7	3	178	31311982--31312163	Novel	-	-	-	-
Emd	chrX	3	178	71500368--71500548	Novel	-	-	-	-
Rps23	chr13	3	180	91063011--91063192	Novel	-	-	-	-
Atxn2l	chr7	3	182	133636883--133637069	Novel	-	-	-	-
Otub1	chr19	3	184	7278361--7278549	Novel	-	-	-	-
Zfp873	chr10	3	186	81521238--81521428	Novel	-	-	-	-
Nupr1	chr7	3	187	133768649--133768837	Novel	-	-	-	-
Cd63	chr10	3	193	128347527--128347720	Novel	-	-	-	-
Apoa1bp	chr3	3	195	87860697--87860897	Novel	-	-	-	-
Lin37	chr7	3	195	31342449--31342644	Novel	-	-	-	-
Samd4	chr14	3	196	47504167--47504365	Novel	-	-	-	-
Prmt1	chr7	3	200	52239245--52239445	Novel	-	-	-	-
Loxl2	chr14	3	201	70039778--70039983	Novel	-	-	-	-
4930547N16Rik	chr10	3	203	87609393--87609598	Novel	-	-	-	-
Ergic1	chr17	3	206	26791803--26792011	Novel	-	-	-	-
Strn4	chr7	3	207	17416485--17416694	Novel	-	-	-	-
Atf6b	chr17	3	209	34790238--34790449	Novel	-	-	-	-
Lpcat2	chr8	3	217	95432867--95433085	Novel	-	-	-	-
Taf2	chr15	3	219	54847707--54847931	Novel	-	-	-	-
Bmp4	chr14	3	221	47005769--47005990	Novel	-	-	-	-
Leng8	chr7	3	221	4094638--4094860	Novel	-	-	-	-
Hdac5	chr11	3	222	102057630--102057854	Novel	-	-	-	-
Zfp90	chr8	3	223	108943096--108943320	Novel	-	-	-	-
Fbl	chr7	3	226	28962997--28963223	Novel	-	-	-	-
Ubc	chr5	3	229	125867146--125867384	Novel	-	-	-	-
Wtip	chr7	3	231	34894705--34894942	Novel	-	-	-	-
Clspn	chr4	3	238	126270045--126270283	Novel	-	-	-	-
Rce1	chr19	3	249	4623576--4623828	Novel	-	-	-	-
Eif1a	chr18	3	250	46757454--46757704	Novel	-	-	-	-
Slc25a1	chr16	3	252	17927383--17927638	Novel	-	-	-	-
Rpl11	chr4	3	252	135608632--135608885	Novel	-	-	-	-
Etaa1	chr11	3	253	17852331--17852586	Novel	-	-	-	-
Sun2	chr15	3	265	79558025--79558294	Novel	-	-	-	-
Lzic	chr4	3	265	148859699--148859966	Novel	-	-	-	-
Mthfsd	chr8	3	266	123625435--123625703	Novel	-	-	-	-
Gas5	chr1	3	271	162966981--162967254	Novel	-	-	-	-
Donson	chr16	3	273	91684054--91684331	Novel	-	-	-	-
Gne	chr4	3	273	44054761--44055036	Novel	-	-	-	-
Ap3d1	chr10	3	275	80172236--80172512	Novel	-	-	-	-
Rps11	chr7	3	280	52377918--52378201	Novel	-	-	-	-
Tra2a	chr6	3	281	49202513--49202795	Novel	-	-	-	-
Zfp862	chr6	3	290	48474735--48475025	Novel	-	-	-	-
Bet1l	chr7	3	290	148041829--148042121	Novel	-	-	-	-
Ahnak	chr19	3	291	9089184--9089481	Novel	-	-	-	-
Slc25a38	chr9	3	301	120029072--120029374	Novel	-	-	-	-
Slc2a6	chr2	3	313	26879791--26880107	Novel	-	-	-	-
Zfp651	chr9	3	314	121674747--121675064	Novel	-	-	-	-
Nfe2l1	chr11	3	317	96683632--96683952	Novel	-	-	-	-
Igf2bp1	chr11	3	319	95829792--95830113	Novel	-	-	-	-
ORF61	chr10	3	334	79440598--79440934	Novel	-	-	-	-
0610007P22Rik	chr17	3	335	25377606--25377943	Novel	-	-	-	-
Csad	chr15	3	344	102009047--102009392	Novel	-	-	-	-
Vamp2	chr11	3	349	68902726--68903080	Novel	-	-	-	-
Kctd17	chr15	3	351	78267660--78268017	Novel	-	-	-	-
Klhdc8a	chr1	3	356	134199265--134199622	Novel	-	-	-	-
Xylt2	chr11	3	361	94527965--94528327	Novel	-	-	-	-
Ccdc114	chr7	3	361	53202326--53202694	Novel	-	-	-	-
Txndc17	chr11	3	363	72021836--72022199	Novel	-	-	-	-
Taf10	chr7	3	364	112891576--112891941	Novel	-	-	-	-
Cdan1	chr2	3	369	120555835--120556205	Novel	-	-	-	-
Nrg1	chr8	3	370	32929150--32929526	Novel	-	-	-	-
Hspg2	chr4	3	374	137066079--137066456	Novel	-	-	-	-
Rer1	chr4	3	377	154456863--154457242	Novel	-	-	-	-
Papola	chr12	3	378	107072992--107073374	Novel	-	-	-	-
Armcx3	chrX	3	378	131291424--131291802	Novel	-	-	-	-
Zcchc6	chr13	3	379	59902077--59902458	Novel	-	-	-	-
Dmpk	chr7	3	381	19677382--19677768	Novel	-	-	-	-
Ino80e	chr7	3	384	134000805--134001190	Novel	-	-	-	-
Srp54a	chr12	3	386	56325285--56325672	Novel	-	-	-	-
Obfc2a	chr1	3	387	51534459--51534850	Novel	-	-	-	-
Pcmt1	chr10	3	390	7368456--7368850	Novel	-	-	-	-
Atp5g1	chr11	3	393	95936347--95936741	Novel	-	-	-	-
Fam96b	chr8	3	403	107163986--107164391	Novel	-	-	-	-
Sdc4	chr2	3	409	164256813--164257224	Novel	-	-	-	-
Fhl1	chrX	3	411	54043222--54043636	Novel	-	-	-	-
Bbc3	chr7	3	412	16897061--16897475	Novel	-	-	-	-
4931414P19Rik	chr14	3	415	55214788--55215206	Novel	-	-	-	-
A730011L01Rik	chr11	3	420	119366478--119366901	Novel	-	-	-	-
Hax1	chr3	3	424	89802025--89802451	Novel	-	-	-	-
Lass2	chr3	3	430	95124677--95125111	Novel	-	-	-	-
Tcof1	chr18	3	431	60991648--60992082	Novel	-	-	-	-
Btf3	chr13	3	436	99083156--99083595	Novel	-	-	-	-
Grin2d	chr7	3	437	53113382--53113820	Novel	-	-	-	-
Katnb1	chr8	3	441	97611317--97611760	Novel	-	-	-	-
Serpina3g	chr12	3	448	105475492--105475946	Novel	-	-	-	-
Hnrnph1	chr11	3	456	50191302--50191760	Novel	-	-	-	-
Pabpc1	chr15	3	459	36525854--36526313	Novel	-	-	-	-
Mtmr11	chr3	3	459	95968248--95968708	Novel	-	-	-	-
Trim27	chr13	3	468	21281990--21282461	Novel	-	-	-	-
Gnl3	chr14	3	469	31827306--31827777	Novel	-	-	-	-
Fam125a	chr8	3	473	74067382--74067856	Novel	-	-	-	-
Zfp384	chr6	3	475	124974287--124974765	Novel	-	-	-	-
Tmem214	chr5	3	476	31178259--31178737	Novel	-	-	-	-
Cpsf7	chr19	3	485	10606823--10607309	Novel	-	-	-	-
Atg4b	chr1	3	486	95682599--95683087	Novel	-	-	-	-
Zdhhc1	chr8	3	487	108000429--108000917	Novel	-	-	-	-
Pdia5	chr16	3	491	35410521--35411014	Novel	-	-	-	-
Ano1	chr7	3	495	151833981--151834480	Novel	-	-	-	-
Vps16	chr2	3	497	130268418--130268919	Novel	-	-	-	-
Kdelr1	chr7	3	497	53128630--53129129	Novel	-	-	-	-
Thy1	chr9	3	498	43854921--43855421	Novel	-	-	-	-
Slc39a13	chr2	3	501	90909810--90910312	Novel	-	-	-	-
Odc1	chr12	3	502	17554610--17555116	Novel	-	-	-	-
Serf2	chr2	3	504	121275818--121276324	Novel	-	-	-	-
Zbtb48	chr4	3	505	151401168--151401673	Novel	-	-	-	-
Fgfrl1	chr5	3	505	109123549--109124058	Novel	-	-	-	-
Lamc2	chr1	3	506	154976286--154976794	Novel	-	-	-	-
Slc9a5	chr8	3	506	107887328--107887840	Novel	-	-	-	-
Sema3f	chr9	3	508	107587147--107587658	Novel	-	-	-	-
2310028H24Rik	chr4	3	516	41467428--41467945	Novel	-	-	-	-
Ilvbl	chr10	3	518	78037311--78037833	Novel	-	-	-	-
Exosc8	chr3	3	519	54536100--54536622	Novel	-	-	-	-
Raver1	chr9	3	536	20884612--20885153	Novel	-	-	-	-
Tbc1d17	chr7	3	546	52100697--52101248	Novel	-	-	-	-
Nsfl1c	chr2	3	553	151328193--151328751	Novel	-	-	-	-
Anxa9	chr3	3	560	95106347--95106911	Novel	-	-	-	-
Dnajb11	chr16	3	563	22871179--22871745	Novel	-	-	-	-
Rpp30	chr19	3	569	36174727--36175298	Novel	-	-	-	-
Sdccag8	chr1	3	570	178942142--178942716	Novel	-	-	-	-
Lphn1	chr8	3	572	86461673--86462248	Novel	-	-	-	-
Tpx2	chr2	3	579	152717289--152717869	Novel	-	-	-	-
Apoa1bp	chr3	3	586	87861055--87861643	Novel	-	-	-	-
Clcn7	chr17	3	590	25290096--25290689	Novel	-	-	-	-
Tdp2	chr13	3	593	24923964--24924557	Novel	-	-	-	-
Obsl1	chr1	3	609	75488032--75488643	Novel	-	-	-	-
Hsbp1	chr8	3	613	121868902--121869517	Novel	-	-	-	-
Itfg3	chr17	3	624	26353612--26354240	Novel	-	-	-	-
Gcap14	chr14	3	628	37731782--37732411	Novel	-	-	-	-
Ptprn	chr1	3	637	75250716--75251354	Novel	-	-	-	-
E2f6	chr12	3	650	16831520--16832173	Novel	-	-	-	-
Arhgef9	chrX	3	652	92249629--92250283	Novel	-	-	-	-
Crlf2	chr5	3	661	109984375--109985038	Novel	-	-	-	-
Trappc6a	chr7	3	664	20099884--20100552	Novel	-	-	-	-
Atp6v1c1	chr15	3	665	38603718--38604386	Novel	-	-	-	-
Rpl39	chrX	3	666	34624083--34624749	Novel	-	-	-	-
Cd63	chr10	3	676	128347830--128348508	Novel	-	-	-	-
Znf512b	chr2	3	678	181324886--181325566	Novel	-	-	-	-
Arnt2	chr7	3	679	91493158--91493837	Novel	-	-	-	-
Wdr45	chrX	3	687	7300285--7300975	Novel	-	-	-	-
Cpsf3l	chr4	3	691	155260264--155260956	Novel	-	-	-	-
Plk4	chr3	3	693	40605016--40605710	Novel	-	-	-	-
H2afy2	chr10	3	699	61203183--61203885	Novel	-	-	-	-
Brf2	chr8	3	705	28237991--28238697	Novel	-	-	-	-
Tnrc6a	chr7	3	710	130324188--130324903	Novel	-	-	-	-
Itga3	chr11	3	713	94907077--94907791	Novel	-	-	-	-
Mcm5	chr8	3	717	77647003--77647720	Novel	-	-	-	-
Atp6v0a2	chr5	3	718	125195956--125196676	Novel	-	-	-	-
Rhot1	chr11	3	720	80056181--80056903	Novel	-	-	-	-
Tnfrsf12a	chr17	3	722	23813571--23814295	Novel	-	-	-	-
Zfp219	chr14	3	723	52629733--52630458	Novel	-	-	-	-
Tyk2	chr9	3	723	20928583--20929309	Novel	-	-	-	-
Trip12	chr1	3	726	84757711--84758438	Novel	-	-	-	-
Pkp4	chr2	3	728	59187821--59188550	Novel	-	-	-	-
Cd9	chr6	3	738	125432718--125433459	Novel	-	-	-	-
3110056O03Rik	chr10	3	742	80329404--80330148	Novel	-	-	-	-
Nop2	chr6	3	746	125088908--125089658	Novel	-	-	-	-
Haus8	chr8	3	746	73779610--73780358	Novel	-	-	-	-
Srsf1	chr11	3	761	87862715--87863478	Novel	-	-	-	-
Ddx50	chr10	3	762	62095961--62096727	Novel	-	-	-	-
Mrpl30	chr1	3	770	37949015--37949789	Novel	-	-	-	-
Ppp4c	chr7	3	770	133930860--133931632	Novel	-	-	-	-
Slc30a5	chr13	3	776	101583774--101584552	Novel	-	-	-	-
Vps16	chr2	3	789	130264566--130265357	Novel	-	-	-	-
Mapk8ip3	chr17	3	790	25053574--25054366	Novel	-	-	-	-
Tmem165	chr5	3	796	76628594--76629391	Novel	-	-	-	-
Nfe2l2	chr2	3	798	75522679--75523480	Novel	-	-	-	-
P4ha2	chr11	3	807	53926825--53927640	Novel	-	-	-	-
Scamp3	chr3	3	817	88983353--88984173	Novel	-	-	-	-
Fam13b	chr18	3	819	34623989--34624811	Novel	-	-	-	-
Stk25	chr1	3	836	95521201--95522037	Novel	-	-	-	-
Kidins220	chr12	3	836	25674700--25675537	Novel	-	-	-	-
Ppp1r12c	chr7	3	848	4437064--4437914	Novel	-	-	-	-
Cnot7	chr8	3	863	41595581--41596446	Novel	-	-	-	-
Vegfb	chr19	3	865	7060976--7061844	Novel	-	-	-	-
Ddb1	chr19	3	874	10684317--10685192	Novel	-	-	-	-
Dnajb12	chr10	3	887	59357332--59358222	Novel	-	-	-	-
Capn2	chr1	3	893	184403119--184404012	Novel	-	-	-	-
Mrps27	chr13	3	893	100170329--100171224	Novel	-	-	-	-
2700029M09Rik	chr8	3	898	63385233--63386133	Novel	-	-	-	-
Ncoa4	chr14	3	902	32986674--32987578	Novel	-	-	-	-
Dlg5	chr14	3	906	24954894--24955805	Novel	-	-	-	-
H2afy2	chr10	3	913	61202210--61203126	Novel	-	-	-	-
Smad3	chr9	3	913	63514029--63514942	Novel	-	-	-	-
Hira	chr16	3	924	18896863--18897790	Novel	-	-	-	-
Rbm5	chr9	3	925	107671956--107672884	Novel	-	-	-	-
Mbd2	chr18	3	935	70752990--70753931	Novel	-	-	-	-
Ecm1	chr3	3	936	95538833--95539769	Novel	-	-	-	-
P4ha1	chr10	3	939	58817156--58818097	Novel	-	-	-	-
Rps27l	chr9	3	941	66795502--66796445	Novel	-	-	-	-
Nup35	chr2	3	949	80497509--80498459	Novel	-	-	-	-
Cnn1	chr9	3	975	21911217--21912194	Novel	-	-	-	-
Col1a1	chr11	3	978	94809046--94810025	Novel	-	-	-	-
Nradd	chr9	3	980	110525837--110526820	Novel	-	-	-	-
Mrpl3	chr9	3	983	104977567--104978552	Novel	-	-	-	-
Actn1	chr12	3	998	81292356--81293356	Novel	-	-	-	-
Mpi	chr9	3	998	57395335--57396336	Novel	-	-	-	-
6720463M24Rik	chr14	3	1014	99471850--99472864	Novel	-	-	-	-
Otud7b	chr3	3	1016	95944526--95945544	Novel	-	-	-	-
Thoc7	chr14	3	1027	14786050--14787080	Novel	-	-	-	-
0610007P14Rik	chr12	3	1036	87164384--87165423	Novel	-	-	-	-
Scamp3	chr3	3	1037	88984809--88985847	Novel	-	-	-	-
Xpa	chr4	3	1045	46196105--46197152	Novel	-	-	-	-
Adipor1	chr1	3	1060	136321498--136322560	Novel	-	-	-	-
Rian	chr12	3	1070	110844553--110845623	Novel	-	-	-	-
Lrp1	chr10	3	1080	127032503--127033586	Novel	-	-	-	-
Tg	chr15	3	1093	66547596--66548689	Novel	-	-	-	-
9930013L23Rik	chr7	3	1122	91145967--91147091	Novel	-	-	-	-
Foxk2	chr11	3	1130	121156210--121157342	Novel	-	-	-	-
Emd	chrX	3	1130	71501212--71502346	Novel	-	-	-	-
Wdr26	chr1	3	1133	183127844--183128977	Novel	-	-	-	-
Eif3k	chr7	3	1141	29765558--29766703	Novel	-	-	-	-
Pmf1	chr3	3	1143	88198491--88199637	Novel	-	-	-	-
Slc25a3	chr10	3	1149	90583516--90584669	Novel	-	-	-	-
Kdelr2	chr5	3	1166	144165730--144166897	Novel	-	-	-	-
Zfp384	chr6	3	1174	124975095--124976276	Novel	-	-	-	-
Eif4g2	chr7	3	1184	118223836--118225022	Novel	-	-	-	-
Arpc2	chr1	3	1188	74309128--74310316	Novel	-	-	-	-
Unc45a	chr7	3	1193	87476668--87477865	Novel	-	-	-	-
Srsf11	chr3	3	1195	157680855--157682053	Novel	-	-	-	-
Lss	chr10	3	1203	75999108--76000314	Novel	-	-	-	-
Slc25a3	chr10	3	1226	90585076--90586304	Novel	-	-	-	-
Eme1	chr11	3	1233	94509542--94510778	Novel	-	-	-	-
Ncdn	chr4	3	1243	126429325--126430569	Novel	-	-	-	-
Cryzl1	chr16	3	1254	91693172--91694429	Novel	-	-	-	-
Wac	chr18	3	1264	7916293--7917559	Novel	-	-	-	-
Chodl	chr16	3	1266	78949334--78950601	Novel	-	-	-	-
Unk	chr11	3	1285	115911483--115912771	Novel	-	-	-	-
Fus	chr7	3	1294	135119433--135120728	Novel	-	-	-	-
Anapc11	chr11	3	1310	120465283--120466597	Novel	-	-	-	-
Mtmr4	chr11	3	1319	87409378--87410698	Novel	-	-	-	-
Msl1	chr11	3	1321	98659113--98660438	Novel	-	-	-	-
Mapkapk5	chr5	3	1323	121975775--121977100	Novel	-	-	-	-
Slc43a1	chr2	3	1333	84679660--84680995	Novel	-	-	-	-
Copz2	chr11	3	1369	96712053--96713426	Novel	-	-	-	-
Yipf3	chr17	3	1372	46385984--46387360	Novel	-	-	-	-
Igf2bp1	chr11	3	1379	95840982--95842364	Novel	-	-	-	-
Nucb2	chr7	3	1381	123672579--123673963	Novel	-	-	-	-
Heatr7a	chr15	3	1387	76277792--76279183	Novel	-	-	-	-
Stard4	chr18	3	1405	33363467--33364875	Novel	-	-	-	-
Jmjd1c	chr10	3	1416	66715781--66717202	Novel	-	-	-	-
Nans	chr4	3	1421	46513849--46515273	Novel	-	-	-	-
Glce	chr9	3	1437	61916384--61917823	Novel	-	-	-	-
Aebp1	chr11	3	1466	5765456--5766922	Novel	-	-	-	-
Prdm5	chr6	3	1469	65806165--65807638	Novel	-	-	-	-
Atm	chr9	3	1470	53269114--53270587	Novel	-	-	-	-
Tmem129	chr5	3	1474	33998445--33999922	Novel	-	-	-	-
Papd4	chr13	3	1494	93954268--93955762	Novel	-	-	-	-
Plscr3	chr11	3	1507	69661875--69663384	Novel	-	-	-	-
Gla	chrX	3	1507	131126665--131128174	Novel	-	-	-	-
Qrich1	chr9	3	1514	108419582--108421097	Novel	-	-	-	-
Coq6	chr12	3	1566	85707969--85709538	Novel	-	-	-	-
Ipo5	chr14	3	1569	121343781--121345352	Novel	-	-	-	-
Btbd12	chr16	3	1607	3999345--4000955	Novel	-	-	-	-
Naglu	chr11	3	1630	100933612--100935247	Novel	-	-	-	-
Rps3	chr7	3	1634	106628571--106630207	Novel	-	-	-	-
Pip5k1a	chr3	3	1636	94867706--94869342	Novel	-	-	-	-
Atxn7	chr14	3	1638	14934182--14935820	Novel	-	-	-	-
Mina	chr16	3	1638	59489392--59491031	Novel	-	-	-	-
Kif2a	chr13	3	1639	107778477--107780119	Novel	-	-	-	-
Ptprn	chr1	3	1655	75257241--75258898	Novel	-	-	-	-
Spata5	chr3	3	1660	37427242--37428904	Novel	-	-	-	-
Eif4e2	chr1	3	1674	89122808--89124482	Novel	-	-	-	-
Ift27	chr15	3	1674	77994728--77996404	Novel	-	-	-	-
Mkln1	chr6	3	1686	31381247--31382935	Novel	-	-	-	-
D6Wsu116e	chr6	3	1692	116210683--116212379	Novel	-	-	-	-
Clic1	chr17	3	1707	35187670--35189380	Novel	-	-	-	-
2810008M24Rik	chr13	3	1716	108834902--108836618	Novel	-	-	-	-
Exosc1	chr19	3	1736	41999285--42001023	Novel	-	-	-	-
2810008M24Rik	chr13	3	1791	108834826--108836618	Novel	-	-	-	-
Sfxn2	chr19	3	1799	46669356--46671160	Novel	-	-	-	-
Adnp	chr2	3	1799	168030272--168032075	Novel	-	-	-	-
Dusp11	chr6	3	1801	85903487--85905291	Novel	-	-	-	-
2310037I24Rik	chr15	3	1848	98353142--98354993	Novel	-	-	-	-
Gpr126	chr10	3	1858	14176027--14177887	Novel	-	-	-	-
Zfp287	chr11	3	1863	62536434--62538300	Novel	-	-	-	-
Snapc4	chr2	3	1878	26226400--26228282	Novel	-	-	-	-
Topbp1	chr9	3	1884	103236507--103238393	Novel	-	-	-	-
Mina	chr16	3	1890	59487422--59489317	Novel	-	-	-	-
Eif5b	chr1	3	1892	38090945--38092841	Novel	-	-	-	-
Clcc1	chr3	3	1909	108477691--108479602	Novel	-	-	-	-
Wbp11	chr6	3	1911	136774629--136776542	Novel	-	-	-	-
Crlf1	chr8	3	1940	73025176--73027117	Novel	-	-	-	-
Mier1	chr4	3	1950	102832425--102834376	Novel	-	-	-	-
Amotl2	chr9	3	1972	102620437--102622413	Novel	-	-	-	-
Gas5	chr1	3	1981	162966375--162968357	Novel	-	-	-	-
Thrap3	chr4	3	2018	125853600--125855620	Novel	-	-	-	-
Slc30a5	chr13	3	2030	101579230--101581260	Novel	-	-	-	-
Thap7	chr16	3	2037	17528833--17530873	Novel	-	-	-	-
Azi2	chr9	3	2047	117968783--117970831	Novel	-	-	-	-
Uqcrc2	chr7	3	2067	127779106--127781175	Novel	-	-	-	-
Ankrd44	chr1	3	2068	54706442--54708513	Novel	-	-	-	-
4632411B12Rik	chr1	3	2097	36422497--36424594	Novel	-	-	-	-
Slc38a9	chr13	3	2125	113459937--113462064	Novel	-	-	-	-
Herc4	chr10	3	2130	62777316--62779447	Novel	-	-	-	-
Supv3l1	chr10	3	2132	61903993--61906127	Novel	-	-	-	-
Rspo2	chr15	3	2136	42907506--42909646	Novel	-	-	-	-
Rnaset2b	chr17	3	2166	8328586--8330753	Novel	-	-	-	-
Ptprd	chr4	3	2202	75746656--75748858	Novel	-	-	-	-
1700052N19Rik	chr10	3	2223	5895894--5898118	Novel	-	-	-	-
Myl9	chr2	3	2231	156602021--156604255	Novel	-	-	-	-
Phf12	chr11	3	2233	77838586--77840821	Novel	-	-	-	-
Wapal	chr14	3	2270	35505917--35508190	Novel	-	-	-	-
Ugdh	chr5	3	2273	65811600--65813874	Novel	-	-	-	-
Ahctf1	chr1	3	2275	181693731--181696010	Novel	-	-	-	-
Eed	chr7	3	2282	97110870--97113157	Novel	-	-	-	-
Midn	chr10	3	2289	79614466--79616758	Novel	-	-	-	-
Rsrc2	chr5	3	2289	124181275--124183568	Novel	-	-	-	-
Bpnt1	chr1	3	2300	187173757--187176061	Novel	-	-	-	-
Flot2	chr11	3	2303	77866951--77869260	Novel	-	-	-	-
Rab35	chr5	3	2317	116087772--116090092	Novel	-	-	-	-
Pecr	chr1	3	2319	72321541--72323862	Novel	-	-	-	-
Dlgap5	chr14	3	2323	48007793--48010120	Novel	-	-	-	-
Map4k4	chr1	3	2328	40068684--40071014	Novel	-	-	-	-
Ttc39c	chr18	3	2328	12854071--12856399	Novel	-	-	-	-
Cap1	chr4	3	2377	122542517--122544896	Novel	-	-	-	-
Srrm1	chr4	3	2427	134893989--134896418	Novel	-	-	-	-
Brd8	chr18	3	2430	34759894--34762327	Novel	-	-	-	-
Zfyve21	chr12	3	2437	113063317--113065757	Novel	-	-	-	-
Prdm11	chr2	3	2445	92826943--92829388	Novel	-	-	-	-
Armc5	chr7	3	2470	135384380--135386854	Novel	-	-	-	-
Dip2b	chr15	3	2485	99935970--99938459	Novel	-	-	-	-
Mrs2	chr13	3	2554	25090940--25093496	Novel	-	-	-	-
Tcf3	chr10	3	2559	79873019--79875581	Novel	-	-	-	-
Fkbp1a	chr2	3	2559	151368600--151371160	Novel	-	-	-	-
Pbxip1	chr3	3	2562	89240873--89243439	Novel	-	-	-	-
Cops3	chr11	3	2576	59643809--59646387	Novel	-	-	-	-
Ppib	chr9	3	2588	65908205--65910795	Novel	-	-	-	-
Lrrc8a	chr2	3	2630	30114737--30117367	Novel	-	-	-	-
Dlst	chr12	3	2645	86460290--86462936	Novel	-	-	-	-
Fam92a	chr4	3	2651	12091338--12093992	Novel	-	-	-	-
Ankrd28	chr14	3	2697	32592191--32594889	Novel	-	-	-	-
Tfdp1	chr8	3	2711	13362375--13365090	Novel	-	-	-	-
Sumf2	chr5	3	2717	130335796--130338515	Novel	-	-	-	-
Col6a2	chr10	3	2763	76059556--76062321	Novel	-	-	-	-
Kdm4c	chr4	3	2763	74019654--74022418	Novel	-	-	-	-
Mto1	chr9	3	2774	78305850--78308628	Novel	-	-	-	-
Tmem39a	chr16	3	2817	38575937--38578756	Novel	-	-	-	-
Arntl2	chr6	3	2870	146773748--146776620	Novel	-	-	-	-
2015-09-02	chr1	3	2875	95397134--95400011	Novel	-	-	-	-
Mtap1b	chr13	3	2879	100214250--100217131	Novel	-	-	-	-
Ankrd17	chr5	3	2899	90658363--90661266	Novel	-	-	-	-
Elp2	chr18	3	2900	24777676--24780579	Novel	-	-	-	-
Tm9sf4	chr2	3	2963	153026553--153029518	Novel	-	-	-	-
Vps53	chr11	3	2981	75927579--75930562	Novel	-	-	-	-
Fbxo18	chr2	3	3006	11665383--11668393	Novel	-	-	-	-
Lancl1	chr1	3	3007	67082060--67085069	Novel	-	-	-	-
Pmpcb	chr5	3	3021	21248774--21251797	Novel	-	-	-	-
Ehd2	chr7	3	3022	16549746--16552769	Novel	-	-	-	-
Zfp260	chr7	3	3025	30889297--30892324	Novel	-	-	-	-
Ehd2	chr7	3	3049	16549718--16552771	Novel	-	-	-	-
Fam193a	chr5	3	3067	34782880--34785949	Novel	-	-	-	-
Iffo1	chr6	3	3069	125096045--125099116	Novel	-	-	-	-
Ddx50	chr10	3	3072	62079260--62082335	Novel	-	-	-	-
Zfp618	chr4	3	3105	62776471--62779579	Novel	-	-	-	-
Cars2	chr8	3	3119	11514699--11517820	Novel	-	-	-	-
Abcd4	chr12	3	3185	85946330--85949519	Novel	-	-	-	-
Tmem39a	chr16	3	3276	38578804--38582083	Novel	-	-	-	-
Aimp2	chr5	3	3358	144664059--144667419	Novel	-	-	-	-
Atp5j	chr16	3	3377	84831684--84835064	Novel	-	-	-	-
Ppp3cb	chr14	3	3390	21347491--21350884	Novel	-	-	-	-
Mmp17	chr5	3	3397	130108126--130111527	Novel	-	-	-	-
Ccne1	chr7	3	3401	38888213--38891615	Novel	-	-	-	-
Eef1d	chr15	3	3408	75727712--75731120	Novel	-	-	-	-
Osbpl9	chr4	3	3482	108741064--108744549	Novel	-	-	-	-
Tbccd1	chr16	3	3496	22814956--22818454	Novel	-	-	-	-
Uevld	chr7	3	3510	54195645--54199160	Novel	-	-	-	-
Ilf3	chr9	3	3541	21193196--21196738	Novel	-	-	-	-
Ddx50	chr10	3	3599	62106120--62109721	Novel	-	-	-	-
Hoxb3	chr11	3	3601	96204538--96208142	Novel	-	-	-	-
Sar1a	chr10	3	3647	61143161--61146808	Novel	-	-	-	-
Atxn2	chr5	3	3672	122231549--122235223	Novel	-	-	-	-
Hmgcr	chr13	3	3739	97436662--97440403	Novel	-	-	-	-
Usp2	chr9	3	3783	43875312--43879097	Novel	-	-	-	-
Als2	chr1	3	3785	59256035--59259822	Novel	-	-	-	-
Ltbp3	chr19	3	3790	5752139--5755931	Novel	-	-	-	-
Rpn2	chr2	3	3810	157105506--157109321	Novel	-	-	-	-
Fbxl3	chr14	3	3814	103494757--103498574	Novel	-	-	-	-
Egln1	chr8	3	3852	127435705--127439562	Novel	-	-	-	-
Col8a1	chr16	3	3857	57632752--57636611	Novel	-	-	-	-
2610005L07Rik	chr8	3	3862	19991124--19994988	Novel	-	-	-	-
BC024814	chr16	3	3926	8478420--8482350	Novel	-	-	-	-
Acer3	chr7	3	3949	105375009--105378960	Novel	-	-	-	-
Fads2	chr19	3	3951	10141101--10145053	Novel	-	-	-	-
Nsl1	chr1	3	4002	192889131--192893134	Novel	-	-	-	-
Tm9sf4	chr2	3	4064	153030358--153034425	Novel	-	-	-	-
Tdp2	chr13	3	4086	24923795--24927884	Novel	-	-	-	-
Serpinb6a	chr13	3	4120	34023514--34027635	Novel	-	-	-	-
BC024814	chr16	3	4149	8474055--8478209	Novel	-	-	-	-
Fbxw17	chr13	3	4179	50522725--50526910	Novel	-	-	-	-
Odz3	chr8	3	4201	49746686--49750888	Novel	-	-	-	-
Fkbp7	chr2	3	4254	76505497--76509754	Novel	-	-	-	-
Stx18	chr5	3	4403	38498131--38502534	Novel	-	-	-	-
Tll1	chr8	3	4422	66572790--66577215	Novel	-	-	-	-
2810422J05Rik	chr8	3	4495	73039339--73043835	Novel	-	-	-	-
Tagln2	chr1	3	4577	174430671--174435250	Novel	-	-	-	-
Zkscan3	chr13	3	4728	21480575--21485306	Novel	-	-	-	-
Galnt2	chr8	3	4733	126862466--126867202	Novel	-	-	-	-
Fam150a	chr1	3	4749	6379601--6384350	Novel	-	-	-	-
Shisa5	chr9	3	4833	108953966--108958800	Novel	-	-	-	-
Klc1	chr12	3	4850	113027696--113032548	Novel	-	-	-	-
Zfp236	chr18	3	4853	82815632--82820487	Novel	-	-	-	-
2900073G15Rik	chr17	3	4864	71346234--71351099	Novel	-	-	-	-
Il1r1	chr1	3	4901	40334173--40339078	Novel	-	-	-	-
Ankrd27	chr7	3	4984	36405679--36410667	Novel	-	-	-	-
Amn1	chr6	3	5067	149132057--149137127	Novel	-	-	-	-
Sec31a	chr5	3	5072	100797369--100802445	Novel	-	-	-	-
Ankrd55	chr13	3	5191	113148428--113153623	Novel	-	-	-	-
Tmed5	chr5	3	5258	108553777--108559036	Novel	-	-	-	-
Ctps	chr4	3	5266	120225614--120230883	Novel	-	-	-	-
2610020H08Rik	chr7	3	5294	126970888--126976187	Novel	-	-	-	-
Hmox2	chr16	3	5431	4757125--4762559	Novel	-	-	-	-
Unc93b1	chr19	3	5462	3936419--3941885	Novel	-	-	-	-
Scpep1	chr11	3	5483	88786036--88791523	Novel	-	-	-	-
Cask	chrX	3	5516	13126487--13132005	Novel	-	-	-	-
Zc3h18	chr8	3	5649	124901646--124907299	Novel	-	-	-	-
Ndel1	chr11	3	5696	68649825--68655523	Novel	-	-	-	-
2510006D16Rik	chr4	3	5843	129278487--129284330	Novel	-	-	-	-
Cap1	chr4	3	5873	122549699--122555574	Novel	-	-	-	-
2015-09-11	chr5	3	6093	93584080--93590177	Novel	-	-	-	-
2400003C14Rik	chr8	3	6213	112196540--112202755	Novel	-	-	-	-
St5	chr7	3	6265	116713624--116719891	Novel	-	-	-	-
Ypel5	chr17	3	6328	73189288--73195618	Novel	-	-	-	-
Airn	chr17	3	6525	12977871--12984398	Novel	-	-	-	-
2210404J11Rik	chr17	3	6570	15181453--15188024	Novel	-	-	-	-
Tnc	chr4	3	6613	63654333--63660949	Novel	-	-	-	-
Nudt5	chr2	3	6625	5769236--5775861	Novel	-	-	-	-
D15Ertd621e	chr15	3	6656	58274825--58281486	Novel	-	-	-	-
Snx12	chrX	3	6695	98410917--98417614	Novel	-	-	-	-
Ccar1	chr10	3	6765	62219421--62226189	Novel	-	-	-	-
Glrx3	chr7	3	6775	144629885--144636663	Novel	-	-	-	-
Osbpl3	chr6	3	6813	50295027--50301844	Novel	-	-	-	-
Papd4	chr13	3	6816	93947217--93954035	Novel	-	-	-	-
Pigx	chr16	3	7006	32085423--32092431	Novel	-	-	-	-
AI846148	chr19	3	7045	7450114--7457163	Novel	-	-	-	-
Acad8	chr9	3	7105	26799873--26806978	Novel	-	-	-	-
Cthrc1	chr15	3	7106	38908704--38915812	Novel	-	-	-	-
2700029M09Rik	chr8	3	7163	63375633--63382798	Novel	-	-	-	-
Tsku	chr7	3	7168	105501637--105508810	Novel	-	-	-	-
Pip4k2b	chr11	3	7214	97598545--97605760	Novel	-	-	-	-
Dap3	chr3	3	7287	88746750--88754040	Novel	-	-	-	-
Wdr70	chr15	3	7288	7874305--7881595	Novel	-	-	-	-
Cdkn1a	chr17	3	7298	29228041--29235341	Novel	-	-	-	-
Ank1	chr8	3	7459	24234449--24241909	Novel	-	-	-	-
Cdkal1	chr13	3	7525	29930571--29938100	Novel	-	-	-	-
Rnaset2b	chr17	3	7553	7185515--7193071	Novel	-	-	-	-
Stt3b	chr9	3	7577	115167634--115175213	Novel	-	-	-	-
Tfpt	chr7	3	7695	3572732--3580432	Novel	-	-	-	-
Tbce	chr13	3	7832	14112153--14119988	Novel	-	-	-	-
Ltbp1	chr17	3	7872	75712436--75720310	Novel	-	-	-	-
Vps24	chr6	3	7953	71494435--71502393	Novel	-	-	-	-
Kctd3	chr1	3	8110	190811508--190819622	Novel	-	-	-	-
Fam188a	chr2	3	8293	12319192--12327488	Novel	-	-	-	-
Nav2	chr7	3	8368	56803908--56812282	Novel	-	-	-	-
Nfil3	chr13	3	8625	53064390--53073018	Novel	-	-	-	-
Gabpb1	chr2	3	8827	126456117--126464946	Novel	-	-	-	-
Snx19	chr9	3	8866	30247808--30256676	Novel	-	-	-	-
Camk2g	chr14	3	9074	21589351--21598426	Novel	-	-	-	-
Deaf1	chr7	3	9075	148487585--148496662	Novel	-	-	-	-
Sbf2	chr7	3	9138	117521648--117530787	Novel	-	-	-	-
Cul4a	chr8	3	9185	13106282--13115470	Novel	-	-	-	-
Efha2	chr8	3	9234	41442280--41451515	Novel	-	-	-	-
Fas	chr19	3	9277	34365236--34374514	Novel	-	-	-	-
Elmo2	chr2	3	9515	165141850--165151369	Novel	-	-	-	-
Med15	chr16	3	9572	17663589--17673161	Novel	-	-	-	-
Pphln1	chr15	3	9574	93285957--93295536	Novel	-	-	-	-
Parl	chr16	3	9640	20288024--20297667	Novel	-	-	-	-
Mboat7	chr7	3	9673	3630450--3640127	Novel	-	-	-	-
Zfp219	chr14	3	9689	52629733--52639422	Novel	-	-	-	-
Fam113b	chr15	3	9875	97204580--97214455	Novel	-	-	-	-
Ube2e2	chr14	3	10092	19419510--19429606	Novel	-	-	-	-
Srpx2	chrX	3	10412	130449931--130460345	Novel	-	-	-	-
Cmtm7	chr9	3	10457	114680327--114690786	Novel	-	-	-	-
Usp37	chr1	3	10855	74552785--74563643	Novel	-	-	-	-
6720456B07Rik	chr6	3	10865	113554889--113565755	Novel	-	-	-	-
Ldb3	chr14	3	11027	35380752--35391782	Novel	-	-	-	-
Farp1	chr14	3	11109	121643518--121654630	Novel	-	-	-	-
Picalm	chr7	3	11219	97297738--97308957	Novel	-	-	-	-
Sec63	chr10	3	11407	42536273--42547684	Novel	-	-	-	-
Lancl1	chr1	3	11483	67055948--67067432	Novel	-	-	-	-
Mcee	chr7	3	11490	71545225--71556723	Novel	-	-	-	-
Gtl3	chr8	3	11593	97946794--97958389	Novel	-	-	-	-
Slc6a6	chr6	3	11653	91661619--91673275	Novel	-	-	-	-
Vta1	chr10	3	12086	14375650--14387739	Novel	-	-	-	-
Mef2d	chr3	3	12178	87947420--87959600	Novel	-	-	-	-
A2ld1	chr14	3	12332	123299753--123312090	Novel	-	-	-	-
Rab3gap1	chr1	3	12575	129787672--129800248	Novel	-	-	-	-
Ubtd1	chr19	3	12985	42093391--42106380	Novel	-	-	-	-
Dlc1	chr8	3	13036	37662494--37675533	Novel	-	-	-	-
Csrp2bp	chr2	3	13211	144201699--144214911	Novel	-	-	-	-
Trim26	chr17	3	13391	36974208--36987602	Novel	-	-	-	-
2700029M09Rik	chr8	3	13463	63369331--63382798	Novel	-	-	-	-
Eef2k	chr7	3	13554	127988301--128001858	Novel	-	-	-	-
Sync	chr4	3	13665	128971619--128985286	Novel	-	-	-	-
Gpr180	chr14	3	13673	118539114--118552791	Novel	-	-	-	-
Rad52	chr6	3	15751	119852853--119868604	Novel	-	-	-	-
Pls3	chrX	3	16129	73072292--73088421	Novel	-	-	-	-
Phldb2	chr16	3	16981	45827338--45844321	Novel	-	-	-	-
Atf1	chr15	3	17162	100058512--100075678	Novel	-	-	-	-
2210015D19Rik	chr11	3	17965	5662241--5680210	Novel	-	-	-	-
Tom1	chr8	3	18095	77557725--77575821	Novel	-	-	-	-
Arih1	chr9	3	18114	59315671--59333788	Novel	-	-	-	-
Sumf1	chr6	3	18321	108105028--108123349	Novel	-	-	-	-
Picalm	chr7	3	18333	97279212--97297548	Novel	-	-	-	-
App	chr16	3	18559	84995311--85013872	Novel	-	-	-	-
Trdmt1	chr2	3	18874	13447320--13466197	Novel	-	-	-	-
Atp6v1h	chr1	3	19256	5088212--5107470	Novel	-	-	-	-
Anxa6	chr11	3	19443	54827416--54846861	Novel	-	-	-	-
Extl3	chr14	3	19807	65697025--65716834	Novel	-	-	-	-
Stx11	chr10	3	19828	12664092--12683921	Novel	-	-	-	-
Galk2	chr2	3	20351	125734943--125755298	Novel	-	-	-	-
Zfp81	chr17	3	20482	33475195--33495679	Novel	-	-	-	-
Dnajc5	chr2	3	20498	181260575--181281075	Novel	-	-	-	-
Klhl13	chrX	3	20849	22871405--22892256	Novel	-	-	-	-
Acot7	chr4	3	20867	151560003--151580873	Novel	-	-	-	-
Fam120a	chr13	3	21330	49041392--49062725	Novel	-	-	-	-
Fhl2	chr1	3	21829	43198716--43220547	Novel	-	-	-	-
Zfyve9	chr4	3	21920	108368471--108390395	Novel	-	-	-	-
2010002N04Rik	chr18	3	23728	60635238--60658968	Novel	-	-	-	-
Add1	chr5	3	24255	34916560--34940819	Novel	-	-	-	-
Fam193b	chr13	3	26985	55645149--55672136	Novel	-	-	-	-
Pvt1	chr15	3	27511	62046215--62073728	Novel	-	-	-	-
Hip1	chr5	3	28610	135936340--135964951	Novel	-	-	-	-
Ube2e2	chr14	3	32895	19429916--19462814	Novel	-	-	-	-
Wls	chr3	3	33933	159536145--159570079	Novel	-	-	-	-
Ikbkg	chrX	3	34356	71638742--71673101	Novel	-	-	-	-
Tmem200a	chr10	3	40441	25757502--25797946	Novel	-	-	-	-
Fam49b	chr15	3	41215	63788235--63829453	Novel	-	-	-	-
Tcf4	chr18	3	41493	69682192--69723687	Novel	-	-	-	-
Tcf4	chr18	3	42350	69681337--69723690	Novel	-	-	-	-
Tspan9	chr6	3	43781	127984263--128028046	Novel	-	-	-	-
Tcf4	chr18	3	44010	69679678--69723690	Novel	-	-	-	-
Zfp516	chr18	3	44083	83080830--83124918	Novel	-	-	-	-
Nmnat3	chr9	3	49369	98254579--98303951	Novel	-	-	-	-
Casp8	chr1	2	2	58880796--58880800	Novel	-	-	-	-
Col3a1	chr1	2	2	45405583--45405588	Novel	-	-	-	-
Col5a2	chr1	2	2	45432950--45432954	Novel	-	-	-	-
D1Bwg0212e	chr1	2	2	39601930--39601941	Novel	-	-	-	-
Dedd	chr1	2	2	173271442--173271452	Novel	-	-	-	-
Fn1	chr1	2	2	71632353--71632362	Novel	-	-	-	-
Fn1	chr1	2	2	71632481--71632486	Novel	-	-	-	-
Hhat	chr1	2	2	194337298--194337311	Novel	-	-	-	-
Ncl	chr1	2	2	88253950--88253958	Novel	-	-	-	-
Pbx1	chr1	2	2	170086491--170086509	Novel	-	-	-	-
Serpine2	chr1	2	2	79807251--79807255	Novel	-	-	-	-
Slc19a2	chr1	2	2	166194102--166194112	Novel	-	-	-	-
Tgfb2	chr1	2	2	188447338--188447347	Novel	-	-	-	-
Tnfsf18	chr1	2	2	163434520--163434534	Novel	-	-	-	-
Atp2b1	chr10	2	2	98465886--98465890	Novel	-	-	-	-
C030046I01Rik	chr10	2	2	79373095--79373105	Novel	-	-	-	-
Ctgf	chr10	2	2	24315834--24315838	Novel	-	-	-	-
Dos	chr10	2	2	79593542--79593545	Novel	-	-	-	-
Eef2	chr10	2	2	80643802--80643805	Novel	-	-	-	-
Hsp90b1	chr10	2	2	86158638--86158641	Novel	-	-	-	-
Nuak1	chr10	2	2	83835800--83835802	Novel	-	-	-	-
Tmpo	chr10	2	2	90614198--90614214	Novel	-	-	-	-
Cdc42se2	chr11	2	2	54531845--54531849	Novel	-	-	-	-
Cnot6	chr11	2	2	49492527--49492537	Novel	-	-	-	-
Col1a1	chr11	2	2	94809242--94809247	Novel	-	-	-	-
Col1a1	chr11	2	2	94811691--94811701	Novel	-	-	-	-
Hoxb9	chr11	2	2	96137201--96137213	Novel	-	-	-	-
Hspa4	chr11	2	2	53074524--53074527	Novel	-	-	-	-
Igfbp4	chr11	2	2	98913050--98913062	Novel	-	-	-	-
Jmjd6	chr11	2	2	116699535--116699537	Novel	-	-	-	-
Mrc2	chr11	2	2	105211795--105211807	Novel	-	-	-	-
Nf1	chr11	2	2	79392337--79392351	Novel	-	-	-	-
Nfe2l1	chr11	2	2	96683567--96683572	Novel	-	-	-	-
Nploc4	chr11	2	2	120242414--120242427	Novel	-	-	-	-
Nudcd3	chr11	2	2	6006615--6006621	Novel	-	-	-	-
Pfn1	chr11	2	2	70465667--70465670	Novel	-	-	-	-
Psme3	chr11	2	2	101184284--101184294	Novel	-	-	-	-
Ptrf	chr11	2	2	100819752--100819757	Novel	-	-	-	-
Tubg1	chr11	2	2	100987709--100987711	Novel	-	-	-	-
Usp22	chr11	2	2	60966647--60966659	Novel	-	-	-	-
Actn1	chr12	2	2	81284446--81284450	Novel	-	-	-	-
Calm1	chr12	2	2	101444705--101444713	Novel	-	-	-	-
Calm1	chr12	2	2	101445355--101445359	Novel	-	-	-	-
Dync1h1	chr12	2	2	111887816--111887819	Novel	-	-	-	-
Eif5	chr12	2	2	112780445--112780448	Novel	-	-	-	-
Fbln5	chr12	2	2	102988438--102988443	Novel	-	-	-	-
Klc1	chr12	2	2	113027618--113027622	Novel	-	-	-	-
Rhob	chr12	2	2	8505007--8505012	Novel	-	-	-	-
Tgfb3	chr12	2	2	87398089--87398097	Novel	-	-	-	-
9330111N05Rik	chr13	2	2	81204638--81204644	Novel	-	-	-	-
Ero1lb	chr13	2	2	12701351--12701355	Novel	-	-	-	-
Gpbp1	chr13	2	2	112216217--112216219	Novel	-	-	-	-
Iars	chr13	2	2	49829486--49829495	Novel	-	-	-	-
Idi1	chr13	2	2	8890432--8890448	Novel	-	-	-	-
Naip1	chr13	2	2	101185788--101185792	Novel	-	-	-	-
Pde4d	chr13	2	2	109461097--109461099	Novel	-	-	-	-
Sptlc1	chr13	2	2	53428890--53428895	Novel	-	-	-	-
Zfp367	chr13	2	2	64234436--64234440	Novel	-	-	-	-
Fam160b2	chr14	2	2	70983269--70983287	Novel	-	-	-	-
Fndc3a	chr14	2	2	72939327--72939337	Novel	-	-	-	-
Mustn1	chr14	2	2	31694266--31694277	Novel	-	-	-	-
Atf1	chr15	2	2	100090555--100090558	Novel	-	-	-	-
Fam84b	chr15	2	2	60654436--60654440	Novel	-	-	-	-
Hoxc8	chr15	2	2	102824210--102824213	Novel	-	-	-	-
Mkl1	chr15	2	2	80843382--80843385	Novel	-	-	-	-
Nsmce2	chr15	2	2	59210544--59210554	Novel	-	-	-	-
Pacsin2	chr15	2	2	83206961--83206965	Novel	-	-	-	-
Pppde2	chr15	2	2	81824832--81824837	Novel	-	-	-	-
Ubr5	chr15	2	2	37911277--37911288	Novel	-	-	-	-
Zfr	chr15	2	2	12079437--12079441	Novel	-	-	-	-
2610528E23Rik	chr16	2	2	57572253--57572257	Novel	-	-	-	-
Adamts5	chr16	2	2	85862677--85862681	Novel	-	-	-	-
Ccdc50	chr16	2	2	27450473--27450475	Novel	-	-	-	-
Ccdc80	chr16	2	2	45096791--45096794	Novel	-	-	-	-
Eif4g1	chr16	2	2	20692682--20692693	Novel	-	-	-	-
Masp1	chr16	2	2	23469772--23469776	Novel	-	-	-	-
Mgrn1	chr16	2	2	4935539--4935553	Novel	-	-	-	-
Mylk	chr16	2	2	35001164--35001169	Novel	-	-	-	-
Nagpa	chr16	2	2	5195581--5195598	Novel	-	-	-	-
Axin1	chr17	2	2	26279766--26279770	Novel	-	-	-	-
Cd2ap	chr17	2	2	42930789--42930793	Novel	-	-	-	-
Ezr	chr17	2	2	6943386--6943388	Novel	-	-	-	-
Fbxl17	chr17	2	2	63485756--63485759	Novel	-	-	-	-
Ltbp1	chr17	2	2	75578270--75578280	Novel	-	-	-	-
Psmb1	chr17	2	2	15613097--15613100	Novel	-	-	-	-
Rsph3a	chr17	2	2	8168981--8168985	Novel	-	-	-	-
Tbc1d22b	chr17	2	2	29742631--29742641	Novel	-	-	-	-
Tbc1d22b	chr17	2	2	29742752--29742763	Novel	-	-	-	-
Tbc1d24	chr17	2	2	24315504--24315517	Novel	-	-	-	-
Tcp1	chr17	2	2	13115051--13115055	Novel	-	-	-	-
Vegfa	chr17	2	2	46154484--46154502	Novel	-	-	-	-
Wdr46	chr17	2	2	34086511--34086527	Novel	-	-	-	-
Eif1a	chr18	2	2	46768919--46768933	Novel	-	-	-	-
Hsd17b4	chr18	2	2	50294875--50294878	Novel	-	-	-	-
Lox	chr18	2	2	52678360--52678364	Novel	-	-	-	-
Slc25a46	chr18	2	2	31741801--31741811	Novel	-	-	-	-
Slc35a4	chr18	2	2	36842453--36842457	Novel	-	-	-	-
Smad7	chr18	2	2	75554188--75554199	Novel	-	-	-	-
Tubb6	chr18	2	2	67561215--67561219	Novel	-	-	-	-
Acta2	chr19	2	2	34317952--34317956	Novel	-	-	-	-
Acta2	chr19	2	2	34320288--34320306	Novel	-	-	-	-
Ahnak	chr19	2	2	9092172--9092176	Novel	-	-	-	-
D19Wsu162e	chr19	2	2	46728939--46728950	Novel	-	-	-	-
Fth1	chr19	2	2	10059386--10059390	Novel	-	-	-	-
Gbf1	chr19	2	2	46359221--46359226	Novel	-	-	-	-
Lipo1	chr19	2	2	33630383--33630387	Novel	-	-	-	-
Ppp1ca	chr19	2	2	4194521--4194524	Novel	-	-	-	-
Ppp1r14b	chr19	2	2	7050887--7050891	Novel	-	-	-	-
Sf1	chr19	2	2	6376126--6376136	Novel	-	-	-	-
5430417L22Rik	chr2	2	2	118572980--118572992	Novel	-	-	-	-
5930434B04Rik	chr2	2	2	26875380--26875392	Novel	-	-	-	-
Adnp	chr2	2	2	168008465--168008467	Novel	-	-	-	-
Aurka	chr2	2	2	172182052--172182062	Novel	-	-	-	-
Brd3	chr2	2	2	27301801--27301814	Novel	-	-	-	-
Brd3	chr2	2	2	27317148--27317151	Novel	-	-	-	-
Csnk2a1	chr2	2	2	152104966--152104971	Novel	-	-	-	-
Gnas	chr2	2	2	174172023--174172028	Novel	-	-	-	-
Hspa5	chr2	2	2	34629767--34629772	Novel	-	-	-	-
Hspa5	chr2	2	2	34629820--34629830	Novel	-	-	-	-
Hspa5	chr2	2	2	34631645--34631655	Novel	-	-	-	-
Hspa5	chr2	2	2	34631761--34631765	Novel	-	-	-	-
Mtch2	chr2	2	2	90706525--90706529	Novel	-	-	-	-
Myo3a	chr2	2	2	22444516--22444521	Novel	-	-	-	-
Pcna	chr2	2	2	132078797--132078802	Novel	-	-	-	-
Ptpn1	chr2	2	2	167804672--167804680	Novel	-	-	-	-
Thbd	chr2	2	2	148231875--148231887	Novel	-	-	-	-
Thbs1	chr2	2	2	117939144--117939152	Novel	-	-	-	-
Thbs1	chr2	2	2	117944490--117944492	Novel	-	-	-	-
Thbs1	chr2	2	2	117946934--117946939	Novel	-	-	-	-
Thbs1	chr2	2	2	117949112--117949122	Novel	-	-	-	-
Thbs1	chr2	2	2	117950808--117950813	Novel	-	-	-	-
Thbs1	chr2	2	2	117951282--117951292	Novel	-	-	-	-
Thbs1	chr2	2	2	117951996--117952003	Novel	-	-	-	-
Thbs1	chr2	2	2	117952076--117952079	Novel	-	-	-	-
Thbs1	chr2	2	2	117952345--117952349	Novel	-	-	-	-
Traf2	chr2	2	2	25392639--25392644	Novel	-	-	-	-
Vim	chr2	2	2	13496211--13496216	Novel	-	-	-	-
Vim	chr2	2	2	13501474--13501478	Novel	-	-	-	-
Ap1ar	chr3	2	2	127510916--127510926	Novel	-	-	-	-
Car13	chr3	2	2	14661568--14661571	Novel	-	-	-	-
Ecm1	chr3	2	2	95540439--95540442	Novel	-	-	-	-
Eif4e	chr3	2	2	138213886--138213891	Novel	-	-	-	-
Nup210l	chr3	2	2	89930874--89930879	Novel	-	-	-	-
Pdlim5	chr3	2	2	141903979--141903981	Novel	-	-	-	-
Smc4	chr3	2	2	68832475--68832479	Novel	-	-	-	-
Tpm3	chr3	2	2	89904502--89904506	Novel	-	-	-	-
Cpne3	chr4	2	2	19447924--19447937	Novel	-	-	-	-
D4Bwg0951e	chr4	2	2	80556744--80556754	Novel	-	-	-	-
Ddost	chr4	2	2	137867379--137867382	Novel	-	-	-	-
Necap2	chr4	2	2	140622741--140622743	Novel	-	-	-	-
Oma1	chr4	2	2	103038876--103038882	Novel	-	-	-	-
Runx3	chr4	2	2	134732305--134732318	Novel	-	-	-	-
Txn1	chr4	2	2	57956784--57956794	Novel	-	-	-	-
Fbxw8	chr5	2	2	118563725--118563727	Novel	-	-	-	-
Hadha	chr5	2	2	30467553--30467555	Novel	-	-	-	-
Hadha	chr5	2	2	30471856--30471858	Novel	-	-	-	-
Pitpnb	chr5	2	2	111815661--111815675	Novel	-	-	-	-
Ppp1cb	chr5	2	2	32794685--32794699	Novel	-	-	-	-
Rnf4	chr5	2	2	34694701--34694704	Novel	-	-	-	-
Serpine1	chr5	2	2	137537603--137537613	Novel	-	-	-	-
Tpst2	chr5	2	2	112738798--112738804	Novel	-	-	-	-
Ubc	chr5	2	2	125867275--125867278	Novel	-	-	-	-
Vps33a	chr5	2	2	123978884--123978887	Novel	-	-	-	-
Wdr1	chr5	2	2	38918846--38918850	Novel	-	-	-	-
Atn1	chr6	2	2	124695095--124695098	Novel	-	-	-	-
Cbx3	chr6	2	2	51433216--51433219	Novel	-	-	-	-
Cxcl12	chr6	2	2	117123772--117123776	Novel	-	-	-	-
Cxcl12	chr6	2	2	117124903--117124913	Novel	-	-	-	-
Cxcl12	chr6	2	2	117128797--117128807	Novel	-	-	-	-
Cxcl12	chr6	2	2	117129794--117129798	Novel	-	-	-	-
Cxcl12	chr6	2	2	117131036--117131040	Novel	-	-	-	-
Fbln2	chr6	2	2	91214764--91214767	Novel	-	-	-	-
Foxj2	chr6	2	2	122789609--122789612	Novel	-	-	-	-
Foxp1	chr6	2	2	98878040--98878050	Novel	-	-	-	-
Gng12	chr6	2	2	66967669--66967671	Novel	-	-	-	-
Iqsec1	chr6	2	2	90611114--90611119	Novel	-	-	-	-
Necap1	chr6	2	2	122837441--122837444	Novel	-	-	-	-
Nup205	chr6	2	2	35186812--35186816	Novel	-	-	-	-
Tgoln1	chr6	2	2	72558861--72558877	Novel	-	-	-	-
Zyx	chr6	2	2	42307944--42307947	Novel	-	-	-	-
Ap2a2	chr7	2	2	148818395--148818403	Novel	-	-	-	-
Cd81	chr7	2	2	150253431--150253441	Novel	-	-	-	-
D430042O09Rik	chr7	2	2	133017611--133017627	Novel	-	-	-	-
Dock1	chr7	2	2	142364425--142364438	Novel	-	-	-	-
P4ha3	chr7	2	2	107467986--107467996	Novel	-	-	-	-
Parva	chr7	2	2	119733970--119733983	Novel	-	-	-	-
Rnf40	chr7	2	2	134746709--134746720	Novel	-	-	-	-
2310022B05Rik	chr8	2	2	127160568--127160571	Novel	-	-	-	-
2610005L07Rik	chr8	2	2	19993267--19993270	Novel	-	-	-	-
C330021F23Rik	chr8	2	2	3584066--3584073	Novel	-	-	-	-
Col4a1	chr8	2	2	11202943--11202952	Novel	-	-	-	-
Col4a1	chr8	2	2	11218009--11218013	Novel	-	-	-	-
Cyb5b	chr8	2	2	109708258--109708269	Novel	-	-	-	-
Efnb2	chr8	2	2	8617720--8617730	Novel	-	-	-	-
Itgb1	chr8	2	2	131248141--131248143	Novel	-	-	-	-
St3gal2	chr8	2	2	113495754--113495759	Novel	-	-	-	-
Terf2ip	chr8	2	2	114542847--114542865	Novel	-	-	-	-
Tll1	chr8	2	2	66494334--66494344	Novel	-	-	-	-
Tpm4	chr8	2	2	74676888--74676891	Novel	-	-	-	-
Zdhhc7	chr8	2	2	122605959--122605970	Novel	-	-	-	-
1700017B05Rik	chr9	2	2	57104947--57104951	Novel	-	-	-	-
Amotl1	chr9	2	2	14347389--14347399	Novel	-	-	-	-
Atp5l	chr9	2	2	44722855--44722859	Novel	-	-	-	-
Col12a1	chr9	2	2	79447523--79447527	Novel	-	-	-	-
Col12a1	chr9	2	2	79448791--79448796	Novel	-	-	-	-
Eef1a1	chr9	2	2	78327154--78327162	Novel	-	-	-	-
Hspa8	chr9	2	2	40610103--40610105	Novel	-	-	-	-
Ilf3	chr9	2	2	21205194--21205211	Novel	-	-	-	-
Ireb2	chr9	2	2	54759196--54759200	Novel	-	-	-	-
Kdelc2	chr9	2	2	53209045--53209049	Novel	-	-	-	-
Ldlr	chr9	2	2	21551711--21551715	Novel	-	-	-	-
Mir3471-1	chr9	2	2	30957739--30957749	Novel	-	-	-	-
Parp3	chr9	2	2	106373337--106373349	Novel	-	-	-	-
Plod2	chr9	2	2	92502030--92502032	Novel	-	-	-	-
Rpl4	chr9	2	2	64026257--64026262	Novel	-	-	-	-
Tagln	chr9	2	2	45738233--45738238	Novel	-	-	-	-
Tln2	chr9	2	2	67245375--67245380	Novel	-	-	-	-
Trip4	chr9	2	2	65741270--65741273	Novel	-	-	-	-
Abcb7	chrX	2	2	101542155--101542159	Novel	-	-	-	-
Bgn	chrX	2	2	70740346--70740356	Novel	-	-	-	-
Dmd	chrX	2	2	82449828--82449838	Novel	-	-	-	-
Fhl1	chrX	2	2	53985141--53985158	Novel	-	-	-	-
Fhl1	chrX	2	2	54045956--54045966	Novel	-	-	-	-
Fhl1	chrX	2	2	54046071--54046081	Novel	-	-	-	-
Ids	chrX	2	2	67597263--67597267	Novel	-	-	-	-
Morf4l2	chrX	2	2	133268335--133268340	Novel	-	-	-	-
Nono	chrX	2	2	98643256--98643260	Novel	-	-	-	-
Tsix	chrX	2	2	100655834--100655844	Novel	-	-	-	-
Fn1	chr1	2	3	71699517--71699528	Novel	-	-	-	-
3110003A17Rik	chr10	2	3	17731260--17731267	Novel	-	-	-	-
Atg5	chr10	2	3	44083108--44083112	Novel	-	-	-	-
Ddx50	chr10	2	3	62090322--62090328	Novel	-	-	-	-
Eef2	chr10	2	3	80640495--80640499	Novel	-	-	-	-
Stk11	chr10	2	3	79590775--79590789	Novel	-	-	-	-
Actg1	chr11	2	3	120207185--120207194	Novel	-	-	-	-
Actg1	chr11	2	3	120207778--120207783	Novel	-	-	-	-
Clint1	chr11	2	3	45719847--45719851	Novel	-	-	-	-
Ppia	chr11	2	3	6319574--6319584	Novel	-	-	-	-
Klc1	chr12	2	3	113044568--113044579	Novel	-	-	-	-
Plk2	chr13	2	3	111190440--111190456	Novel	-	-	-	-
Srsf12	chr13	2	3	104532776--104532780	Novel	-	-	-	-
Tm9sf2	chr14	2	3	122554622--122554627	Novel	-	-	-	-
Rbfox2	chr15	2	3	76912862--76912868	Novel	-	-	-	-
Fstl1	chr16	2	3	37834631--37834639	Novel	-	-	-	-
Gsk3b	chr16	2	3	38241621--38241627	Novel	-	-	-	-
Crim1	chr17	2	3	78600173--78600184	Novel	-	-	-	-
Nars	chr18	2	3	64664556--64664562	Novel	-	-	-	-
Wdr36	chr18	2	3	33025803--33025809	Novel	-	-	-	-
Pprc1	chr19	2	3	46138544--46138563	Novel	-	-	-	-
Sdc4	chr2	2	3	164249786--164249804	Novel	-	-	-	-
Clspn	chr4	2	3	126253183--126253188	Novel	-	-	-	-
Fbxo10	chr4	2	3	45048974--45048977	Novel	-	-	-	-
Pole3	chr4	2	3	62185032--62185045	Novel	-	-	-	-
Ybx1	chr4	2	3	118967038--118967050	Novel	-	-	-	-
Tnrc18	chr5	2	3	143550019--143550027	Novel	-	-	-	-
Trrap	chr5	2	3	145619731--145619735	Novel	-	-	-	-
Pdia4	chr6	2	3	47753781--47753784	Novel	-	-	-	-
Tax1bp1	chr6	2	3	52716270--52716276	Novel	-	-	-	-
Wnk1	chr6	2	3	119876612--119876618	Novel	-	-	-	-
2310008H09Rik	chr7	2	3	125987284--125987292	Novel	-	-	-	-
Atxn2l	chr7	2	3	133637762--133637777	Novel	-	-	-	-
Eef1a1	chr9	2	3	78326422--78326427	Novel	-	-	-	-
Anks1b	chr10	2	4	89593262--89593266	Novel	-	-	-	-
Nab2	chr10	2	4	127098439--127098451	Novel	-	-	-	-
Cdr2l	chr11	2	4	115250463--115250481	Novel	-	-	-	-
Nid1	chr13	2	4	13603831--13603837	Novel	-	-	-	-
Eif2c2	chr15	2	4	72932323--72932343	Novel	-	-	-	-
Cryzl1	chr16	2	4	91691215--91691235	Novel	-	-	-	-
Ltbp1	chr17	2	4	75578270--75578289	Novel	-	-	-	-
Actr1a	chr19	2	4	46451971--46451977	Novel	-	-	-	-
5930434B04Rik	chr2	2	4	26875425--26875437	Novel	-	-	-	-
Zzz3	chr3	2	4	152125034--152125054	Novel	-	-	-	-
Smo	chr6	2	4	29710990--29711010	Novel	-	-	-	-
Lrrc32	chr7	2	4	105649892--105649912	Novel	-	-	-	-
Nfat5	chr8	2	4	109902843--109902855	Novel	-	-	-	-
Ldlr	chr9	2	4	21553621--21553639	Novel	-	-	-	-
Tmem49	chr11	2	5	86444379--86444386	Novel	-	-	-	-
Itga5	chr15	2	5	103175477--103175484	Novel	-	-	-	-
Adamts3	chr5	2	5	90118348--90118357	Novel	-	-	-	-
Loxl1	chr9	2	5	58160868--58160881	Novel	-	-	-	-
Tagln2	chr1	2	6	174437022--174437044	Novel	-	-	-	-
Nab2	chr10	2	6	127098439--127098453	Novel	-	-	-	-
Flnb	chr14	2	6	8783840--8783862	Novel	-	-	-	-
Acot7	chr4	2	6	151552366--151552381	Novel	-	-	-	-
Fam20c	chr5	2	6	139278129--139278140	Novel	-	-	-	-
Il12rb2	chr6	2	6	67244546--67244568	Novel	-	-	-	-
1810013L24Rik	chr16	2	8	8845397--8845416	Novel	-	-	-	-
Zbtb7c	chr18	2	9	76296961--76296975	Novel	-	-	-	-
Pdia4	chr6	2	9	47746705--47746718	Novel	-	-	-	-
Akt1s1	chr7	2	9	52110471--52110483	Novel	-	-	-	-
Nol10	chr12	2	10	17436546--17436568	Novel	-	-	-	-
Plxdc2	chr2	2	10	16332230--16332242	Novel	-	-	-	-
Ppp1r15b	chr1	2	12	135036026--135036046	Novel	-	-	-	-
Ywhab	chr2	2	12	163820990--163821009	Novel	-	-	-	-
2310008H09Rik	chr7	2	14	125987348--125987363	Novel	-	-	-	-
Fhod1	chr8	2	14	107853138--107853166	Novel	-	-	-	-
Tspan3	chr9	2	14	56008706--56008725	Novel	-	-	-	-
Slco3a1	chr7	2	16	81429228--81429245	Novel	-	-	-	-
Cdc37	chr9	2	20	20944088--20944115	Novel	-	-	-	-
Yap1	chr9	2	20	7934143--7934170	Novel	-	-	-	-
Cdk16	chrX	2	20	20276751--20276779	Novel	-	-	-	-
Gm5506	chr18	2	23	48206398--48206424	Novel	-	-	-	-
Fn1	chr1	2	24	71632461--71632486	Novel	-	-	-	-
Unc5b	chr10	2	24	60225867--60225907	Novel	-	-	-	-
Vegfa	chr17	2	24	46154483--46154521	Novel	-	-	-	-
Magi3	chr3	2	24	103819408--103819438	Novel	-	-	-	-
Mtpn	chr6	2	26	35460592--35460633	Novel	-	-	-	-
Bgn	chrX	2	26	70740817--70740858	Novel	-	-	-	-
Ube2s	chr7	2	28	4759842--4759875	Novel	-	-	-	-
Camsap1	chr2	2	35	25794737--25794777	Novel	-	-	-	-
Tagln2	chr1	2	36	174437004--174437053	Novel	-	-	-	-
2610005L07Rik	chr8	2	36	19990900--19990938	Novel	-	-	-	-
Tagln2	chr1	2	38	174437008--174437055	Novel	-	-	-	-
Armc7	chr11	2	40	115339654--115339697	Novel	-	-	-	-
Lbh	chr17	2	42	73289599--73289645	Novel	-	-	-	-
Ppp1r15a	chr7	2	42	52779709--52779753	Novel	-	-	-	-
Herpud1	chr8	2	42	96916196--96916247	Novel	-	-	-	-
Vim	chr2	2	47	13500135--13500182	Novel	-	-	-	-
Slc7a5	chr8	2	47	124405494--124405546	Novel	-	-	-	-
Pfdn1	chr18	2	51	36563938--36563990	Novel	-	-	-	-
Tnip1	chr11	2	52	54724885--54724942	Novel	-	-	-	-
Lrrc47	chr4	2	52	153394316--153394384	Novel	-	-	-	-
Mthfr	chr4	2	52	147429655--147429718	Novel	-	-	-	-
Midn	chr10	2	53	79620375--79620432	Novel	-	-	-	-
Hdac5	chr11	2	57	102057208--102057268	Novel	-	-	-	-
Lama5	chr2	2	57	179912138--179912197	Novel	-	-	-	-
Prelid1	chr13	2	63	55426389--55426456	Novel	-	-	-	-
Mfsd10	chr5	2	64	34978191--34978258	Novel	-	-	-	-
Herpud1	chr8	2	68	96913331--96913403	Novel	-	-	-	-
Ecm1	chr3	2	69	95541864--95541936	Novel	-	-	-	-
Cdc42bpb	chr12	2	70	112549776--112549851	Novel	-	-	-	-
Tbce	chr13	2	70	14098139--14098210	Novel	-	-	-	-
1700003G18Rik	chr7	2	70	123227252--123227323	Novel	-	-	-	-
Hdlbp	chr1	2	71	95305713--95305787	Novel	-	-	-	-
Pofut2	chr10	2	71	76729837--76729909	Novel	-	-	-	-
Sorbs3	chr14	2	71	70591382--70591455	Novel	-	-	-	-
Aebp1	chr11	2	72	5767001--5767075	Novel	-	-	-	-
Mta1	chr12	2	72	114369677--114369750	Novel	-	-	-	-
Sharpin	chr15	2	72	76178659--76178731	Novel	-	-	-	-
Tars2	chr3	2	72	95554687--95554761	Novel	-	-	-	-
Edc4	chr8	2	72	108411945--108412017	Novel	-	-	-	-
L3mbtl2	chr15	2	74	81504796--81504871	Novel	-	-	-	-
Fam108a	chr10	2	75	80046808--80046883	Novel	-	-	-	-
ORF61	chr10	2	75	79441064--79441140	Novel	-	-	-	-
Uckl1	chr2	2	75	181304937--181305015	Novel	-	-	-	-
Ireb2	chr9	2	76	54751802--54751878	Novel	-	-	-	-
Tspan4	chr7	2	77	148677594--148677672	Novel	-	-	-	-
Mrpl38	chr11	2	78	115996426--115996505	Novel	-	-	-	-
Zfp36l2	chr17	2	78	84585526--84585608	Novel	-	-	-	-
Atp8b1	chr18	2	78	64771971--64772050	Novel	-	-	-	-
Gmds	chr13	2	79	31912078--31912159	Novel	-	-	-	-
Mrpl18	chr17	2	79	13108690--13108769	Novel	-	-	-	-
Dysf	chr6	2	79	84144579--84144660	Novel	-	-	-	-
Mast3	chr8	2	79	73313815--73313896	Novel	-	-	-	-
Tspan4	chr7	2	80	148678699--148678783	Novel	-	-	-	-
Zfp579	chr7	2	80	4947525--4947607	Novel	-	-	-	-
Rrp9	chr9	2	81	106387478--106387562	Novel	-	-	-	-
Serpinh1	chr7	2	83	106495692--106495778	Novel	-	-	-	-
Scyl1	chr19	2	84	5758854--5758942	Novel	-	-	-	-
A430105I19Rik	chr2	2	84	118586176--118586264	Novel	-	-	-	-
Ndor1	chr2	2	84	25102115--25102201	Novel	-	-	-	-
Psma3	chr12	2	85	72079799--72079887	Novel	-	-	-	-
Srrm2	chr17	2	85	23948697--23948784	Novel	-	-	-	-
Dhx30	chr9	2	85	109988368--109988454	Novel	-	-	-	-
Fhl1	chrX	2	85	54044935--54045021	Novel	-	-	-	-
Aebp1	chr11	2	86	5767750--5767838	Novel	-	-	-	-
Troap	chr15	2	86	98909126--98909213	Novel	-	-	-	-
Mrpl24	chr3	2	86	87725969--87726056	Novel	-	-	-	-
Mrpl53	chr6	2	86	83059428--83059516	Novel	-	-	-	-
Bola2	chr7	2	86	133839612--133839702	Novel	-	-	-	-
Cenpt	chr8	2	86	108369073--108369160	Novel	-	-	-	-
Tgfb1i1	chr7	2	87	135391983--135392075	Novel	-	-	-	-
Eif3g	chr9	2	87	20702440--20702529	Novel	-	-	-	-
Kctd3	chr1	2	88	190798076--190798166	Novel	-	-	-	-
Alkbh7	chr17	2	88	57137983--57138072	Novel	-	-	-	-
Mppe1	chr18	2	88	67387578--67387668	Novel	-	-	-	-
Rad9	chr19	2	88	4197586--4197676	Novel	-	-	-	-
Arhgap11a	chr2	2	88	113672531--113672624	Novel	-	-	-	-
Ptpla	chr2	2	88	13966881--13966970	Novel	-	-	-	-
Tinagl1	chr4	2	88	129843201--129843291	Novel	-	-	-	-
Bckdk	chr7	2	88	135049506--135049594	Novel	-	-	-	-
Neurl4	chr11	2	89	69721507--69721597	Novel	-	-	-	-
Fhod1	chr8	2	89	107853905--107853996	Novel	-	-	-	-
Dcaf7	chr11	2	90	105918734--105918826	Novel	-	-	-	-
Brd1	chr15	2	90	88543194--88543285	Novel	-	-	-	-
Parp3	chr9	2	90	106376920--106377012	Novel	-	-	-	-
Lhfp	chr3	2	91	53064320--53064413	Novel	-	-	-	-
Fam65a	chr8	2	91	108142624--108142716	Novel	-	-	-	-
Pomgnt1	chr4	2	92	115827874--115827968	Novel	-	-	-	-
Tpcn2	chr7	2	92	152453115--152453207	Novel	-	-	-	-
Eef1a1	chr9	2	92	78327565--78327658	Novel	-	-	-	-
5031439G07Rik	chr15	2	93	84779085--84779181	Novel	-	-	-	-
Zfp52	chr17	2	93	21675632--21675727	Novel	-	-	-	-
BC029214	chr2	2	93	25315435--25315531	Novel	-	-	-	-
Fancb	chrX	2	93	161430596--161430694	Novel	-	-	-	-
Cenph	chr13	2	94	101534187--101534281	Novel	-	-	-	-
Pmf1	chr3	2	94	88199732--88199829	Novel	-	-	-	-
Vps37d	chr5	2	94	135550346--135550444	Novel	-	-	-	-
Cdk16	chrX	2	94	20273961--20274056	Novel	-	-	-	-
Mid1	chrX	2	94	166427331--166427432	Novel	-	-	-	-
Col5a2	chr1	2	95	45447037--45447135	Novel	-	-	-	-
Dgat1	chr15	2	95	76334402--76334500	Novel	-	-	-	-
Slc38a2	chr15	2	95	96522851--96522946	Novel	-	-	-	-
Tmem39a	chr16	2	95	38585397--38585492	Novel	-	-	-	-
Usp19	chr9	2	95	108400364--108400464	Novel	-	-	-	-
Fosl1	chr19	2	96	5447776--5447874	Novel	-	-	-	-
Ppap2a	chr13	2	98	113649751--113649853	Novel	-	-	-	-
Tnk2	chr16	2	98	32680892--32680992	Novel	-	-	-	-
Iqce	chr5	2	98	141167622--141167722	Novel	-	-	-	-
Mlh1	chr9	2	98	111151624--111151726	Novel	-	-	-	-
Ncl	chr1	2	99	88253033--88253133	Novel	-	-	-	-
Neurl4	chr11	2	99	69720386--69720485	Novel	-	-	-	-
Klhl17	chr4	2	99	155605112--155605212	Novel	-	-	-	-
Cct6a	chr5	2	99	130297816--130297917	Novel	-	-	-	-
Ankrd27	chr7	2	99	36423302--36423402	Novel	-	-	-	-
Osbpl5	chr7	2	99	150880845--150880945	Novel	-	-	-	-
Dullard	chr11	2	100	69797820--69797926	Novel	-	-	-	-
Myo1c	chr11	2	100	75485552--75485653	Novel	-	-	-	-
Srf	chr17	2	100	46687748--46687852	Novel	-	-	-	-
Nt5c2	chr19	2	100	46973011--46973113	Novel	-	-	-	-
Ssb	chr2	2	100	69708636--69708739	Novel	-	-	-	-
Lrrc47	chr4	2	100	153394211--153394323	Novel	-	-	-	-
Fam168b	chr1	2	101	34876609--34876711	Novel	-	-	-	-
B4galt2	chr4	2	102	117549588--117549693	Novel	-	-	-	-
Fmnl3	chr15	2	103	99159606--99159711	Novel	-	-	-	-
Mafg	chr11	2	104	120491195--120491302	Novel	-	-	-	-
Dnajc9	chr14	2	104	21204914--21205023	Novel	-	-	-	-
Zfp688	chr7	2	104	134565031--134565139	Novel	-	-	-	-
Tnpo2	chr8	2	105	87578998--87579105	Novel	-	-	-	-
Ufsp2	chr8	2	105	47065821--47065926	Novel	-	-	-	-
Aco2	chr15	2	106	81719809--81719916	Novel	-	-	-	-
Airn	chr17	2	106	12977603--12977709	Novel	-	-	-	-
Zfp187	chr13	2	107	21541202--21541310	Novel	-	-	-	-
Steap1	chr5	2	107	5740548--5740656	Novel	-	-	-	-
Rpp14	chr14	2	109	8916321--8916430	Novel	-	-	-	-
Ilvbl	chr10	2	110	78039788--78039900	Novel	-	-	-	-
Puf60	chr15	2	110	75902086--75902196	Novel	-	-	-	-
Ccdc76	chr3	2	112	116293209--116293323	Novel	-	-	-	-
Rfc5	chr5	2	112	117829913--117830028	Novel	-	-	-	-
Cnbp	chr6	2	112	87795347--87795459	Novel	-	-	-	-
Ids	chrX	2	112	67618065--67618179	Novel	-	-	-	-
Tbpl1	chr10	2	113	22425385--22425498	Novel	-	-	-	-
Eif4g1	chr16	2	113	20682001--20682115	Novel	-	-	-	-
Ercc1	chr7	2	113	19940526--19940641	Novel	-	-	-	-
Fn1	chr1	2	114	71632448--71632566	Novel	-	-	-	-
Nol9	chr4	2	114	151419938--151420053	Novel	-	-	-	-
Klhl22	chr16	2	115	17792401--17792521	Novel	-	-	-	-
Dom3z	chr17	2	115	34974729--34974846	Novel	-	-	-	-
Rps18	chr17	2	115	34092121--34092237	Novel	-	-	-	-
Wdr77	chr3	2	115	105767428--105767545	Novel	-	-	-	-
Farsa	chr8	2	115	87388220--87388337	Novel	-	-	-	-
Ppox	chr1	2	116	173210401--173210519	Novel	-	-	-	-
Phc3	chr3	2	116	30813223--30813343	Novel	-	-	-	-
Sh3bgrl3	chr4	2	116	133683720--133683837	Novel	-	-	-	-
Dact3	chr7	2	116	17468569--17468688	Novel	-	-	-	-
Hsph1	chr5	2	117	150434749--150434868	Novel	-	-	-	-
Ubc	chr5	2	117	125867915--125868039	Novel	-	-	-	-
Rnf126	chr10	2	118	79224056--79224177	Novel	-	-	-	-
Cdc6	chr11	2	118	98773578--98773698	Novel	-	-	-	-
Hs6st2	chrX	2	118	49033585--49033704	Novel	-	-	-	-
Atp5j	chr16	2	119	84834119--84834240	Novel	-	-	-	-
Psat1	chr19	2	119	15991446--15991568	Novel	-	-	-	-
Strap	chr6	2	119	137697086--137697207	Novel	-	-	-	-
Inf2	chr12	2	120	113849788--113849909	Novel	-	-	-	-
Rhot2	chr17	2	120	25977876--25977999	Novel	-	-	-	-
Ube2i	chr17	2	120	25406219--25406340	Novel	-	-	-	-
Tomm40	chr7	2	121	20288290--20288417	Novel	-	-	-	-
Fhod1	chr8	2	121	107860160--107860281	Novel	-	-	-	-
Arhgap23	chr11	2	122	97324821--97324947	Novel	-	-	-	-
Gpr137	chr19	2	124	7013626--7013753	Novel	-	-	-	-
Ccndbp1	chr2	2	124	120837293--120837418	Novel	-	-	-	-
Zfp408	chr2	2	124	91489183--91489309	Novel	-	-	-	-
Kpnb1	chr11	2	126	97026140--97026268	Novel	-	-	-	-
Fdps	chr3	2	126	88899393--88899522	Novel	-	-	-	-
Usp5	chr6	2	128	124765384--124765520	Novel	-	-	-	-
Ssbp4	chr8	2	128	73121667--73121798	Novel	-	-	-	-
Upf1	chr8	2	128	72856376--72856507	Novel	-	-	-	-
Hyou1	chr9	2	128	44193044--44193172	Novel	-	-	-	-
Dhx16	chr17	2	129	36026301--36026434	Novel	-	-	-	-
Lrrc47	chr4	2	129	153394185--153394323	Novel	-	-	-	-
Alkbh2	chr5	2	129	114575737--114575867	Novel	-	-	-	-
Eef1a1	chr9	2	129	78328492--78328625	Novel	-	-	-	-
Mett11d1	chr14	2	130	52509072--52509204	Novel	-	-	-	-
Sf3a1	chr11	2	131	4071135--4071270	Novel	-	-	-	-
Ripk3	chr14	2	131	56404187--56404321	Novel	-	-	-	-
Hdac10	chr15	2	131	88954682--88954816	Novel	-	-	-	-
P4ha3	chr7	2	131	107461583--107461715	Novel	-	-	-	-
Tgfb1i1	chr7	2	131	135391802--135391938	Novel	-	-	-	-
Pomt2	chr12	2	132	88451118--88451253	Novel	-	-	-	-
Saal1	chr7	2	132	53957858--53957993	Novel	-	-	-	-
Shc1	chr3	2	133	89230996--89231129	Novel	-	-	-	-
Trmt2a	chr16	2	134	18252358--18252494	Novel	-	-	-	-
Slc22a17	chr14	2	136	55531565--55531703	Novel	-	-	-	-
Morc3	chr16	2	137	93862747--93862885	Novel	-	-	-	-
Smpd4	chr16	2	137	17642992--17643132	Novel	-	-	-	-
Pan2	chr10	2	138	127751094--127751235	Novel	-	-	-	-
Rps16	chr7	2	138	29135872--29136010	Novel	-	-	-	-
Trpt1	chr19	2	140	7073052--7073196	Novel	-	-	-	-
Slc26a6	chr9	2	141	108759381--108759522	Novel	-	-	-	-
Cobra1	chr2	2	142	25059501--25059646	Novel	-	-	-	-
Mbd5	chr2	2	142	49164238--49164381	Novel	-	-	-	-
Igfbp2	chr1	2	143	72898618--72898766	Novel	-	-	-	-
Malat1	chr19	2	143	5797892--5798036	Novel	-	-	-	-
Zfp384	chr6	2	143	124974287--124974431	Novel	-	-	-	-
Ppp6r1	chr7	2	143	4585150--4585296	Novel	-	-	-	-
Ubc	chr5	2	144	125866867--125867017	Novel	-	-	-	-
Bbc3	chr7	2	144	16898831--16898977	Novel	-	-	-	-
[truncated: 8,571 more rows]

## Sheet: Dtt case 5
Gene	Chromosome	Supporting Reads Het	Splice Length Het	Range of Supporting Reads Het	Novel or Known	Supporting Reads KO	Splice Length KO	Range of Supporting Reads KO	Novel or Known
[truncated: 9,167 more rows]
