# Supplementary material for: Read-Split-Run: an improved bioinformatics pipeline for identification of genome-wide non-canonical spliced regions using RNA-Seq data
Source: BMC Genomics. 2016 Aug 22;17(Suppl 7):503. doi: 10.1186/s12864-016-2896-7 (PMC5001233; doi:10.1186/s12864-016-2896-7)
Supplement: Additional file 3: — Statistics reported by RSR for 100 test cases for the Tg sample. This file contains all supplementary results for 100 test cases for the Tg sample. (XLSX 92 kb) [file 12864_2016_2896_MOESM3_ESM.xlsx]

## Sheet: results_tg_100.tsv
Test Parameters					Test Results					Total running time				First Bowtie phase running time, statistics							Running time to create split files			Second Bowtie phase running time, statistics							Reformatting output after bowtie			Running time, statistics for finding matched pairs and supporting reads
TgDtt	HetKO	MS	MD	BB	novelUnique	knownUnique	totalUnique	totalJunctions	maxSupport	total_secs	total_userSecs	total_sysSecs	total_elapsedSecs	bowtie1_userSecs	bowtie1_sysSecs	bowtie1_elapsedSecs	bowtie1_processed	bowtie1_aligned	bowtie1_failed	bowtie1_max	srr_userSecs	srr_sysSecs	srr_elapsedSecs	bowtie2_userSecs	bowtie2_sysSecs	bowtie2_elapsedSecs	bowtie2_processed	bowtie2_aligned	bowtie2_failed	bowtie2_max	sfc_userSecs	sfc_sysSecs	sfc_elapsedSecs	sp_userSecs	sp_sysSecs	sp_elapsedSecs	spLineCount	uniqueReadIds	matchedPairs	memory KB
Tg	Het	8	10000	1	84	5	89	128	20	4010.33	3496.52	513.816	169.689	1771.51	64.201	65.006	8922329	8032219	418002	472108	7.855	1.132	9.008	848.895	223.529	37.398	15048072	3240475	5920998	5886599	1.343	0.88	2.221	18.017	0.545	18.658	8775200	417429	4428	485144
Tg	KO	8	10000	1	121	3	124	163	27	3924.62	3459.86	464.766	166.469	1846.02	59.111	67.16	8922329	8032219	418002	472108	7.17	1.067	9.847	794.163	201.676	34.944	15048072	3240475	5920998	5886599	1.216	0.771	1.986	17.129	0.465	17.588	8136774	382028	4778	452768
Tg	Het	8	10000	3	76	19	95	133	27	4010.26	3496.42	513.835	169.512	1771.51	64.201	65.006	8922329	8032219	418002	472108	7.855	1.132	9.008	848.895	223.529	37.398	15048072	3240475	5920998	5886599	1.343	0.88	2.221	17.924	0.564	18.481	8775200	417429	4428	483712
Tg	KO	8	10000	3	110	18	128	166	27	3924.19	3459.47	464.712	166.034	1846.02	59.111	67.16	8922329	8032219	418002	472108	7.17	1.067	9.847	794.163	201.676	34.944	15048072	3240475	5920998	5886599	1.216	0.771	1.986	16.748	0.411	17.153	8136774	382028	4778	451372
Tg	Het	8	10000	5	72	23	95	134	27	4009.59	3495.84	513.745	168.844	1771.51	64.201	65.006	8922329	8032219	418002	472108	7.855	1.132	9.008	848.895	223.529	37.398	15048072	3240475	5920998	5886599	1.343	0.88	2.221	17.346	0.474	17.813	8775200	417429	4428	485924
Tg	KO	8	10000	5	112	18	130	169	27	3924.03	3459.28	464.755	165.878	1846.02	59.111	67.16	8922329	8032219	418002	472108	7.17	1.067	9.847	794.163	201.676	34.944	15048072	3240475	5920998	5886599	1.216	0.771	1.986	16.549	0.454	16.997	8136774	382028	4778	452336
Tg	Het	8	10000	7	73	23	96	135	27	4009.75	3496.05	513.691	168.998	1771.51	64.201	65.006	8922329	8032219	418002	472108	7.855	1.132	9.008	848.895	223.529	37.398	15048072	3240475	5920998	5886599	1.343	0.88	2.221	17.556	0.42	17.967	8775200	417429	4428	484928
Tg	KO	8	10000	7	111	19	130	169	27	3923.51	3458.9	464.612	165.355	1846.02	59.111	67.16	8922329	8032219	418002	472108	7.17	1.067	9.847	794.163	201.676	34.944	15048072	3240475	5920998	5886599	1.216	0.771	1.986	16.169	0.311	16.474	8136774	382028	4778	451044
Tg	Het	8	20000	1	89	4	93	135	20	4009.86	3496.16	513.694	169.113	1771.51	64.201	65.006	8922329	8032219	418002	472108	7.855	1.132	9.008	848.895	223.529	37.398	15048072	3240475	5920998	5886599	1.343	0.88	2.221	17.666	0.423	18.082	8775200	417429	4693	484320
Tg	KO	8	20000	1	126	3	129	171	27	3924.17	3459.43	464.746	166.023	1846.02	59.111	67.16	8922329	8032219	418002	472108	7.17	1.067	9.847	794.163	201.676	34.944	15048072	3240475	5920998	5886599	1.216	0.771	1.986	16.698	0.445	17.142	8136774	382028	5053	452952
Tg	Het	8	20000	3	76	21	97	141	27	4010.67	3496.78	513.893	169.928	1771.51	64.201	65.006	8922329	8032219	418002	472108	7.855	1.132	9.008	848.895	223.529	37.398	15048072	3240475	5920998	5886599	1.343	0.88	2.221	18.277	0.622	18.897	8775200	417429	4693	485852
Tg	KO	8	20000	3	112	18	130	174	27	3923.83	3459.14	464.692	165.682	1846.02	59.111	67.16	8922329	8032219	418002	472108	7.17	1.067	9.847	794.163	201.676	34.944	15048072	3240475	5920998	5886599	1.216	0.771	1.986	16.412	0.391	16.801	8136774	382028	5053	451680
Tg	Het	8	20000	5	74	24	98	142	27	4010.31	3496.53	513.778	169.563	1771.51	64.201	65.006	8922329	8032219	418002	472108	7.855	1.132	9.008	848.895	223.529	37.398	15048072	3240475	5920998	5886599	1.343	0.88	2.221	18.032	0.507	18.532	8775200	417429	4693	486036
Tg	KO	8	20000	5	113	20	133	177	27	3923.97	3459.23	464.738	165.816	1846.02	59.111	67.16	8922329	8032219	418002	472108	7.17	1.067	9.847	794.163	201.676	34.944	15048072	3240475	5920998	5886599	1.216	0.771	1.986	16.504	0.437	16.935	8136774	382028	5053	450432
Tg	Het	8	20000	7	75	24	99	143	27	4009.61	3495.87	513.74	168.861	1771.51	64.201	65.006	8922329	8032219	418002	472108	7.855	1.132	9.008	848.895	223.529	37.398	15048072	3240475	5920998	5886599	1.343	0.88	2.221	17.367	0.469	17.83	8775200	417429	4693	485548
Tg	KO	8	20000	7	112	21	133	177	27	3923.94	3459.17	464.769	165.783	1846.02	59.111	67.16	8922329	8032219	418002	472108	7.17	1.067	9.847	794.163	201.676	34.944	15048072	3240475	5920998	5886599	1.216	0.771	1.986	16.44	0.468	16.902	8136774	382028	5053	451712
Tg	Het	8	30000	1	90	5	95	136	20	4009.86	3496.12	513.744	169.117	1771.51	64.201	65.006	8922329	8032219	418002	472108	7.855	1.132	9.008	848.895	223.529	37.398	15048072	3240475	5920998	5886599	1.343	0.88	2.221	17.62	0.473	18.086	8775200	417429	4852	486188
Tg	KO	8	30000	1	130	3	133	174	27	3924.27	3459.52	464.755	166.12	1846.02	59.111	67.16	8922329	8032219	418002	472108	7.17	1.067	9.847	794.163	201.676	34.944	15048072	3240475	5920998	5886599	1.216	0.771	1.986	16.792	0.454	17.239	8136774	382028	5147	451404
Tg	Het	8	30000	3	78	20	98	142	27	4010.21	3496.42	513.796	169.468	1771.51	64.201	65.006	8922329	8032219	418002	472108	7.855	1.132	9.008	848.895	223.529	37.398	15048072	3240475	5920998	5886599	1.343	0.88	2.221	17.919	0.525	18.437	8775200	417429	4852	483624
Tg	KO	8	30000	3	116	18	134	178	27	3924.2	3459.41	464.795	166.051	1846.02	59.111	67.16	8922329	8032219	418002	472108	7.17	1.067	9.847	794.163	201.676	34.944	15048072	3240475	5920998	5886599	1.216	0.771	1.986	16.682	0.494	17.17	8136774	382028	5147	452144
Tg	Het	8	30000	5	75	24	99	143	27	4009.72	3496.02	513.698	168.971	1771.51	64.201	65.006	8922329	8032219	418002	472108	7.855	1.132	9.008	848.895	223.529	37.398	15048072	3240475	5920998	5886599	1.343	0.88	2.221	17.52	0.427	17.94	8775200	417429	4852	486304
Tg	KO	8	30000	5	117	20	137	181	27	3923.96	3459.21	464.751	165.807	1846.02	59.111	67.16	8922329	8032219	418002	472108	7.17	1.067	9.847	794.163	201.676	34.944	15048072	3240475	5920998	5886599	1.216	0.771	1.986	16.483	0.45	16.926	8136774	382028	5147	452240
Tg	Het	8	30000	7	76	24	100	144	27	4009.58	3495.89	513.691	168.832	1771.51	64.201	65.006	8922329	8032219	418002	472108	7.855	1.132	9.008	848.895	223.529	37.398	15048072	3240475	5920998	5886599	1.343	0.88	2.221	17.389	0.42	17.801	8775200	417429	4852	485408
Tg	KO	8	30000	7	116	21	137	181	27	3924.1	3459.36	464.734	165.944	1846.02	59.111	67.16	8922329	8032219	418002	472108	7.17	1.067	9.847	794.163	201.676	34.944	15048072	3240475	5920998	5886599	1.216	0.771	1.986	16.638	0.433	17.063	8136774	382028	5147	449772
Tg	Het	8	40000	1	92	4	96	136	20	4010.51	3496.55	513.957	169.763	1771.51	64.201	65.006	8922329	8032219	418002	472108	7.855	1.132	9.008	848.895	223.529	37.398	15048072	3240475	5920998	5886599	1.343	0.88	2.221	18.053	0.686	18.732	8775200	417429	4899	484904
Tg	KO	8	40000	1	133	3	136	176	27	3924.2	3459.44	464.76	166.049	1846.02	59.111	67.16	8922329	8032219	418002	472108	7.17	1.067	9.847	794.163	201.676	34.944	15048072	3240475	5920998	5886599	1.216	0.771	1.986	16.715	0.459	17.168	8136774	382028	5211	452172
Tg	Het	8	40000	3	79	20	99	142	27	4010.35	3496.5	513.848	169.601	1771.51	64.201	65.006	8922329	8032219	418002	472108	7.855	1.132	9.008	848.895	223.529	37.398	15048072	3240475	5920998	5886599	1.343	0.88	2.221	18	0.577	18.57	8775200	417429	4899	485388
Tg	KO	8	40000	3	117	20	137	180	27	3923.74	3459.09	464.656	165.591	1846.02	59.111	67.16	8922329	8032219	418002	472108	7.17	1.067	9.847	794.163	201.676	34.944	15048072	3240475	5920998	5886599	1.216	0.771	1.986	16.361	0.355	16.71	8136774	382028	5211	452980
Tg	Het	8	40000	5	75	24	99	143	27	4010.68	3496.78	513.899	169.929	1771.51	64.201	65.006	8922329	8032219	418002	472108	7.855	1.132	9.008	848.895	223.529	37.398	15048072	3240475	5920998	5886599	1.343	0.88	2.221	18.277	0.628	18.898	8775200	417429	4899	486012
Tg	KO	8	40000	5	118	21	139	183	27	3923.68	3459	464.676	165.522	1846.02	59.111	67.16	8922329	8032219	418002	472108	7.17	1.067	9.847	794.163	201.676	34.944	15048072	3240475	5920998	5886599	1.216	0.771	1.986	16.272	0.375	16.641	8136774	382028	5211	452316
Tg	Het	8	40000	7	76	24	100	144	27	4009.74	3496	513.736	168.99	1771.51	64.201	65.006	8922329	8032219	418002	472108	7.855	1.132	9.008	848.895	223.529	37.398	15048072	3240475	5920998	5886599	1.343	0.88	2.221	17.501	0.465	17.959	8775200	417429	4899	485356
Tg	KO	8	40000	7	117	22	139	183	27	3924.31	3459.55	464.763	166.156	1846.02	59.111	67.16	8922329	8032219	418002	472108	7.17	1.067	9.847	794.163	201.676	34.944	15048072	3240475	5920998	5886599	1.216	0.771	1.986	16.82	0.462	17.275	8136774	382028	5211	451684
Tg	Het	8	50000	1	92	4	96	137	20	4009.9	3496.19	513.711	169.156	1771.51	64.201	65.006	8922329	8032219	418002	472108	7.855	1.132	9.008	848.895	223.529	37.398	15048072	3240475	5920998	5886599	1.343	0.88	2.221	17.692	0.44	18.125	8775200	417429	4938	484060
Tg	KO	8	50000	1	132	3	135	176	27	3924.03	3459.26	464.761	165.873	1846.02	59.111	67.16	8922329	8032219	418002	472108	7.17	1.067	9.847	794.163	201.676	34.944	15048072	3240475	5920998	5886599	1.216	0.771	1.986	16.538	0.46	16.992	8136774	382028	5255	451960
Tg	Het	8	50000	3	79	20	99	143	27	4010.34	3496.53	513.812	169.594	1771.51	64.201	65.006	8922329	8032219	418002	472108	7.855	1.132	9.008	848.895	223.529	37.398	15048072	3240475	5920998	5886599	1.343	0.88	2.221	18.03	0.541	18.563	8775200	417429	4938	483992
Tg	KO	8	50000	3	117	19	136	180	27	3924.02	3459.26	464.755	165.864	1846.02	59.111	67.16	8922329	8032219	418002	472108	7.17	1.067	9.847	794.163	201.676	34.944	15048072	3240475	5920998	5886599	1.216	0.771	1.986	16.536	0.454	16.983	8136774	382028	5255	450352
Tg	Het	8	50000	5	76	24	100	144	27	4010.52	3496.66	513.857	169.772	1771.51	64.201	65.006	8922329	8032219	418002	472108	7.855	1.132	9.008	848.895	223.529	37.398	15048072	3240475	5920998	5886599	1.343	0.88	2.221	18.162	0.586	18.741	8775200	417429	4938	485168
Tg	KO	8	50000	5	118	21	139	183	27	3924.01	3459.2	464.807	165.853	1846.02	59.111	67.16	8922329	8032219	418002	472108	7.17	1.067	9.847	794.163	201.676	34.944	15048072	3240475	5920998	5886599	1.216	0.771	1.986	16.473	0.506	16.972	8136774	382028	5255	452340
Tg	Het	8	50000	7	77	24	101	145	27	4010.64	3496.73	513.907	169.892	1771.51	64.201	65.006	8922329	8032219	418002	472108	7.855	1.132	9.008	848.895	223.529	37.398	15048072	3240475	5920998	5886599	1.343	0.88	2.221	18.232	0.636	18.861	8775200	417429	4938	485964
Tg	KO	8	50000	7	117	22	139	183	27	3923.85	3459.13	464.723	165.701	1846.02	59.111	67.16	8922329	8032219	418002	472108	7.17	1.067	9.847	794.163	201.676	34.944	15048072	3240475	5920998	5886599	1.216	0.771	1.986	16.404	0.422	16.82	8136774	382028	5255	450468
Tg	Het	11	10000	1	84	5	89	128	20	3824.14	3281.01	543.125	159.106	1771.51	64.201	65.006	8922329	8032219	418002	472108	5.315	0.764	6.078	743.23	238.547	34.578	15048072	3240475	5920998	5886599	1.274	0.623	1.897	16.454	0.443	16.969	8211181	417299	4428	458316
Tg	KO	11	10000	1	121	3	124	163	27	3784.4	3265.33	519.076	155.79	1846.02	59.111	67.16	8922329	8032219	418002	472108	4.876	0.75	5.624	698.926	229.115	32.722	15048072	3240475	5920998	5886599	1.154	0.641	1.795	15.43	0.344	15.767	7588710	381886	4778	425972
Tg	Het	11	10000	3	76	19	95	133	27	3824.52	3281.37	543.143	159.407	1771.51	64.201	65.006	8922329	8032219	418002	472108	5.315	0.764	6.078	743.23	238.547	34.578	15048072	3240475	5920998	5886599	1.274	0.623	1.897	16.814	0.461	17.27	8211181	417299	4428	458800
Tg	KO	11	10000	3	110	18	128	166	27	3784.59	3265.41	519.175	155.973	1846.02	59.111	67.16	8922329	8032219	418002	472108	4.876	0.75	5.624	698.926	229.115	32.722	15048072	3240475	5920998	5886599	1.154	0.641	1.795	15.513	0.443	15.95	7588710	381886	4778	426428
Tg	Het	11	10000	5	72	23	95	134	27	3824.89	3281.83	543.064	159.779	1771.51	64.201	65.006	8922329	8032219	418002	472108	5.315	0.764	6.078	743.23	238.547	34.578	15048072	3240475	5920998	5886599	1.274	0.623	1.897	17.267	0.382	17.642	8211181	417299	4428	458852
Tg	KO	11	10000	5	112	18	130	169	27	3784.74	3265.58	519.154	156.123	1846.02	59.111	67.16	8922329	8032219	418002	472108	4.876	0.75	5.624	698.926	229.115	32.722	15048072	3240475	5920998	5886599	1.154	0.641	1.795	15.684	0.422	16.1	7588710	381886	4778	425536
Tg	Het	11	10000	7	73	23	96	135	27	3824.29	3281.16	543.134	159.178	1771.51	64.201	65.006	8922329	8032219	418002	472108	5.315	0.764	6.078	743.23	238.547	34.578	15048072	3240475	5920998	5886599	1.274	0.623	1.897	16.595	0.452	17.041	8211181	417299	4428	459912
Tg	KO	11	10000	7	111	19	130	169	27	3783.99	3264.92	519.064	155.374	1846.02	59.111	67.16	8922329	8032219	418002	472108	4.876	0.75	5.624	698.926	229.115	32.722	15048072	3240475	5920998	5886599	1.154	0.641	1.795	15.025	0.332	15.351	7588710	381886	4778	424996
Tg	Het	11	20000	1	89	4	93	135	20	3824.58	3281.42	543.161	159.465	1771.51	64.201	65.006	8922329	8032219	418002	472108	5.315	0.764	6.078	743.23	238.547	34.578	15048072	3240475	5920998	5886599	1.274	0.623	1.897	16.856	0.479	17.328	8211181	417299	4693	458044
Tg	KO	11	20000	1	126	3	129	171	27	3784.1	3265	519.094	155.485	1846.02	59.111	67.16	8922329	8032219	418002	472108	4.876	0.75	5.624	698.926	229.115	32.722	15048072	3240475	5920998	5886599	1.154	0.641	1.795	15.106	0.362	15.462	7588710	381886	5053	424844
Tg	Het	11	20000	3	76	21	97	141	27	3824.34	3281.17	543.172	159.227	1771.51	64.201	65.006	8922329	8032219	418002	472108	5.315	0.764	6.078	743.23	238.547	34.578	15048072	3240475	5920998	5886599	1.274	0.623	1.897	16.607	0.49	17.09	8211181	417299	4693	459116
Tg	KO	11	20000	3	112	18	130	174	27	3784.51	3265.35	519.161	155.897	1846.02	59.111	67.16	8922329	8032219	418002	472108	4.876	0.75	5.624	698.926	229.115	32.722	15048072	3240475	5920998	5886599	1.154	0.641	1.795	15.45	0.429	15.874	7588710	381886	5053	425492
Tg	Het	11	20000	5	74	24	98	142	27	3824.57	3281.43	543.145	159.462	1771.51	64.201	65.006	8922329	8032219	418002	472108	5.315	0.764	6.078	743.23	238.547	34.578	15048072	3240475	5920998	5886599	1.274	0.623	1.897	16.868	0.463	17.325	8211181	417299	4693	459840
Tg	KO	11	20000	5	113	20	133	177	27	3784.57	3265.38	519.184	155.955	1846.02	59.111	67.16	8922329	8032219	418002	472108	4.876	0.75	5.624	698.926	229.115	32.722	15048072	3240475	5920998	5886599	1.154	0.641	1.795	15.484	0.452	15.932	7588710	381886	5053	426492
Tg	Het	11	20000	7	75	24	99	143	27	3824.48	3281.41	543.066	159.364	1771.51	64.201	65.006	8922329	8032219	418002	472108	5.315	0.764	6.078	743.23	238.547	34.578	15048072	3240475	5920998	5886599	1.274	0.623	1.897	16.85	0.384	17.227	8211181	417299	4693	459064
Tg	KO	11	20000	7	112	21	133	177	27	3784.66	3265.48	519.183	156.049	1846.02	59.111	67.16	8922329	8032219	418002	472108	4.876	0.75	5.624	698.926	229.115	32.722	15048072	3240475	5920998	5886599	1.154	0.641	1.795	15.581	0.451	16.026	7588710	381886	5053	426688
Tg	Het	11	30000	1	90	5	95	136	20	3824.08	3281.02	543.056	158.971	1771.51	64.201	65.006	8922329	8032219	418002	472108	5.315	0.764	6.078	743.23	238.547	34.578	15048072	3240475	5920998	5886599	1.274	0.623	1.897	16.463	0.374	16.834	8211181	417299	4852	459228
Tg	KO	11	30000	1	130	3	133	174	27	3784.31	3265.22	519.082	155.701	1846.02	59.111	67.16	8922329	8032219	418002	472108	4.876	0.75	5.624	698.926	229.115	32.722	15048072	3240475	5920998	5886599	1.154	0.641	1.795	15.328	0.35	15.678	7588710	381886	5147	425092
Tg	Het	11	30000	3	78	20	98	142	27	3824	3280.96	543.042	158.896	1771.51	64.201	65.006	8922329	8032219	418002	472108	5.315	0.764	6.078	743.23	238.547	34.578	15048072	3240475	5920998	5886599	1.274	0.623	1.897	16.402	0.36	16.759	8211181	417299	4852	459452
Tg	KO	11	30000	3	116	18	134	178	27	3784.55	3265.36	519.188	155.943	1846.02	59.111	67.16	8922329	8032219	418002	472108	4.876	0.75	5.624	698.926	229.115	32.722	15048072	3240475	5920998	5886599	1.154	0.641	1.795	15.464	0.456	15.92	7588710	381886	5147	426444
Tg	Het	11	30000	5	75	24	99	143	27	3823.92	3280.87	543.057	158.816	1771.51	64.201	65.006	8922329	8032219	418002	472108	5.315	0.764	6.078	743.23	238.547	34.578	15048072	3240475	5920998	5886599	1.274	0.623	1.897	16.307	0.375	16.679	8211181	417299	4852	459240
Tg	KO	11	30000	5	117	20	137	181	27	3783.95	3264.86	519.083	155.339	1846.02	59.111	67.16	8922329	8032219	418002	472108	4.876	0.75	5.624	698.926	229.115	32.722	15048072	3240475	5920998	5886599	1.154	0.641	1.795	14.968	0.351	15.316	7588710	381886	5147	426620
Tg	Het	11	30000	7	76	24	100	144	27	3823.68	3280.65	543.032	158.573	1771.51	64.201	65.006	8922329	8032219	418002	472108	5.315	0.764	6.078	743.23	238.547	34.578	15048072	3240475	5920998	5886599	1.274	0.623	1.897	16.087	0.35	16.436	8211181	417299	4852	459972
Tg	KO	11	30000	7	116	21	137	181	27	3784.32	3265.23	519.088	155.71	1846.02	59.111	67.16	8922329	8032219	418002	472108	4.876	0.75	5.624	698.926	229.115	32.722	15048072	3240475	5920998	5886599	1.154	0.641	1.795	15.333	0.356	15.687	7588710	381886	5147	426448
Tg	Het	11	40000	1	91	5	96	136	20	3823.77	3280.74	543.023	158.661	1771.51	64.201	65.006	8922329	8032219	418002	472108	5.315	0.764	6.078	743.23	238.547	34.578	15048072	3240475	5920998	5886599	1.274	0.623	1.897	16.185	0.341	16.524	8211181	417299	4899	457888
Tg	KO	11	40000	1	133	3	136	176	27	3784.74	3265.56	519.177	156.132	1846.02	59.111	67.16	8922329	8032219	418002	472108	4.876	0.75	5.624	698.926	229.115	32.722	15048072	3240475	5920998	5886599	1.154	0.641	1.795	15.667	0.445	16.109	7588710	381886	5211	425748
Tg	Het	11	40000	3	79	20	99	142	27	3824.26	3281.15	543.117	159.156	1771.51	64.201	65.006	8922329	8032219	418002	472108	5.315	0.764	6.078	743.23	238.547	34.578	15048072	3240475	5920998	5886599	1.274	0.623	1.897	16.586	0.435	17.019	8211181	417299	4899	459940
Tg	KO	11	40000	3	117	20	137	180	27	3784.78	3265.6	519.177	156.174	1846.02	59.111	67.16	8922329	8032219	418002	472108	4.876	0.75	5.624	698.926	229.115	32.722	15048072	3240475	5920998	5886599	1.154	0.641	1.795	15.705	0.445	16.151	7588710	381886	5211	425392
Tg	Het	11	40000	5	75	24	99	143	27	3824.29	3281.15	543.138	159.182	1771.51	64.201	65.006	8922329	8032219	418002	472108	5.315	0.764	6.078	743.23	238.547	34.578	15048072	3240475	5920998	5886599	1.274	0.623	1.897	16.592	0.456	17.045	8211181	417299	4899	458180
Tg	KO	11	40000	5	118	21	139	183	27	3784.03	3264.94	519.081	155.416	1846.02	59.111	67.16	8922329	8032219	418002	472108	4.876	0.75	5.624	698.926	229.115	32.722	15048072	3240475	5920998	5886599	1.154	0.641	1.795	15.047	0.349	15.393	7588710	381886	5211	426204
Tg	Het	11	40000	7	76	24	100	144	27	3824.42	3281.34	543.083	159.312	1771.51	64.201	65.006	8922329	8032219	418002	472108	5.315	0.764	6.078	743.23	238.547	34.578	15048072	3240475	5920998	5886599	1.274	0.623	1.897	16.776	0.401	17.175	8211181	417299	4899	458004
Tg	KO	11	40000	7	117	22	139	183	27	3784.43	3265.26	519.166	155.818	1846.02	59.111	67.16	8922329	8032219	418002	472108	4.876	0.75	5.624	698.926	229.115	32.722	15048072	3240475	5920998	5886599	1.154	0.641	1.795	15.362	0.434	15.795	7588710	381886	5211	425132
Tg	Het	11	50000	1	92	4	96	137	20	3824.64	3281.49	543.145	159.526	1771.51	64.201	65.006	8922329	8032219	418002	472108	5.315	0.764	6.078	743.23	238.547	34.578	15048072	3240475	5920998	5886599	1.274	0.623	1.897	16.933	0.463	17.389	8211181	417299	4938	456852
Tg	KO	11	50000	1	132	3	135	176	27	3784.73	3265.57	519.163	156.12	1846.02	59.111	67.16	8922329	8032219	418002	472108	4.876	0.75	5.624	698.926	229.115	32.722	15048072	3240475	5920998	5886599	1.154	0.641	1.795	15.672	0.431	16.097	7588710	381886	5255	424984
Tg	Het	11	50000	3	79	20	99	143	27	3824.32	3281.25	543.068	159.204	1771.51	64.201	65.006	8922329	8032219	418002	472108	5.315	0.764	6.078	743.23	238.547	34.578	15048072	3240475	5920998	5886599	1.274	0.623	1.897	16.688	0.386	17.067	8211181	417299	4938	457588
Tg	KO	11	50000	3	117	19	136	180	27	3784.66	3265.48	519.187	156.051	1846.02	59.111	67.16	8922329	8032219	418002	472108	4.876	0.75	5.624	698.926	229.115	32.722	15048072	3240475	5920998	5886599	1.154	0.641	1.795	15.58	0.455	16.028	7588710	381886	5255	425000
Tg	Het	11	50000	5	76	24	100	144	27	3824.03	3281.01	543.024	158.922	1771.51	64.201	65.006	8922329	8032219	418002	472108	5.315	0.764	6.078	743.23	238.547	34.578	15048072	3240475	5920998	5886599	1.274	0.623	1.897	16.45	0.342	16.785	8211181	417299	4938	458832
Tg	KO	11	50000	5	118	21	139	183	27	3784.48	3265.35	519.125	155.866	1846.02	59.111	67.16	8922329	8032219	418002	472108	4.876	0.75	5.624	698.926	229.115	32.722	15048072	3240475	5920998	5886599	1.154	0.641	1.795	15.457	0.393	15.843	7588710	381886	5255	424860
Tg	Het	11	50000	7	77	24	101	145	27	3823.9	3280.87	543.035	158.789	1771.51	64.201	65.006	8922329	8032219	418002	472108	5.315	0.764	6.078	743.23	238.547	34.578	15048072	3240475	5920998	5886599	1.274	0.623	1.897	16.306	0.353	16.652	8211181	417299	4938	459380
Tg	KO	11	50000	7	117	22	139	183	27	3784.51	3265.35	519.162	155.898	1846.02	59.111	67.16	8922329	8032219	418002	472108	4.876	0.75	5.624	698.926	229.115	32.722	15048072	3240475	5920998	5886599	1.154	0.641	1.795	15.45	0.43	15.875	7588710	381886	5255	425600
Tg	Het	12	10000	1	84	5	89	128	20	3930.65	3326.5	604.15	161.169	1771.51	64.201	65.006	8922329	8032219	418002	472108	4.416	0.678	5.093	766.622	269.1	36.31	15048072	3240475	5920998	5886599	1.165	0.613	1.777	16.166	0.458	16.673	7953425	417216	4428	444364
Tg	KO	12	10000	1	121	3	124	163	27	3822.67	3261.67	560.994	155.507	1846.02	59.111	67.16	8922329	8032219	418002	472108	4.039	0.678	4.716	697.798	250.111	33.316	15048072	3240475	5920998	5886599	1.079	0.652	1.731	14.943	0.331	15.268	7340107	381787	4778	413812
Tg	Het	12	10000	3	76	19	95	133	27	3930.86	3326.73	604.129	161.32	1771.51	64.201	65.006	8922329	8032219	418002	472108	4.416	0.678	5.093	766.622	269.1	36.31	15048072	3240475	5920998	5886599	1.165	0.613	1.777	16.393	0.437	16.824	7953425	417216	4428	444796
Tg	KO	12	10000	3	110	18	128	166	27	3823.12	3262.03	561.081	155.957	1846.02	59.111	67.16	8922329	8032219	418002	472108	4.039	0.678	4.716	697.798	250.111	33.316	15048072	3240475	5920998	5886599	1.079	0.652	1.731	15.306	0.418	15.718	7340107	381787	4778	414944
Tg	Het	12	10000	5	72	23	95	134	27	3929.96	3325.89	604.072	160.419	1771.51	64.201	65.006	8922329	8032219	418002	472108	4.416	0.678	5.093	766.622	269.1	36.31	15048072	3240475	5920998	5886599	1.165	0.613	1.777	15.55	0.38	15.923	7953425	417216	4428	447428
Tg	KO	12	10000	5	112	18	130	169	27	3822.35	3261.36	560.992	155.195	1846.02	59.111	67.16	8922329	8032219	418002	472108	4.039	0.678	4.716	697.798	250.111	33.316	15048072	3240475	5920998	5886599	1.079	0.652	1.731	14.633	0.329	14.956	7340107	381787	4778	413392
Tg	Het	12	10000	7	73	23	96	135	27	3929.93	3325.86	604.067	160.389	1771.51	64.201	65.006	8922329	8032219	418002	472108	4.416	0.678	5.093	766.622	269.1	36.31	15048072	3240475	5920998	5886599	1.165	0.613	1.777	15.524	0.375	15.893	7953425	417216	4428	446868
Tg	KO	12	10000	7	111	19	130	169	27	3822.29	3261.31	560.978	155.134	1846.02	59.111	67.16	8922329	8032219	418002	472108	4.039	0.678	4.716	697.798	250.111	33.316	15048072	3240475	5920998	5886599	1.079	0.652	1.731	14.585	0.315	14.895	7340107	381787	4778	415328
Tg	Het	12	20000	1	89	4	93	135	20	3930.26	3326.18	604.081	160.719	1771.51	64.201	65.006	8922329	8032219	418002	472108	4.416	0.678	5.093	766.622	269.1	36.31	15048072	3240475	5920998	5886599	1.165	0.613	1.777	15.84	0.389	16.223	7953425	417216	4693	447032
Tg	KO	12	20000	1	126	3	129	171	27	3822.81	3261.74	561.073	155.651	1846.02	59.111	67.16	8922329	8032219	418002	472108	4.039	0.678	4.716	697.798	250.111	33.316	15048072	3240475	5920998	5886599	1.079	0.652	1.731	15.007	0.41	15.412	7340107	381787	5053	413968
Tg	Het	12	20000	3	76	21	97	141	27	3930.65	3326.54	604.109	161.109	1771.51	64.201	65.006	8922329	8032219	418002	472108	4.416	0.678	5.093	766.622	269.1	36.31	15048072	3240475	5920998	5886599	1.165	0.613	1.777	16.203	0.417	16.613	7953425	417216	4693	447192
Tg	KO	12	20000	3	112	18	130	174	27	3822.86	3261.75	561.114	155.706	1846.02	59.111	67.16	8922329	8032219	418002	472108	4.039	0.678	4.716	697.798	250.111	33.316	15048072	3240475	5920998	5886599	1.079	0.652	1.731	15.022	0.451	15.467	7340107	381787	5053	414364
Tg	Het	12	20000	5	74	24	98	142	27	3931.04	3326.92	604.122	161.5	1771.51	64.201	65.006	8922329	8032219	418002	472108	4.416	0.678	5.093	766.622	269.1	36.31	15048072	3240475	5920998	5886599	1.165	0.613	1.777	16.58	0.43	17.004	7953425	417216	4693	446832
Tg	KO	12	20000	5	113	20	133	177	27	3823.02	3261.92	561.101	155.861	1846.02	59.111	67.16	8922329	8032219	418002	472108	4.039	0.678	4.716	697.798	250.111	33.316	15048072	3240475	5920998	5886599	1.079	0.652	1.731	15.189	0.438	15.622	7340107	381787	5053	415100
Tg	Het	12	20000	7	75	24	99	143	27	3930.45	3326.42	604.034	160.918	1771.51	64.201	65.006	8922329	8032219	418002	472108	4.416	0.678	5.093	766.622	269.1	36.31	15048072	3240475	5920998	5886599	1.165	0.613	1.777	16.085	0.342	16.422	7953425	417216	4693	445372
Tg	KO	12	20000	7	112	21	133	177	27	3823.2	3262.06	561.137	156.036	1846.02	59.111	67.16	8922329	8032219	418002	472108	4.039	0.678	4.716	697.798	250.111	33.316	15048072	3240475	5920998	5886599	1.079	0.652	1.731	15.329	0.474	15.797	7340107	381787	5053	414920
Tg	Het	12	30000	1	91	5	96	136	20	3930.89	3326.77	604.125	161.354	1771.51	64.201	65.006	8922329	8032219	418002	472108	4.416	0.678	5.093	766.622	269.1	36.31	15048072	3240475	5920998	5886599	1.165	0.613	1.777	16.432	0.433	16.858	7953425	417216	4852	445804
Tg	KO	12	30000	1	131	3	134	174	27	3822.49	3261.51	560.976	155.329	1846.02	59.111	67.16	8922329	8032219	418002	472108	4.039	0.678	4.716	697.798	250.111	33.316	15048072	3240475	5920998	5886599	1.079	0.652	1.731	14.783	0.313	15.09	7340107	381787	5147	414940
Tg	Het	12	30000	3	78	20	98	142	27	3930.79	3326.63	604.161	161.25	1771.51	64.201	65.006	8922329	8032219	418002	472108	4.416	0.678	5.093	766.622	269.1	36.31	15048072	3240475	5920998	5886599	1.165	0.613	1.777	16.291	0.469	16.754	7953425	417216	4852	445660
Tg	KO	12	30000	3	116	18	134	178	27	3823.09	3261.98	561.108	155.933	1846.02	59.111	67.16	8922329	8032219	418002	472108	4.039	0.678	4.716	697.798	250.111	33.316	15048072	3240475	5920998	5886599	1.079	0.652	1.731	15.255	0.445	15.694	7340107	381787	5147	414284
Tg	Het	12	30000	5	75	24	99	143	27	3930.98	3326.88	604.1	161.44	1771.51	64.201	65.006	8922329	8032219	418002	472108	4.416	0.678	5.093	766.622	269.1	36.31	15048072	3240475	5920998	5886599	1.165	0.613	1.777	16.542	0.408	16.944	7953425	417216	4852	446480
Tg	KO	12	30000	5	117	20	137	181	27	3823.21	3262.1	561.106	156.052	1846.02	59.111	67.16	8922329	8032219	418002	472108	4.039	0.678	4.716	697.798	250.111	33.316	15048072	3240475	5920998	5886599	1.079	0.652	1.731	15.375	0.443	15.813	7340107	381787	5147	413076
Tg	Het	12	30000	7	76	24	100	144	27	3930.18	3326.12	604.06	160.644	1771.51	64.201	65.006	8922329	8032219	418002	472108	4.416	0.678	5.093	766.622	269.1	36.31	15048072	3240475	5920998	5886599	1.165	0.613	1.777	15.786	0.368	16.148	7953425	417216	4852	445928
Tg	KO	12	30000	7	116	21	137	181	27	3823.14	3262.06	561.072	155.978	1846.02	59.111	67.16	8922329	8032219	418002	472108	4.039	0.678	4.716	697.798	250.111	33.316	15048072	3240475	5920998	5886599	1.079	0.652	1.731	15.335	0.409	15.739	7340107	381787	5147	414188
Tg	Het	12	40000	1	92	4	96	136	20	3930.22	3326.16	604.053	160.68	1771.51	64.201	65.006	8922329	8032219	418002	472108	4.416	0.678	5.093	766.622	269.1	36.31	15048072	3240475	5920998	5886599	1.165	0.613	1.777	15.829	0.361	16.184	7953425	417216	4899	445032
Tg	KO	12	40000	1	133	3	136	176	27	3822.86	3261.77	561.092	155.7	1846.02	59.111	67.16	8922329	8032219	418002	472108	4.039	0.678	4.716	697.798	250.111	33.316	15048072	3240475	5920998	5886599	1.079	0.652	1.731	15.038	0.429	15.461	7340107	381787	5211	413192
Tg	Het	12	40000	3	79	20	99	142	27	3930.78	3326.66	604.123	161.245	1771.51	64.201	65.006	8922329	8032219	418002	472108	4.416	0.678	5.093	766.622	269.1	36.31	15048072	3240475	5920998	5886599	1.165	0.613	1.777	16.324	0.431	16.749	7953425	417216	4899	444688
Tg	KO	12	40000	3	117	20	137	180	27	3822.44	3261.43	561.013	155.28	1846.02	59.111	67.16	8922329	8032219	418002	472108	4.039	0.678	4.716	697.798	250.111	33.316	15048072	3240475	5920998	5886599	1.079	0.652	1.731	14.696	0.35	15.041	7340107	381787	5211	413940
Tg	Het	12	40000	5	75	24	99	143	27	3930.55	3326.47	604.078	161.011	1771.51	64.201	65.006	8922329	8032219	418002	472108	4.416	0.678	5.093	766.622	269.1	36.31	15048072	3240475	5920998	5886599	1.165	0.613	1.777	16.135	0.386	16.515	7953425	417216	4899	447216
Tg	KO	12	40000	5	118	21	139	183	27	3822.91	3261.8	561.1	155.746	1846.02	59.111	67.16	8922329	8032219	418002	472108	4.039	0.678	4.716	697.798	250.111	33.316	15048072	3240475	5920998	5886599	1.079	0.652	1.731	15.076	0.437	15.507	7340107	381787	5211	414672
Tg	Het	12	40000	7	76	24	100	144	27	3930.79	3326.65	604.136	161.248	1771.51	64.201	65.006	8922329	8032219	418002	472108	4.416	0.678	5.093	766.622	269.1	36.31	15048072	3240475	5920998	5886599	1.165	0.613	1.777	16.315	0.444	16.752	7953425	417216	4899	446960
Tg	KO	12	40000	7	117	22	139	183	27	3822.7	3261.66	561.039	155.537	1846.02	59.111	67.16	8922329	8032219	418002	472108	4.039	0.678	4.716	697.798	250.111	33.316	15048072	3240475	5920998	5886599	1.079	0.652	1.731	14.927	0.376	15.298	7340107	381787	5211	415692
Tg	Het	12	50000	1	93	4	97	137	20	3930.78	3326.67	604.115	161.245	1771.51	64.201	65.006	8922329	8032219	418002	472108	4.416	0.678	5.093	766.622	269.1	36.31	15048072	3240475	5920998	5886599	1.165	0.613	1.777	16.332	0.423	16.749	7953425	417216	4938	446444
Tg	KO	12	50000	1	133	3	136	176	27	3822.74	3261.74	561	155.578	1846.02	59.111	67.16	8922329	8032219	418002	472108	4.039	0.678	4.716	697.798	250.111	33.316	15048072	3240475	5920998	5886599	1.079	0.652	1.731	15.008	0.337	15.339	7340107	381787	5255	414464
Tg	Het	12	50000	3	80	20	100	143	27	3931.09	3326.87	604.221	161.55	1771.51	64.201	65.006	8922329	8032219	418002	472108	4.416	0.678	5.093	766.622	269.1	36.31	15048072	3240475	5920998	5886599	1.165	0.613	1.777	16.532	0.529	17.054	7953425	417216	4938	447100
Tg	KO	12	50000	3	118	19	137	180	27	3823.25	3262.11	561.143	156.092	1846.02	59.111	67.16	8922329	8032219	418002	472108	4.039	0.678	4.716	697.798	250.111	33.316	15048072	3240475	5920998	5886599	1.079	0.652	1.731	15.379	0.48	15.853	7340107	381787	5255	413300
Tg	Het	12	50000	5	76	24	100	144	27	3930	3325.96	604.034	160.459	1771.51	64.201	65.006	8922329	8032219	418002	472108	4.416	0.678	5.093	766.622	269.1	36.31	15048072	3240475	5920998	5886599	1.165	0.613	1.777	15.627	0.342	15.963	7953425	417216	4938	445568
Tg	KO	12	50000	5	118	21	139	183	27	3823.2	3262.1	561.102	156.045	1846.02	59.111	67.16	8922329	8032219	418002	472108	4.039	0.678	4.716	697.798	250.111	33.316	15048072	3240475	5920998	5886599	1.079	0.652	1.731	15.374	0.439	15.806	7340107	381787	5255	413760
Tg	Het	12	50000	7	77	24	101	145	27	3930.32	3326.28	604.037	160.78	1771.51	64.201	65.006	8922329	8032219	418002	472108	4.416	0.678	5.093	766.622	269.1	36.31	15048072	3240475	5920998	5886599	1.165	0.613	1.777	15.945	0.345	16.284	7953425	417216	4938	446652
Tg	KO	12	50000	7	117	22	139	183	27	3823.18	3262.01	561.164	156.024	1846.02	59.111	67.16	8922329	8032219	418002	472108	4.039	0.678	4.716	697.798	250.111	33.316	15048072	3240475	5920998	5886599	1.079	0.652	1.731	15.284	0.501	15.785	7340107	381787	5255	414024
Tg	Het	16	10000	1	58	2	60	81	17	2587.82	2297.74	290.071	100.93	1771.51	64.201	65.006	8922329	8032219	418002	472108	0.97	0.163	1.133	259.581	112.675	14.168	15048072	3240475	5920998	5886599	0.372	0.204	0.575	5.73	0.153	5.88	2608550	378764	2197	189048
Tg	KO	16	10000	1	81	2	83	104	22	2615.9	2340.15	275.746	101.284	1846.02	59.111	67.16	8922329	8032219	418002	472108	0.866	0.153	1.019	243.643	108.044	13.361	15048072	3240475	5920998	5886599	0.342	0.225	0.568	5.645	0.169	5.815	2411433	346945	2364	175224
Tg	Het	16	10000	3	50	15	65	85	21	2588.04	2297.91	290.132	101.153	1771.51	64.201	65.006	8922329	8032219	418002	472108	0.97	0.163	1.133	259.581	112.675	14.168	15048072	3240475	5920998	5886599	0.372	0.204	0.575	5.891	0.214	6.103	2608550	378764	2197	188248
Tg	KO	16	10000	3	70	18	88	108	22	2615.89	2340.12	275.766	101.266	1846.02	59.111	67.16	8922329	8032219	418002	472108	0.866	0.153	1.019	243.643	108.044	13.361	15048072	3240475	5920998	5886599	0.342	0.225	0.568	5.61	0.189	5.797	2411433	346945	2364	177672
Tg	Het	16	10000	5	49	16	65	85	21	2588.21	2298.04	290.165	101.324	1771.51	64.201	65.006	8922329	8032219	418002	472108	0.97	0.163	1.133	259.581	112.675	14.168	15048072	3240475	5920998	5886599	0.372	0.204	0.575	6.029	0.247	6.274	2608550	378764	2197	190156
Tg	KO	16	10000	5	70	19	89	109	22	2615.88	2340.12	275.766	101.264	1846.02	59.111	67.16	8922329	8032219	418002	472108	0.866	0.153	1.019	243.643	108.044	13.361	15048072	3240475	5920998	5886599	0.342	0.225	0.568	5.608	0.189	5.795	2411433	346945	2364	176768
Tg	Het	16	10000	7	48	17	65	85	21	2588.12	2297.99	290.134	101.238	1771.51	64.201	65.006	8922329	8032219	418002	472108	0.97	0.163	1.133	259.581	112.675	14.168	15048072	3240475	5920998	5886599	0.372	0.204	0.575	5.974	0.216	6.188	2608550	378764	2197	190008
Tg	KO	16	10000	7	70	19	89	109	22	2615.85	2340.1	275.75	101.234	1846.02	59.111	67.16	8922329	8032219	418002	472108	0.866	0.153	1.019	243.643	108.044	13.361	15048072	3240475	5920998	5886599	0.342	0.225	0.568	5.594	0.173	5.765	2411433	346945	2364	175384
Tg	Het	16	20000	1	62	1	63	84	17	2588.29	2298.2	290.086	101.405	1771.51	64.201	65.006	8922329	8032219	418002	472108	0.97	0.163	1.133	259.581	112.675	14.168	15048072	3240475	5920998	5886599	0.372	0.204	0.575	6.189	0.168	6.355	2608550	378764	2323	189464
Tg	KO	16	20000	1	83	2	85	106	22	2615.85	2340.12	275.734	101.234	1846.02	59.111	67.16	8922329	8032219	418002	472108	0.866	0.153	1.019	243.643	108.044	13.361	15048072	3240475	5920998	5886599	0.342	0.225	0.568	5.609	0.157	5.765	2411433	346945	2494	174692
Tg	Het	16	20000	3	51	17	68	89	21	2587.9	2297.83	290.074	101.019	1771.51	64.201	65.006	8922329	8032219	418002	472108	0.97	0.163	1.133	259.581	112.675	14.168	15048072	3240475	5920998	5886599	0.372	0.204	0.575	5.815	0.156	5.969	2608550	378764	2323	188528
Tg	KO	16	20000	3	72	18	90	111	22	2615.91	2340.12	275.787	101.292	1846.02	59.111	67.16	8922329	8032219	418002	472108	0.866	0.153	1.019	243.643	108.044	13.361	15048072	3240475	5920998	5886599	0.342	0.225	0.568	5.615	0.21	5.823	2411433	346945	2494	177508
Tg	Het	16	20000	5	51	17	68	89	21	2587.92	2297.82	290.098	101.033	1771.51	64.201	65.006	8922329	8032219	418002	472108	0.97	0.163	1.133	259.581	112.675	14.168	15048072	3240475	5920998	5886599	0.372	0.204	0.575	5.805	0.18	5.983	2608550	378764	2323	188248
Tg	KO	16	20000	5	72	20	92	113	22	2615.87	2340.14	275.735	101.251	1846.02	59.111	67.16	8922329	8032219	418002	472108	0.866	0.153	1.019	243.643	108.044	13.361	15048072	3240475	5920998	5886599	0.342	0.225	0.568	5.627	0.158	5.782	2411433	346945	2494	177072
Tg	Het	16	20000	7	50	18	68	89	21	2588.11	2298.05	290.059	101.229	1771.51	64.201	65.006	8922329	8032219	418002	472108	0.97	0.163	1.133	259.581	112.675	14.168	15048072	3240475	5920998	5886599	0.372	0.204	0.575	6.04	0.141	6.179	2608550	378764	2323	188920
Tg	KO	16	20000	7	72	20	92	113	22	2615.85	2340.08	275.763	101.227	1846.02	59.111	67.16	8922329	8032219	418002	472108	0.866	0.153	1.019	243.643	108.044	13.361	15048072	3240475	5920998	5886599	0.342	0.225	0.568	5.574	0.186	5.758	2411433	346945	2494	178020
Tg	Het	16	30000	1	63	2	65	85	17	2587.9	2297.83	290.069	101.015	1771.51	64.201	65.006	8922329	8032219	418002	472108	0.97	0.163	1.133	259.581	112.675	14.168	15048072	3240475	5920998	5886599	0.372	0.204	0.575	5.817	0.151	5.965	2608550	378764	2403	189408
Tg	KO	16	30000	1	84	3	87	107	22	2615.85	2340.11	275.733	101.228	1846.02	59.111	67.16	8922329	8032219	418002	472108	0.866	0.153	1.019	243.643	108.044	13.361	15048072	3240475	5920998	5886599	0.342	0.225	0.568	5.605	0.156	5.759	2411433	346945	2539	175884
Tg	Het	16	30000	3	53	16	69	90	21	2588.2	2298.09	290.114	101.317	1771.51	64.201	65.006	8922329	8032219	418002	472108	0.97	0.163	1.133	259.581	112.675	14.168	15048072	3240475	5920998	5886599	0.372	0.204	0.575	6.073	0.196	6.267	2608550	378764	2403	189944
Tg	KO	16	30000	3	74	18	92	113	22	2615.92	2340.14	275.775	101.299	1846.02	59.111	67.16	8922329	8032219	418002	472108	0.866	0.153	1.019	243.643	108.044	13.361	15048072	3240475	5920998	5886599	0.342	0.225	0.568	5.633	0.198	5.83	2411433	346945	2539	177784
Tg	Het	16	30000	5	52	17	69	90	21	2587.95	2297.89	290.065	101.065	1771.51	64.201	65.006	8922329	8032219	418002	472108	0.97	0.163	1.133	259.581	112.675	14.168	15048072	3240475	5920998	5886599	0.372	0.204	0.575	5.87	0.147	6.015	2608550	378764	2403	189536
Tg	KO	16	30000	5	75	20	95	116	22	2615.81	2340.01	275.799	101.195	1846.02	59.111	67.16	8922329	8032219	418002	472108	0.866	0.153	1.019	243.643	108.044	13.361	15048072	3240475	5920998	5886599	0.342	0.225	0.568	5.506	0.222	5.726	2411433	346945	2539	177288
Tg	Het	16	30000	7	51	18	69	90	21	2587.93	2297.84	290.087	101.042	1771.51	64.201	65.006	8922329	8032219	418002	472108	0.97	0.163	1.133	259.581	112.675	14.168	15048072	3240475	5920998	5886599	0.372	0.204	0.575	5.825	0.169	5.992	2608550	378764	2403	188360
Tg	KO	16	30000	7	75	20	95	116	22	2615.62	2339.91	275.72	101.007	1846.02	59.111	67.16	8922329	8032219	418002	472108	0.866	0.153	1.019	243.643	108.044	13.361	15048072	3240475	5920998	5886599	0.342	0.225	0.568	5.396	0.143	5.538	2411433	346945	2539	176224
Tg	Het	16	40000	1	63	1	64	85	17	2588.13	2298.01	290.124	101.246	1771.51	64.201	65.006	8922329	8032219	418002	472108	0.97	0.163	1.133	259.581	112.675	14.168	15048072	3240475	5920998	5886599	0.372	0.204	0.575	5.992	0.206	6.196	2608550	378764	2428	188228
Tg	KO	16	40000	1	86	2	88	109	22	2615.81	2340.08	275.73	101.188	1846.02	59.111	67.16	8922329	8032219	418002	472108	0.866	0.153	1.019	243.643	108.044	13.361	15048072	3240475	5920998	5886599	0.342	0.225	0.568	5.568	0.153	5.719	2411433	346945	2575	176568
Tg	Het	16	40000	3	53	16	69	90	21	2587.89	2297.8	290.084	100.999	1771.51	64.201	65.006	8922329	8032219	418002	472108	0.97	0.163	1.133	259.581	112.675	14.168	15048072	3240475	5920998	5886599	0.372	0.204	0.575	5.786	0.166	5.949	2608550	378764	2428	188352
Tg	KO	16	40000	3	75	19	94	115	22	2615.84	2340.09	275.754	101.225	1846.02	59.111	67.16	8922329	8032219	418002	472108	0.866	0.153	1.019	243.643	108.044	13.361	15048072	3240475	5920998	5886599	0.342	0.225	0.568	5.581	0.177	5.756	2411433	346945	2575	175596
Tg	Het	16	40000	5	52	17	69	90	21	2588	2297.87	290.128	101.112	1771.51	64.201	65.006	8922329	8032219	418002	472108	0.97	0.163	1.133	259.581	112.675	14.168	15048072	3240475	5920998	5886599	0.372	0.204	0.575	5.854	0.21	6.062	2608550	378764	2428	189104
Tg	KO	16	40000	5	76	21	97	118	22	2615.82	2340.08	275.743	101.205	1846.02	59.111	67.16	8922329	8032219	418002	472108	0.866	0.153	1.019	243.643	108.044	13.361	15048072	3240475	5920998	5886599	0.342	0.225	0.568	5.571	0.166	5.736	2411433	346945	2575	175432
Tg	Het	16	40000	7	51	18	69	90	21	2588.04	2297.9	290.136	101.154	1771.51	64.201	65.006	8922329	8032219	418002	472108	0.97	0.163	1.133	259.581	112.675	14.168	15048072	3240475	5920998	5886599	0.372	0.204	0.575	5.888	0.218	6.104	2608550	378764	2428	188484
Tg	KO	16	40000	7	76	21	97	118	22	2615.69	2339.96	275.725	101.07	1846.02	59.111	67.16	8922329	8032219	418002	472108	0.866	0.153	1.019	243.643	108.044	13.361	15048072	3240475	5920998	5886599	0.342	0.225	0.568	5.455	0.148	5.601	2411433	346945	2575	177568
Tg	Het	16	50000	1	64	1	65	86	17	2588.03	2297.94	290.092	101.147	1771.51	64.201	65.006	8922329	8032219	418002	472108	0.97	0.163	1.133	259.581	112.675	14.168	15048072	3240475	5920998	5886599	0.372	0.204	0.575	5.925	0.174	6.097	2608550	378764	2449	189188
Tg	KO	16	50000	1	86	2	88	109	22	2615.69	2339.95	275.734	101.07	1846.02	59.111	67.16	8922329	8032219	418002	472108	0.866	0.153	1.019	243.643	108.044	13.361	15048072	3240475	5920998	5886599	0.342	0.225	0.568	5.446	0.157	5.601	2411433	346945	2604	176460
Tg	Het	16	50000	3	54	16	70	91	21	2588.15	2298.02	290.133	101.268	1771.51	64.201	65.006	8922329	8032219	418002	472108	0.97	0.163	1.133	259.581	112.675	14.168	15048072	3240475	5920998	5886599	0.372	0.204	0.575	6.005	0.215	6.218	2608550	378764	2449	188548
Tg	KO	16	50000	3	75	19	94	115	22	2615.59	2339.87	275.724	100.975	1846.02	59.111	67.16	8922329	8032219	418002	472108	0.866	0.153	1.019	243.643	108.044	13.361	15048072	3240475	5920998	5886599	0.342	0.225	0.568	5.361	0.147	5.506	2411433	346945	2604	175984
Tg	Het	16	50000	5	53	17	70	91	21	2587.96	2297.89	290.072	101.079	1771.51	64.201	65.006	8922329	8032219	418002	472108	0.97	0.163	1.133	259.581	112.675	14.168	15048072	3240475	5920998	5886599	0.372	0.204	0.575	5.877	0.154	6.029	2608550	378764	2449	189972
Tg	KO	16	50000	5	76	21	97	118	22	2615.87	2340.1	275.769	101.252	1846.02	59.111	67.16	8922329	8032219	418002	472108	0.866	0.153	1.019	243.643	108.044	13.361	15048072	3240475	5920998	5886599	0.342	0.225	0.568	5.593	0.192	5.783	2411433	346945	2604	176704
Tg	Het	16	50000	7	52	18	70	91	21	2588.07	2298	290.071	101.184	1771.51	64.201	65.006	8922329	8032219	418002	472108	0.97	0.163	1.133	259.581	112.675	14.168	15048072	3240475	5920998	5886599	0.372	0.204	0.575	5.984	0.153	6.134	2608550	378764	2449	189624
Tg	KO	16	50000	7	76	21	97	118	22	2615.83	2340.07	275.752	101.208	1846.02	59.111	67.16	8922329	8032219	418002	472108	0.866	0.153	1.019	243.643	108.044	13.361	15048072	3240475	5920998	5886599	0.342	0.225	0.568	5.566	0.175	5.739	2411433	346945	2604	176456
Tg	Het	11	10000	9	73	23	96	135	27	3830.41	3285.65	544.759	165.294	1771.51	64.201	65.006	8922329	8032219	418002	472108	5.315	0.764	6.078	743.23	238.547	34.578	15048072	3240475	5920998	5886599	1.274	0.623	1.897	21.088	2.077	23.157	8211181	417299	4428	457608
Tg	KO	11	10000	9	111	19	130	169	27	3787.51	3267.16	520.344	158.891	1846.02	59.111	67.16	8922329	8032219	418002	472108	4.876	0.75	5.624	698.926	229.115	32.722	15048072	3240475	5920998	5886599	1.154	0.641	1.795	17.264	1.612	18.868	7588710	381886	4778	424064
Tg	Het	11	20000	9	75	24	99	143	27	3832.15	3287.56	544.592	167.042	1771.51	64.201	65.006	8922329	8032219	418002	472108	5.315	0.764	6.078	743.23	238.547	34.578	15048072	3240475	5920998	5886599	1.274	0.623	1.897	22.998	1.91	24.905	8211181	417299	4693	459976
Tg	KO	11	20000	9	112	21	133	177	27	3790.08	3269.8	520.271	161.461	1846.02	59.111	67.16	8922329	8032219	418002	472108	4.876	0.75	5.624	698.926	229.115	32.722	15048072	3240475	5920998	5886599	1.154	0.641	1.795	19.908	1.539	21.438	7588710	381886	5053	426400
Tg	Het	11	30000	9	76	24	100	144	27	3834.5	3289.9	544.602	169.409	1771.51	64.201	65.006	8922329	8032219	418002	472108	5.315	0.764	6.078	743.23	238.547	34.578	15048072	3240475	5920998	5886599	1.274	0.623	1.897	25.337	1.92	27.272	8211181	417299	4852	458464
Tg	KO	11	30000	9	116	21	137	181	27	3787.82	3267.72	520.104	159.211	1846.02	59.111	67.16	8922329	8032219	418002	472108	4.876	0.75	5.624	698.926	229.115	32.722	15048072	3240475	5920998	5886599	1.154	0.641	1.795	17.823	1.372	19.188	7588710	381886	5147	425788
Tg	Het	11	40000	9	76	24	100	144	27	3830.84	3286.38	544.464	165.735	1771.51	64.201	65.006	8922329	8032219	418002	472108	5.315	0.764	6.078	743.23	238.547	34.578	15048072	3240475	5920998	5886599	1.274	0.623	1.897	21.818	1.782	23.598	8211181	417299	4899	459184
Tg	KO	11	40000	9	117	22	139	183	27	3788.15	3267.96	520.185	159.554	1846.02	59.111	67.16	8922329	8032219	418002	472108	4.876	0.75	5.624	698.926	229.115	32.722	15048072	3240475	5920998	5886599	1.154	0.641	1.795	18.066	1.453	19.531	7588710	381886	5211	424736
Tg	Het	11	50000	9	77	24	101	145	27	3834.82	3289.85	544.966	169.713	1771.51	64.201	65.006	8922329	8032219	418002	472108	5.315	0.764	6.078	743.23	238.547	34.578	15048072	3240475	5920998	5886599	1.274	0.623	1.897	25.294	2.284	27.576	8211181	417299	4938	458612
Tg	KO	11	50000	9	117	22	139	183	27	3789.26	3269.17	520.092	160.653	1846.02	59.111	67.16	8922329	8032219	418002	472108	4.876	0.75	5.624	698.926	229.115	32.722	15048072	3240475	5920998	5886599	1.154	0.641	1.795	19.272	1.36	20.63	7588710	381886	5255	425008
Tg	Het	12	10000	9	73	23	96	135	27	3936.13	3330.83	605.304	166.598	1771.51	64.201	65.006	8922329	8032219	418002	472108	4.416	0.678	5.093	766.622	269.1	36.31	15048072	3240475	5920998	5886599	1.165	0.613	1.777	20.491	1.612	22.102	7953425	417216	4428	446400
Tg	KO	12	10000	9	111	19	130	169	27	3826.07	3264.48	561.594	158.914	1846.02	59.111	67.16	8922329	8032219	418002	472108	4.039	0.678	4.716	697.798	250.111	33.316	15048072	3240475	5920998	5886599	1.079	0.652	1.731	17.751	0.931	18.675	7340107	381787	4778	413428
Tg	Het	12	20000	9	75	24	99	143	27	3937.54	3331.88	605.661	168	1771.51	64.201	65.006	8922329	8032219	418002	472108	4.416	0.678	5.093	766.622	269.1	36.31	15048072	3240475	5920998	5886599	1.165	0.613	1.777	21.545	1.969	23.504	7953425	417216	4693	445544
Tg	KO	12	20000	9	112	21	133	177	27	3825.63	3263.65	561.978	158.494	1846.02	59.111	67.16	8922329	8032219	418002	472108	4.039	0.678	4.716	697.798	250.111	33.316	15048072	3240475	5920998	5886599	1.079	0.652	1.731	16.922	1.315	18.255	7340107	381787	5053	412356
Tg	Het	12	30000	9	76	24	100	144	27	3938.72	3333.27	605.446	169.176	1771.51	64.201	65.006	8922329	8032219	418002	472108	4.416	0.678	5.093	766.622	269.1	36.31	15048072	3240475	5920998	5886599	1.165	0.613	1.777	22.935	1.754	24.68	7953425	417216	4852	446272
Tg	KO	12	30000	9	116	21	137	181	27	3825.8	3263.59	562.208	158.646	1846.02	59.111	67.16	8922329	8032219	418002	472108	4.039	0.678	4.716	697.798	250.111	33.316	15048072	3240475	5920998	5886599	1.079	0.652	1.731	16.865	1.545	18.407	7340107	381787	5147	414212
Tg	Het	12	40000	9	76	24	100	144	27	3935.86	3330.18	605.682	166.324	1771.51	64.201	65.006	8922329	8032219	418002	472108	4.416	0.678	5.093	766.622	269.1	36.31	15048072	3240475	5920998	5886599	1.165	0.613	1.777	19.842	1.99	21.828	7953425	417216	4899	445148
Tg	KO	12	40000	9	117	22	139	183	27	3828.05	3266.02	562.031	160.888	1846.02	59.111	67.16	8922329	8032219	418002	472108	4.039	0.678	4.716	697.798	250.111	33.316	15048072	3240475	5920998	5886599	1.079	0.652	1.731	19.29	1.368	20.649	7340107	381787	5211	412776
Tg	Het	12	50000	9	77	24	101	145	27	3939.93	3334.37	605.559	170.395	1771.51	64.201	65.006	8922329	8032219	418002	472108	4.416	0.678	5.093	766.622	269.1	36.31	15048072	3240475	5920998	5886599	1.165	0.613	1.777	24.038	1.867	25.899	7953425	417216	4938	448460
Tg	KO	12	50000	9	117	22	139	183	27	3826.18	3264.1	562.075	159.019	1846.02	59.111	67.16	8922329	8032219	418002	472108	4.039	0.678	4.716	697.798	250.111	33.316	15048072	3240475	5920998	5886599	1.079	0.652	1.731	17.375	1.412	18.78	7340107	381787	5255	414120
Tg	Het	16	10000	9	49	17	66	86	21	2591.17	2300.68	290.49	104.283	1771.51	64.201	65.006	8922329	8032219	418002	472108	0.97	0.163	1.133	259.581	112.675	14.168	15048072	3240475	5920998	5886599	0.372	0.204	0.575	8.664	0.572	9.233	2608550	378764	2197	188448
Tg	KO	16	10000	9	70	19	89	109	22	2617.73	2341.41	276.324	103.11	1846.02	59.111	67.16	8922329	8032219	418002	472108	0.866	0.153	1.019	243.643	108.044	13.361	15048072	3240475	5920998	5886599	0.342	0.225	0.568	6.897	0.747	7.641	2411433	346945	2364	177480
Tg	Het	16	20000	9	51	18	69	90	21	2589.05	2298.83	290.219	102.169	1771.51	64.201	65.006	8922329	8032219	418002	472108	0.97	0.163	1.133	259.581	112.675	14.168	15048072	3240475	5920998	5886599	0.372	0.204	0.575	6.818	0.301	7.119	2608550	378764	2323	187436
Tg	KO	16	20000	9	72	20	92	113	22	2620.85	2344.25	276.607	106.247	1846.02	59.111	67.16	8922329	8032219	418002	472108	0.866	0.153	1.019	243.643	108.044	13.361	15048072	3240475	5920998	5886599	0.342	0.225	0.568	9.737	1.03	10.778	2411433	346945	2494	176456
Tg	Het	16	30000	9	52	18	70	91	21	2589.13	2298.81	290.317	102.246	1771.51	64.201	65.006	8922329	8032219	418002	472108	0.97	0.163	1.133	259.581	112.675	14.168	15048072	3240475	5920998	5886599	0.372	0.204	0.575	6.797	0.399	7.196	2608550	378764	2403	189360
Tg	KO	16	30000	9	75	20	95	116	22	2620.57	2344.1	276.474	105.952	1846.02	59.111	67.16	8922329	8032219	418002	472108	0.866	0.153	1.019	243.643	108.044	13.361	15048072	3240475	5920998	5886599	0.342	0.225	0.568	9.589	0.897	10.483	2411433	346945	2539	175272
Tg	Het	16	40000	9	52	18	70	91	21	2593.67	2303.01	290.665	106.801	1771.51	64.201	65.006	8922329	8032219	418002	472108	0.97	0.163	1.133	259.581	112.675	14.168	15048072	3240475	5920998	5886599	0.372	0.204	0.575	10.993	0.747	11.751	2608550	378764	2428	188768
Tg	KO	16	40000	9	76	21	97	118	22	2618.27	2342.1	276.165	103.678	1846.02	59.111	67.16	8922329	8032219	418002	472108	0.866	0.153	1.019	243.643	108.044	13.361	15048072	3240475	5920998	5886599	0.342	0.225	0.568	7.592	0.588	8.209	2411433	346945	2575	174732
Tg	Het	16	50000	9	53	18	71	92	21	2592.48	2301.74	290.738	105.594	1771.51	64.201	65.006	8922329	8032219	418002	472108	0.97	0.163	1.133	259.581	112.675	14.168	15048072	3240475	5920998	5886599	0.372	0.204	0.575	9.728	0.82	10.544	2608550	378764	2449	188504
Tg	KO	16	50000	9	76	21	97	118	22	2619.61	2343.33	276.282	104.99	1846.02	59.111	67.16	8922329	8032219	418002	472108	0.866	0.153	1.019	243.643	108.044	13.361	15048072	3240475	5920998	5886599	0.342	0.225	0.568	8.819	0.705	9.521	2411433	346945	2604	174744
Tg	Het	8	10000	9	73	23	96	135	27	4018.64	3503.28	515.354	177.888	1771.51	64.201	65.006	8922329	8032219	418002	472108	7.855	1.132	9.008	848.895	223.529	37.398	15048072	3240475	5920998	5886599	1.343	0.88	2.221	24.782	2.083	26.857	8775200	417429	4428	484048
Tg	KO	8	10000	9	111	19	130	169	27	3927.64	3462.01	465.629	169.485	1846.02	59.111	67.16	8922329	8032219	418002	472108	7.17	1.067	9.847	794.163	201.676	34.944	15048072	3240475	5920998	5886599	1.216	0.771	1.986	19.281	1.328	20.604	8136774	382028	4778	453032
Tg	Het	8	20000	9	75	24	99	143	27	4014.45	3499.25	515.197	173.73	1771.51	64.201	65.006	8922329	8032219	418002	472108	7.855	1.132	9.008	848.895	223.529	37.398	15048072	3240475	5920998	5886599	1.343	0.88	2.221	20.751	1.926	22.699	8775200	417429	4693	483460
Tg	KO	8	20000	9	112	21	133	177	27	3929.36	3463.86	465.497	171.201	1846.02	59.111	67.16	8922329	8032219	418002	472108	7.17	1.067	9.847	794.163	201.676	34.944	15048072	3240475	5920998	5886599	1.216	0.771	1.986	21.133	1.196	22.32	8136774	382028	5053	452532
Tg	Het	8	30000	9	76	24	100	144	27	4016.13	3500.56	515.565	175.421	1771.51	64.201	65.006	8922329	8032219	418002	472108	7.855	1.132	9.008	848.895	223.529	37.398	15048072	3240475	5920998	5886599	1.343	0.88	2.221	22.062	2.294	24.39	8775200	417429	4852	485144
Tg	KO	8	30000	9	116	21	137	181	27	3927.54	3461.87	465.673	169.409	1846.02	59.111	67.16	8922329	8032219	418002	472108	7.17	1.067	9.847	794.163	201.676	34.944	15048072	3240475	5920998	5886599	1.216	0.771	1.986	19.141	1.372	20.528	8136774	382028	5147	453284
Tg	Het	8	40000	9	76	24	100	144	27	4019.7	3504.23	515.473	178.95	1771.51	64.201	65.006	8922329	8032219	418002	472108	7.855	1.132	9.008	848.895	223.529	37.398	15048072	3240475	5920998	5886599	1.343	0.88	2.221	25.727	2.202	27.919	8775200	417429	4899	483992
Tg	KO	8	40000	9	117	22	139	183	27	3928.24	3462.35	465.897	170.089	1846.02	59.111	67.16	8922329	8032219	418002	472108	7.17	1.067	9.847	794.163	201.676	34.944	15048072	3240475	5920998	5886599	1.216	0.771	1.986	19.621	1.596	21.208	8136774	382028	5211	452140
Tg	Het	8	50000	9	77	24	101	145	27	4015.96	3500.39	515.567	175.235	1771.51	64.201	65.006	8922329	8032219	418002	472108	7.855	1.132	9.008	848.895	223.529	37.398	15048072	3240475	5920998	5886599	1.343	0.88	2.221	21.89	2.296	24.204	8775200	417429	4938	485944
Tg	KO	8	50000	9	117	22	139	183	27	3928.01	3462.19	465.816	169.853	1846.02	59.111	67.16	8922329	8032219	418002	472108	7.17	1.067	9.847	794.163	201.676	34.944	15048072	3240475	5920998	5886599	1.216	0.771	1.986	19.465	1.515	20.972	8136774	382028	5255	450580
