# Supplementary material for: Read-Split-Run: an improved bioinformatics pipeline for identification of genome-wide non-canonical spliced regions using RNA-Seq data
Source: BMC Genomics. 2016 Aug 22;17(Suppl 7):503. doi: 10.1186/s12864-016-2896-7 (PMC5001233; doi:10.1186/s12864-016-2896-7)
Supplement: Additional file 4: — Statistics reported by RSR for 64 test cases for the Dtt sample. This file contains all supplementary results for 64 test cases for the Dtt sample. (XLSX 79 kb) [file 12864_2016_2896_MOESM4_ESM.xlsx]

## Sheet: results_dtt_new.tsv
Test Parameters					Test Results					Total running time				First Bowtie phase running time, statistics							Running time to create split files			Second Bowtie phase running time, statistics							Reformatting output after bowtie			Running time, statistics for finding matched pairs and supporting reads
TgDtt	HetKO	MS	MD	BB	novelUnique	knownUnique	totalUnique	totalJunctions	maxSupport	total_secs	total_userSecs	total_sysSecs	total_elapsedSecs	bowtie1_userSecs	bowtie1_sysSecs	bowtie1_elapsedSecs	bowtie1_processed	bowtie1_aligned	bowtie1_failed	bowtie1_max	srr_userSecs	srr_sysSecs	srr_elapsedSecs	bowtie2_userSecs	bowtie2_sysSecs	bowtie2_elapsedSecs	bowtie2_processed	bowtie2_aligned	bowtie2_failed	bowtie2_max	sfc_userSecs	sfc_sysSecs	sfc_elapsedSecs	sp_userSecs	sp_sysSecs	sp_elapsedSecs	spLineCount	uniqueReadIds	matchedPairs	memory KB
Dtt	Het	11	10000	3	3361	154	3515	6096	1380	97141.4	69488.6	27652.8	12504.4	5591.17	168.381	195.437	23442681	20932884	2055557	454240	155.482	27.192	182.6	28275.3	12676.9	1368.7	281097264	95875576	133101749	52119939	52.515	34.595	123.193	7138.82	2068.91	9265.79	240262116	2337394	457615	13745768
Dtt	KO	11	10000	3	3156	118	3274	5855	2717	99846.5	70415.3	29431.2	7714.21	5408.01	197.128	190.313	23442681	20932884	2055557	454240	179.291	31.809	226.502	30493.7	14411.2	1500.39	281097264	95875576	133101749	52119939	57.64	39.665	141.674	3782.98	340.158	4154.93	258145225	2709690	464860	15933988
Dtt	Het	11	10000	5	3290	197	3487	6107	1380	90372.4	64688	25684.4	5676.65	5591.17	168.381	195.437	23442681	20932884	2055557	454240	155.482	27.192	182.6	28275.3	12676.9	1368.7	281097264	95875576	133101749	52119939	52.515	34.595	123.193	2338.21	100.518	2438.01	240262116	2337394	457615	13763140
Dtt	KO	11	10000	5	3112	136	3248	5868	2717	97731.5	68552.4	29179.1	5583.2	5408.01	197.128	190.313	23442681	20932884	2055557	454240	179.291	31.809	226.502	30493.7	14411.2	1500.39	281097264	95875576	133101749	52119939	57.64	39.665	141.674	1920.07	88.022	2023.92	258145225	2709690	464860	15967120
Dtt	Het	11	10000	7	3275	198	3473	6116	1380	90995.7	65384.2	25611.5	6299.4	5591.17	168.381	195.437	23442681	20932884	2055557	454240	155.482	27.192	182.6	28275.3	12676.9	1368.7	281097264	95875576	133101749	52119939	52.515	34.595	123.193	3034.37	27.608	3060.76	240262116	2337394	457615	13765472
Dtt	KO	11	10000	7	3101	137	3238	5881	2717	98190.9	69056.1	29134.8	6026.85	5408.01	197.128	190.313	23442681	20932884	2055557	454240	179.291	31.809	226.502	30493.7	14411.2	1500.39	281097264	95875576	133101749	52119939	57.64	39.665	141.674	2423.73	43.792	2467.58	258145225	2709690	464860	15974088
Dtt	Het	11	10000	9	3265	198	3463	6130	1380	91093.9	65477.7	25616.2	6397.44	5591.17	168.381	195.437	23442681	20932884	2055557	454240	155.482	27.192	182.6	28275.3	12676.9	1368.7	281097264	95875576	133101749	52119939	52.515	34.595	123.193	3127.88	32.333	3158.8	240262116	2337394	457615	13767904
Dtt	KO	11	10000	9	3090	137	3227	5894	2717	98012.3	68881.2	29131.1	5848.39	5408.01	197.128	190.313	23442681	20932884	2055557	454240	179.291	31.809	226.502	30493.7	14411.2	1500.39	281097264	95875576	133101749	52119939	57.64	39.665	141.674	2248.88	40.001	2289.12	258145225	2709690	464860	15979312
Dtt	Het	11	20000	3	3563	170	3733	6447	1380	99905.9	72870.6	27035.3	15248.6	5591.17	168.381	195.437	23442681	20932884	2055557	454240	155.482	27.192	182.6	28275.3	12676.9	1368.7	281097264	95875576	133101749	52119939	52.515	34.595	123.193	10520.8	1451.44	12009.9	240262116	2337394	573033	16684960
Dtt	KO	11	20000	3	3281	121	3402	6116	2717	99274	70144.5	29129.5	7110.27	5408.01	197.128	190.313	23442681	20932884	2055557	454240	179.291	31.809	226.502	30493.7	14411.2	1500.39	281097264	95875576	133101749	52119939	57.64	39.665	141.674	3512.16	38.41	3550.99	258145225	2709690	572600	18911384
Dtt	Het	11	20000	5	3504	209	3713	6457	1380	91211.5	65488.9	25722.6	6517.07	5591.17	168.381	195.437	23442681	20932884	2055557	454240	155.482	27.192	182.6	28275.3	12676.9	1368.7	281097264	95875576	133101749	52119939	52.515	34.595	123.193	3139.07	138.721	3278.43	240262116	2337394	573033	16989780
Dtt	KO	11	20000	5	3242	141	3383	6127	2717	98554.1	69397.7	29156.5	6397.47	5408.01	197.128	190.313	23442681	20932884	2055557	454240	179.291	31.809	226.502	30493.7	14411.2	1500.39	281097264	95875576	133101749	52119939	57.64	39.665	141.674	2765.36	65.397	2838.2	258145225	2709690	572600	19242380
Dtt	Het	11	20000	7	3483	210	3693	6464	1380	92622.2	66991.2	25631.1	7925.1	5591.17	168.381	195.437	23442681	20932884	2055557	454240	155.482	27.192	182.6	28275.3	12676.9	1368.7	281097264	95875576	133101749	52119939	52.515	34.595	123.193	4641.37	47.168	4686.46	240262116	2337394	573033	17216652
Dtt	KO	11	20000	7	3227	142	3369	6140	2717	98436.2	69310.9	29125.3	6272.36	5408.01	197.128	190.313	23442681	20932884	2055557	454240	179.291	31.809	226.502	30493.7	14411.2	1500.39	281097264	95875576	133101749	52119939	57.64	39.665	141.674	2678.56	34.206	2713.08	258145225	2709690	572600	19466832
Dtt	Het	11	20000	9	3477	210	3687	6480	1380	92567.7	66930.9	25636.8	7871.97	5591.17	168.381	195.437	23442681	20932884	2055557	454240	155.482	27.192	182.6	28275.3	12676.9	1368.7	281097264	95875576	133101749	52119939	52.515	34.595	123.193	4581.08	52.941	4633.33	240262116	2337394	573033	17435156
Dtt	KO	11	20000	9	3216	142	3358	6151	2717	98373	69255.8	29117.2	6207.44	5408.01	197.128	190.313	23442681	20932884	2055557	454240	179.291	31.809	226.502	30493.7	14411.2	1500.39	281097264	95875576	133101749	52119939	57.64	39.665	141.674	2623.45	26.107	2648.16	258145225	2709690	572600	19722548
Dtt	Het	11	40000	3	3689	175	3864	6669	1380	100117	73121.8	26995.4	15462.4	5591.17	168.381	195.437	23442681	20932884	2055557	454240	155.482	27.192	182.6	28275.3	12676.9	1368.7	281097264	95875576	133101749	52119939	52.515	34.595	123.193	10772	1411.48	12223.8	240262116	2337394	599672	16766808
Dtt	KO	11	40000	3	3364	125	3489	6294	2717	99116.6	69977.7	29138.9	6950.6	5408.01	197.128	190.313	23442681	20932884	2055557	454240	179.291	31.809	226.502	30493.7	14411.2	1500.39	281097264	95875576	133101749	52119939	57.64	39.665	141.674	3345.37	47.874	3391.33	258145225	2709690	593790	18989544
Dtt	Het	11	40000	5	3624	217	3841	6679	1380	91529	65801.2	25727.8	6835.48	5591.17	168.381	195.437	23442681	20932884	2055557	454240	155.482	27.192	182.6	28275.3	12676.9	1368.7	281097264	95875576	133101749	52119939	52.515	34.595	123.193	3451.38	143.941	3596.84	240262116	2337394	599672	17069236
Dtt	KO	11	40000	5	3323	145	3468	6306	2717	98721.2	69512.1	29209.1	6558.85	5408.01	197.128	190.313	23442681	20932884	2055557	454240	179.291	31.809	226.502	30493.7	14411.2	1500.39	281097264	95875576	133101749	52119939	57.64	39.665	141.674	2879.79	118.043	2999.57	258145225	2709690	593790	19314604
Dtt	Het	11	40000	7	3606	218	3824	6688	1380	92515.6	66882.9	25632.6	7818.74	5591.17	168.381	195.437	23442681	20932884	2055557	454240	155.482	27.192	182.6	28275.3	12676.9	1368.7	281097264	95875576	133101749	52119939	52.515	34.595	123.193	4533.11	48.743	4580.1	240262116	2337394	599672	17295920
Dtt	KO	11	40000	7	3310	146	3456	6320	2717	98707.3	69583.4	29123.9	6541.42	5408.01	197.128	190.313	23442681	20932884	2055557	454240	179.291	31.809	226.502	30493.7	14411.2	1500.39	281097264	95875576	133101749	52119939	57.64	39.665	141.674	2951.08	32.843	2982.15	258145225	2709690	593790	19543288
Dtt	Het	11	40000	9	3606	218	3824	6702	1380	92870.1	67223.4	25646.8	8175.39	5591.17	168.381	195.437	23442681	20932884	2055557	454240	155.482	27.192	182.6	28275.3	12676.9	1368.7	281097264	95875576	133101749	52119939	52.515	34.595	123.193	4873.59	62.86	4936.76	240262116	2337394	599672	17519240
Dtt	KO	11	40000	9	3308	146	3454	6332	2717	98599.4	69478.7	29120.6	6433.89	5408.01	197.128	190.313	23442681	20932884	2055557	454240	179.291	31.809	226.502	30493.7	14411.2	1500.39	281097264	95875576	133101749	52119939	57.64	39.665	141.674	2846.41	29.565	2874.62	258145225	2709690	593790	19798676
Dtt	Het	11	50000	3	3722	177	3899	6717	1380	99889.1	73019.3	26869.8	15236.2	5591.17	168.381	195.437	23442681	20932884	2055557	454240	155.482	27.192	182.6	28275.3	12676.9	1368.7	281097264	95875576	133101749	52119939	52.515	34.595	123.193	10669.5	1285.93	11997.5	240262116	2337394	604953	16776120
Dtt	KO	11	50000	3	3390	127	3517	6335	2717	99141.3	70009.4	29132	6977.82	5408.01	197.128	190.313	23442681	20932884	2055557	454240	179.291	31.809	226.502	30493.7	14411.2	1500.39	281097264	95875576	133101749	52119939	57.64	39.665	141.674	3377.03	40.904	3418.55	258145225	2709690	597881	18994816
Dtt	Het	11	50000	5	3658	217	3875	6728	1380	91458.6	65727.4	25731.3	6766.51	5591.17	168.381	195.437	23442681	20932884	2055557	454240	155.482	27.192	182.6	28275.3	12676.9	1368.7	281097264	95875576	133101749	52119939	52.515	34.595	123.193	3377.57	147.377	3527.88	240262116	2337394	604953	17080420
Dtt	KO	11	50000	5	3346	148	3494	6347	2717	98920.8	69715.9	29204.9	6762.91	5408.01	197.128	190.313	23442681	20932884	2055557	454240	179.291	31.809	226.502	30493.7	14411.2	1500.39	281097264	95875576	133101749	52119939	57.64	39.665	141.674	3083.55	113.874	3203.63	258145225	2709690	597881	19324068
Dtt	Het	11	50000	7	3635	218	3853	6737	1380	92889	67261.7	25627.3	8194.36	5591.17	168.381	195.437	23442681	20932884	2055557	454240	155.482	27.192	182.6	28275.3	12676.9	1368.7	281097264	95875576	133101749	52119939	52.515	34.595	123.193	4911.91	43.419	4955.72	240262116	2337394	604953	17308396
Dtt	KO	11	50000	7	3326	149	3475	6359	2717	98633.2	69503.8	29129.4	6467.7	5408.01	197.128	190.313	23442681	20932884	2055557	454240	179.291	31.809	226.502	30493.7	14411.2	1500.39	281097264	95875576	133101749	52119939	57.64	39.665	141.674	2871.48	38.321	2908.43	258145225	2709690	597881	19550152
Dtt	Het	11	50000	9	3639	218	3857	6752	1380	93074.3	67441.6	25632.7	8376.22	5591.17	168.381	195.437	23442681	20932884	2055557	454240	155.482	27.192	182.6	28275.3	12676.9	1368.7	281097264	95875576	133101749	52119939	52.515	34.595	123.193	5091.78	48.816	5137.59	240262116	2337394	604953	17528904
Dtt	KO	11	50000	9	3328	149	3477	6372	2717	98652.9	69527	29125.8	6487.43	5408.01	197.128	190.313	23442681	20932884	2055557	454240	179.291	31.809	226.502	30493.7	14411.2	1500.39	281097264	95875576	133101749	52119939	57.64	39.665	141.674	2894.71	34.765	2928.15	258145225	2709690	597881	19805428
Dtt	Het	16	10000	3	3281	163	3444	5922	1380	78389.4	57288.3	21101.1	6552.65	5591.17	168.381	195.437	23442681	20932884	2055557	454240	126.158	21.809	158.318	23876.5	10425.9	1147.45	281097264	95875576	133101749	52119939	44.646	28.825	102.524	3773.39	30.305	3801.47	201651862	2218537	448738	11873452
Dtt	KO	16	10000	3	3055	112	3167	5645	2377	85112.1	61485.3	23626.8	6915.28	5408.01	197.128	190.313	23442681	20932884	2055557	454240	144.499	26.068	188.529	26037.6	11644.3	1260.76	281097264	95875576	133101749	52119939	46.346	29.81	111.697	3811.26	85.129	3903.22	215673351	2549370	455675	13714452
Dtt	Het	16	10000	5	3201	201	3402	5934	1380	77396.9	56226.5	21170.4	5562.38	5591.17	168.381	195.437	23442681	20932884	2055557	454240	126.158	21.809	158.318	23876.5	10425.9	1147.45	281097264	95875576	133101749	52119939	44.646	28.825	102.524	2711.62	99.608	2811.19	201651862	2218537	448738	11888500
Dtt	KO	16	10000	5	2994	130	3124	5656	2377	82906.7	59299.3	23607.3	4704.08	5408.01	197.128	190.313	23442681	20932884	2055557	454240	144.499	26.068	188.529	26037.6	11644.3	1260.76	281097264	95875576	133101749	52119939	46.346	29.81	111.697	1625.31	65.627	1692.02	215673351	2549370	455675	12726756
Dtt	Het	16	10000	7	3180	201	3381	5944	1380	78712.5	57610.5	21102	6875.1	5591.17	168.381	195.437	23442681	20932884	2055557	454240	126.158	21.809	158.318	23876.5	10425.9	1147.45	281097264	95875576	133101749	52119939	44.646	28.825	102.524	4095.63	31.192	4123.92	201651862	2218537	448738	11894340
Dtt	KO	16	10000	7	2973	131	3104	5667	2377	85074	61391.9	23682.1	6870.56	5408.01	197.128	190.313	23442681	20932884	2055557	454240	144.499	26.068	188.529	26037.6	11644.3	1260.76	281097264	95875576	133101749	52119939	46.346	29.81	111.697	3717.85	140.39	3858.51	215673351	2549370	455675	13755488
Dtt	Het	16	10000	9	3180	201	3381	5956	1380	78734.6	57631.4	21103.2	6897.15	5591.17	168.381	195.437	23442681	20932884	2055557	454240	126.158	21.809	158.318	23876.5	10425.9	1147.45	281097264	95875576	133101749	52119939	44.646	28.825	102.524	4116.45	32.419	4145.97	201651862	2218537	448738	11892904
Dtt	KO	16	10000	9	2972	131	3103	5678	2377	85164.7	61335.6	23829.1	6963.35	5408.01	197.128	190.313	23442681	20932884	2055557	454240	144.499	26.068	188.529	26037.6	11644.3	1260.76	281097264	95875576	133101749	52119939	46.346	29.81	111.697	3661.53	287.399	3951.29	215673351	2549370	455675	13760964
Dtt	Het	16	20000	3	3486	172	3658	6262	1380	81334	60182.7	21151.3	9496.22	5591.17	168.381	195.437	23442681	20932884	2055557	454240	126.158	21.809	158.318	23876.5	10425.9	1147.45	281097264	95875576	133101749	52119939	44.646	28.825	102.524	6667.76	80.546	6745.04	201651862	2218537	563553	14811480
Dtt	KO	16	20000	3	3176	117	3293	5897	2377	86464.1	62854.2	23609.9	8259.18	5408.01	197.128	190.313	23442681	20932884	2055557	454240	144.499	26.068	188.529	26037.6	11644.3	1260.76	281097264	95875576	133101749	52119939	46.346	29.81	111.697	5180.16	68.192	5247.12	215673351	2549370	562840	16688344
Dtt	Het	16	20000	5	3414	213	3627	6275	1380	78386.7	57157.4	21229.2	6559.65	5591.17	168.381	195.437	23442681	20932884	2055557	454240	126.158	21.809	158.318	23876.5	10425.9	1147.45	281097264	95875576	133101749	52119939	44.646	28.825	102.524	3642.53	158.455	3808.47	201651862	2218537	563553	15110452
Dtt	KO	16	20000	5	3124	135	3259	5907	2377	83947.5	60352.4	23595	5754.03	5408.01	197.128	190.313	23442681	20932884	2055557	454240	144.499	26.068	188.529	26037.6	11644.3	1260.76	281097264	95875576	133101749	52119939	46.346	29.81	111.697	2678.38	53.342	2741.97	215673351	2549370	562840	17012192
Dtt	Het	16	20000	7	3383	213	3596	6284	1380	81150.7	59939.5	21211.1	9314.05	5591.17	168.381	195.437	23442681	20932884	2055557	454240	126.158	21.809	158.318	23876.5	10425.9	1147.45	281097264	95875576	133101749	52119939	44.646	28.825	102.524	6424.65	140.336	6562.86	201651862	2218537	563553	15338972
Dtt	KO	16	20000	7	3094	136	3230	5918	2377	86550.4	62937.5	23612.9	8345.5	5408.01	197.128	190.313	23442681	20932884	2055557	454240	144.499	26.068	188.529	26037.6	11644.3	1260.76	281097264	95875576	133101749	52119939	46.346	29.81	111.697	5263.46	71.22	5333.44	215673351	2549370	562840	17240584
Dtt	Het	16	20000	9	3379	213	3592	6298	1380	81139.9	59924.4	21215.5	9302.91	5591.17	168.381	195.437	23442681	20932884	2055557	454240	126.158	21.809	158.318	23876.5	10425.9	1147.45	281097264	95875576	133101749	52119939	44.646	28.825	102.524	6409.51	144.747	6551.73	201651862	2218537	563553	15558108
Dtt	KO	16	20000	9	3088	136	3224	5930	2377	86485.1	62876.5	23608.6	8279.52	5408.01	197.128	190.313	23442681	20932884	2055557	454240	144.499	26.068	188.529	26037.6	11644.3	1260.76	281097264	95875576	133101749	52119939	46.346	29.81	111.697	5202.49	66.885	5267.46	215673351	2549370	562840	17496228
Dtt	Het	16	40000	3	3590	182	3772	6482	1380	81401.1	60259.4	21141.7	9563.56	5591.17	168.381	195.437	23442681	20932884	2055557	454240	126.158	21.809	158.318	23876.5	10425.9	1147.45	281097264	95875576	133101749	52119939	44.646	28.825	102.524	6744.45	70.951	6812.37	201651862	2218537	589633	14888060
Dtt	KO	16	40000	3	3244	123	3367	6077	2377	86530.5	62926	23604.5	8324.93	5408.01	197.128	190.313	23442681	20932884	2055557	454240	144.499	26.068	188.529	26037.6	11644.3	1260.76	281097264	95875576	133101749	52119939	46.346	29.81	111.697	5251.99	62.761	5312.87	215673351	2549370	583592	16762148
Dtt	Het	16	40000	5	3528	220	3748	6493	1380	78579.5	57365.7	21213.8	6750.42	5591.17	168.381	195.437	23442681	20932884	2055557	454240	126.158	21.809	158.318	23876.5	10425.9	1147.45	281097264	95875576	133101749	52119939	44.646	28.825	102.524	3850.8	142.999	3999.24	201651862	2218537	589633	15189252
Dtt	KO	16	40000	5	3202	139	3341	6086	2377	84053.8	60449.1	23604.7	5851.46	5408.01	197.128	190.313	23442681	20932884	2055557	454240	144.499	26.068	188.529	26037.6	11644.3	1260.76	281097264	95875576	133101749	52119939	46.346	29.81	111.697	2775.09	63.012	2839.4	215673351	2549370	583592	17090200
Dtt	Het	16	40000	7	3502	221	3723	6503	1380	81579.5	60426.9	21152.6	9742.14	5591.17	168.381	195.437	23442681	20932884	2055557	454240	126.158	21.809	158.318	23876.5	10425.9	1147.45	281097264	95875576	133101749	52119939	44.646	28.825	102.524	6912.03	81.786	6990.96	201651862	2218537	589633	15416828
Dtt	KO	16	40000	7	3178	140	3318	6098	2377	86407.7	62761.6	23646.1	8202.93	5408.01	197.128	190.313	23442681	20932884	2055557	454240	144.499	26.068	188.529	26037.6	11644.3	1260.76	281097264	95875576	133101749	52119939	46.346	29.81	111.697	5087.55	104.4	5190.87	215673351	2549370	583592	17319468
Dtt	Het	16	40000	9	3509	221	3730	6517	1380	81032.5	59774.4	21258.2	9198.15	5591.17	168.381	195.437	23442681	20932884	2055557	454240	126.158	21.809	158.318	23876.5	10425.9	1147.45	281097264	95875576	133101749	52119939	44.646	28.825	102.524	6259.46	187.38	6446.97	201651862	2218537	589633	15638620
Dtt	KO	16	40000	9	3183	140	3323	6110	2377	86764.5	63162.6	23601.9	8559.38	5408.01	197.128	190.313	23442681	20932884	2055557	454240	144.499	26.068	188.529	26037.6	11644.3	1260.76	281097264	95875576	133101749	52119939	46.346	29.81	111.697	5488.59	60.198	5547.32	215673351	2549370	583592	17573700
Dtt	Het	16	50000	3	3622	177	3799	6530	1380	80941.5	59771.3	21170.2	9105.05	5591.17	168.381	195.437	23442681	20932884	2055557	454240	126.158	21.809	158.318	23876.5	10425.9	1147.45	281097264	95875576	133101749	52119939	44.646	28.825	102.524	6256.42	99.431	6353.86	201651862	2218537	594658	14899028
Dtt	KO	16	50000	3	3257	124	3381	6112	2377	86550.2	62958.3	23591.8	8344.26	5408.01	197.128	190.313	23442681	20932884	2055557	454240	144.499	26.068	188.529	26037.6	11644.3	1260.76	281097264	95875576	133101749	52119939	46.346	29.81	111.697	5284.3	50.145	5332.2	215673351	2549370	587528	16769276
Dtt	Het	16	50000	5	3564	220	3784	6543	1380	78564.3	57332.5	21231.9	6732.13	5591.17	168.381	195.437	23442681	20932884	2055557	454240	126.158	21.809	158.318	23876.5	10425.9	1147.45	281097264	95875576	133101749	52119939	44.646	28.825	102.524	3817.59	161.067	3980.94	201651862	2218537	594658	15201324
Dtt	KO	16	50000	5	3221	142	3363	6122	2377	84105.2	60462.5	23642.6	5906.82	5408.01	197.128	190.313	23442681	20932884	2055557	454240	144.499	26.068	188.529	26037.6	11644.3	1260.76	281097264	95875576	133101749	52119939	46.346	29.81	111.697	2788.48	100.952	2894.76	215673351	2549370	587528	17098780
Dtt	Het	16	50000	7	3541	221	3762	6552	1380	82201.3	61040.6	21160.7	10363.1	5591.17	168.381	195.437	23442681	20932884	2055557	454240	126.158	21.809	158.318	23876.5	10425.9	1147.45	281097264	95875576	133101749	52119939	44.646	28.825	102.524	7525.75	89.903	7611.96	201651862	2218537	594658	15428140
Dtt	KO	16	50000	7	3201	143	3344	6134	2377	86019	62424.5	23594.5	7813.24	5408.01	197.128	190.313	23442681	20932884	2055557	454240	144.499	26.068	188.529	26037.6	11644.3	1260.76	281097264	95875576	133101749	52119939	46.346	29.81	111.697	4750.45	52.832	4801.18	215673351	2549370	587528	17323800
Dtt	Het	16	50000	9	3539	221	3760	6566	1380	81745.7	60592.4	21153.3	9907.19	5591.17	168.381	195.437	23442681	20932884	2055557	454240	126.158	21.809	158.318	23876.5	10425.9	1147.45	281097264	95875576	133101749	52119939	44.646	28.825	102.524	7077.51	82.532	7156.01	201651862	2218537	594658	15649400
Dtt	KO	16	50000	9	3197	143	3340	6146	2377	86450.7	62761.9	23688.8	8245.74	5408.01	197.128	190.313	23442681	20932884	2055557	454240	144.499	26.068	188.529	26037.6	11644.3	1260.76	281097264	95875576	133101749	52119939	46.346	29.81	111.697	5087.9	147.111	5233.68	215673351	2549370	587528	17580000
Dtt	Het	20	10000	3	2798	159	2957	5040	1380	68248.3	50175.1	18073.2	8075.24	5591.17	168.381	195.437	23442681	20932884	2055557	454240	106.026	18.297	143.476	19703.7	8583.39	945.613	281097264	95875576	133101749	52119939	36.116	23.715	89.009	5034.34	696.034	5756.09	161654737	1968826	387854	9563432
Dtt	KO	20	10000	3	2609	102	2711	4794	2164	72316.3	52987.3	19328.9	8318.92	5408.01	197.128	190.313	23442681	20932884	2055557	454240	121.227	21.134	157.8	21139.5	9197.73	1014.4	281097264	95875576	133101749	52119939	38.046	25.363	88.61	5141.16	689.823	5853.4	172540530	2210769	390887	11099104
Dtt	Het	20	10000	5	2732	195	2927	5044	1380	64506.8	47111.1	17395.7	4307.3	5591.17	168.381	195.437	23442681	20932884	2055557	454240	106.026	18.297	143.476	19703.7	8583.39	945.613	281097264	95875576	133101749	52119939	36.116	23.715	89.009	1970.29	18.538	1988.15	161654737	1968826	387854	9588276
Dtt	KO	20	10000	5	2573	116	2689	4806	2164	68427.1	49762.2	18664.9	4407.23	5408.01	197.128	190.313	23442681	20932884	2055557	454240	121.227	21.134	157.8	21139.5	9197.73	1014.4	281097264	95875576	133101749	52119939	38.046	25.363	88.61	1916.05	25.791	1941.7	172540530	2210769	390887	11132756
Dtt	Het	20	10000	7	2708	196	2904	5044	1380	65466.9	48050.4	17416.5	5268.37	5591.17	168.381	195.437	23442681	20932884	2055557	454240	106.026	18.297	143.476	19703.7	8583.39	945.613	281097264	95875576	133101749	52119939	36.116	23.715	89.009	2909.62	39.348	2949.22	161654737	1968826	387854	9583500
Dtt	KO	20	10000	7	2556	117	2673	4813	2164	74257.3	55018.8	19238.5	10261.7	5408.01	197.128	190.313	23442681	20932884	2055557	454240	121.227	21.134	157.8	21139.5	9197.73	1014.4	281097264	95875576	133101749	52119939	38.046	25.363	88.61	7172.66	599.391	7796.15	172540530	2210769	390887	11137720
Dtt	Het	20	10000	9	2694	196	2890	5055	1380	65141.8	47741.3	17400.5	4941.6	5591.17	168.381	195.437	23442681	20932884	2055557	454240	106.026	18.297	143.476	19703.7	8583.39	945.613	281097264	95875576	133101749	52119939	36.116	23.715	89.009	2600.54	23.286	2622.45	161654737	1968826	387854	9591376
Dtt	KO	20	10000	9	2540	117	2657	4822	2164	68458.7	49795.7	18663	4438.8	5408.01	197.128	190.313	23442681	20932884	2055557	454240	121.227	21.134	157.8	21139.5	9197.73	1014.4	281097264	95875576	133101749	52119939	38.046	25.363	88.61	1949.49	23.927	1973.27	172540530	2210769	390887	11143308
Dtt	Het	20	20000	3	2960	167	3127	5308	1380	72073.6	54027.9	18045.7	11890.9	5591.17	168.381	195.437	23442681	20932884	2055557	454240	106.026	18.297	143.476	19703.7	8583.39	945.613	281097264	95875576	133101749	52119939	36.116	23.715	89.009	8887.08	668.532	9571.78	161654737	1968826	496856	12385652
Dtt	KO	20	20000	3	2727	104	2831	5012	2164	70494.7	51574.9	18919.7	6496.5	5408.01	197.128	190.313	23442681	20932884	2055557	454240	121.227	21.134	157.8	21139.5	9197.73	1014.4	281097264	95875576	133101749	52119939	38.046	25.363	88.61	3728.74	280.646	4030.98	172540530	2210769	493027	13962424
Dtt	Het	20	20000	5	2889	207	3096	5313	1380	65748.6	48334.5	17414	5548.25	5591.17	168.381	195.437	23442681	20932884	2055557	454240	106.026	18.297	143.476	19703.7	8583.39	945.613	281097264	95875576	133101749	52119939	36.116	23.715	89.009	3193.75	36.873	3229.1	161654737	1968826	496856	12697488
Dtt	KO	20	20000	5	2684	122	2806	5023	2164	68898.6	50232.4	18666.2	4878.82	5408.01	197.128	190.313	23442681	20932884	2055557	454240	121.227	21.134	157.8	21139.5	9197.73	1014.4	281097264	95875576	133101749	52119939	38.046	25.363	88.61	2386.23	27.136	2413.3	172540530	2210769	493027	14286456
Dtt	Het	20	20000	7	2860	207	3067	5315	1380	71208.7	53686.3	17522.5	11008.6	5591.17	168.381	195.437	23442681	20932884	2055557	454240	106.026	18.297	143.476	19703.7	8583.39	945.613	281097264	95875576	133101749	52119939	36.116	23.715	89.009	8545.48	145.314	8689.4	161654737	1968826	496856	12904788
Dtt	KO	20	20000	7	2660	122	2782	5030	2164	73404	54545.2	18858.8	9382.1	5408.01	197.128	190.313	23442681	20932884	2055557	454240	121.227	21.134	157.8	21139.5	9197.73	1014.4	281097264	95875576	133101749	52119939	38.046	25.363	88.61	6699	219.714	6916.58	172540530	2210769	493027	14513508
Dtt	Het	20	20000	9	2857	207	3064	5325	1380	66088.7	48678.2	17410.5	5888.29	5591.17	168.381	195.437	23442681	20932884	2055557	454240	106.026	18.297	143.476	19703.7	8583.39	945.613	281097264	95875576	133101749	52119939	36.116	23.715	89.009	3537.4	33.377	3569.14	161654737	1968826	496856	13144632
Dtt	KO	20	20000	9	2656	122	2778	5039	2164	69014.8	50341.7	18673.1	4993.62	5408.01	197.128	190.313	23442681	20932884	2055557	454240	121.227	21.134	157.8	21139.5	9197.73	1014.4	281097264	95875576	133101749	52119939	38.046	25.363	88.61	2495.49	33.995	2528.09	172540530	2210769	493027	14765448
Dtt	Het	20	40000	3	3065	175	3240	5491	1380	72574.9	54520.7	18054.2	12398.5	5591.17	168.381	195.437	23442681	20932884	2055557	454240	106.026	18.297	143.476	19703.7	8583.39	945.613	281097264	95875576	133101749	52119939	36.116	23.715	89.009	9379.93	677.036	10079.3	161654737	1968826	520239	12462444
Dtt	KO	20	40000	3	2800	108	2908	5159	2164	70459.5	51712.3	18747.3	6439.51	5408.01	197.128	190.313	23442681	20932884	2055557	454240	121.227	21.134	157.8	21139.5	9197.73	1014.4	281097264	95875576	133101749	52119939	38.046	25.363	88.61	3866.08	108.175	3973.99	172540530	2210769	511643	14034844
Dtt	Het	20	40000	5	2993	215	3208	5496	1380	66376.1	48966.9	17409.3	6175.52	5591.17	168.381	195.437	23442681	20932884	2055557	454240	106.026	18.297	143.476	19703.7	8583.39	945.613	281097264	95875576	133101749	52119939	36.116	23.715	89.009	3826.09	32.109	3856.38	161654737	1968826	520239	12773292
Dtt	KO	20	40000	5	2759	125	2884	5172	2164	69358.4	50675.9	18682.5	5337.31	5408.01	197.128	190.313	23442681	20932884	2055557	454240	121.227	21.134	157.8	21139.5	9197.73	1014.4	281097264	95875576	133101749	52119939	38.046	25.363	88.61	2829.74	43.358	2871.79	172540530	2210769	511643	14360548
Dtt	Het	20	40000	7	2964	216	3180	5497	1380	71015.6	53480.4	17535.2	10814.9	5591.17	168.381	195.437	23442681	20932884	2055557	454240	106.026	18.297	143.476	19703.7	8583.39	945.613	281097264	95875576	133101749	52119939	36.116	23.715	89.009	8339.65	158.036	8495.78	161654737	1968826	520239	12998328
Dtt	KO	20	40000	7	2736	126	2862	5179	2164	73681	54885.9	18795.1	9658.56	5408.01	197.128	190.313	23442681	20932884	2055557	454240	121.227	21.134	157.8	21139.5	9197.73	1014.4	281097264	95875576	133101749	52119939	38.046	25.363	88.61	7039.72	156.021	7193.04	172540530	2210769	511643	14584664
Dtt	Het	20	40000	9	2954	216	3170	5508	1380	66268.5	48850.1	17418.4	6067.53	5591.17	168.381	195.437	23442681	20932884	2055557	454240	106.026	18.297	143.476	19703.7	8583.39	945.613	281097264	95875576	133101749	52119939	36.116	23.715	89.009	3709.28	41.273	3748.38	161654737	1968826	520239	13221476
Dtt	KO	20	40000	9	2723	126	2849	5187	2164	69073.6	50405.6	18668	5054.32	5408.01	197.128	190.313	23442681	20932884	2055557	454240	121.227	21.134	157.8	21139.5	9197.73	1014.4	281097264	95875576	133101749	52119939	38.046	25.363	88.61	2559.42	28.917	2588.8	172540530	2210769	511643	14838572
Dtt	Het	20	50000	3	3097	176	3273	5531	1380	72650.1	54505.9	18144.2	12475.9	5591.17	168.381	195.437	23442681	20932884	2055557	454240	106.026	18.297	143.476	19703.7	8583.39	945.613	281097264	95875576	133101749	52119939	36.116	23.715	89.009	9365.13	767.052	10156.8	161654737	1968826	524570	12470532
Dtt	KO	20	50000	3	2822	108	2930	5188	2164	70558.7	51816.9	18741.8	6538.27	5408.01	197.128	190.313	23442681	20932884	2055557	454240	121.227	21.134	157.8	21139.5	9197.73	1014.4	281097264	95875576	133101749	52119939	38.046	25.363	88.61	3970.76	102.684	4072.75	172540530	2210769	515064	14039828
Dtt	Het	20	50000	5	3024	215	3239	5535	1380	66374.9	48963.1	17411.9	6174.46	5591.17	168.381	195.437	23442681	20932884	2055557	454240	106.026	18.297	143.476	19703.7	8583.39	945.613	281097264	95875576	133101749	52119939	36.116	23.715	89.009	3822.3	34.699	3855.32	161654737	1968826	524570	12785760
Dtt	KO	20	50000	5	2777	128	2905	5201	2164	69135.5	50461.2	18674.3	5114.08	5408.01	197.128	190.313	23442681	20932884	2055557	454240	121.227	21.134	157.8	21139.5	9197.73	1014.4	281097264	95875576	133101749	52119939	38.046	25.363	88.61	2614.99	35.245	2648.55	172540530	2210769	515064	14368308
Dtt	Het	20	50000	7	3000	216	3216	5538	1380	73060	55538.3	17521.7	12860.8	5591.17	168.381	195.437	23442681	20932884	2055557	454240	106.026	18.297	143.476	19703.7	8583.39	945.613	281097264	95875576	133101749	52119939	36.116	23.715	89.009	10397.5	144.562	10541.6	161654737	1968826	524570	12988696
Dtt	KO	20	50000	7	2756	129	2885	5207	2164	71918.5	53194.7	18723.8	7897.96	5408.01	197.128	190.313	23442681	20932884	2055557	454240	121.227	21.134	157.8	21139.5	9197.73	1014.4	281097264	95875576	133101749	52119939	38.046	25.363	88.61	5348.55	84.699	5432.44	172540530	2210769	515064	14593108
Dtt	Het	20	50000	9	2989	216	3205	5547	1380	66390.5	48969.8	17420.8	6190.22	5591.17	168.381	195.437	23442681	20932884	2055557	454240	106.026	18.297	143.476	19703.7	8583.39	945.613	281097264	95875576	133101749	52119939	36.116	23.715	89.009	3828.98	43.613	3871.07	161654737	1968826	524570	13228700
Dtt	KO	20	50000	9	2744	129	2873	5215	2164	69049.7	50374.3	18675.3	5029.95	5408.01	197.128	190.313	23442681	20932884	2055557	454240	121.227	21.134	157.8	21139.5	9197.73	1014.4	281097264	95875576	133101749	52119939	38.046	25.363	88.61	2528.15	36.24	2564.43	172540530	2210769	515064	14846368
Dtt	Het	24	10000	3	2295	147	2442	4119	876	52812.5	38590.7	14221.8	4414.53	5591.17	168.381	195.437	23442681	20932884	2055557	454240	86.1	16.337	114.204	15230.2	6946.55	742.791	281097264	95875576	133101749	52119939	28.243	18.733	64.473	2424.7	125.231	2554.84	128563112	1921537	315111	7475600
Dtt	KO	24	10000	3	2150	99	2249	3926	1821	57044.2	42185.3	14858.9	6433.09	5408.01	197.128	190.313	23442681	20932884	2055557	454240	102.738	20.345	134.467	16296	7107.32	783.277	281097264	95875576	133101749	52119939	29.091	19.437	72.403	4053.41	407.363	4469.35	137241413	2159729	315104	8718300
Dtt	Het	24	10000	5	2231	188	2419	4119	876	51437.8	37318.8	14119	3034.6	5591.17	168.381	195.437	23442681	20932884	2055557	454240	86.1	16.337	114.204	15230.2	6946.55	742.791	281097264	95875576	133101749	52119939	28.243	18.733	64.473	1152.84	22.46	1174.91	128563112	1921537	315111	7488720
Dtt	KO	24	10000	5	2110	111	2221	3921	1821	53463.7	38979.1	14484.6	2851.3	5408.01	197.128	190.313	23442681	20932884	2055557	454240	102.738	20.345	134.467	16296	7107.32	783.277	281097264	95875576	133101749	52119939	29.091	19.437	72.403	847.2	33.045	887.558	137241413	2159729	315104	8741256
Dtt	Het	24	10000	7	2219	188	2407	4120	876	52765	38343.2	14421.8	4416.74	5591.17	168.381	195.437	23442681	20932884	2055557	454240	86.1	16.337	114.204	15230.2	6946.55	742.791	281097264	95875576	133101749	52119939	28.243	18.733	64.473	2177.2	325.294	2557.04	128563112	1921537	315111	7489108
Dtt	KO	24	10000	7	2105	111	2216	3929	1821	56731.3	42006.5	14724.8	6122.26	5408.01	197.128	190.313	23442681	20932884	2055557	454240	102.738	20.345	134.467	16296	7107.32	783.277	281097264	95875576	133101749	52119939	29.091	19.437	72.403	3874.59	273.26	4158.52	137241413	2159729	315104	8744920
Dtt	Het	24	10000	9	2211	188	2399	4127	876	51639.5	37525.7	14113.8	3235.71	5591.17	168.381	195.437	23442681	20932884	2055557	454240	86.1	16.337	114.204	15230.2	6946.55	742.791	281097264	95875576	133101749	52119939	28.243	18.733	64.473	1359.7	17.243	1376.01	128563112	1921537	315111	7491128
Dtt	KO	24	10000	9	2098	111	2209	3937	1821	54059.2	39580.6	14478.6	3439.17	5408.01	197.128	190.313	23442681	20932884	2055557	454240	102.738	20.345	134.467	16296	7107.32	783.277	281097264	95875576	133101749	52119939	29.091	19.437	72.403	1448.75	27.051	1475.43	137241413	2159729	315104	8745864
Dtt	Het	24	20000	3	2432	161	2593	4335	876	55618.6	41303.2	14315.4	7220.45	5591.17	168.381	195.437	23442681	20932884	2055557	454240	86.1	16.337	114.204	15230.2	6946.55	742.791	281097264	95875576	133101749	52119939	28.243	18.733	64.473	5137.19	218.868	5360.75	128563112	1921537	409637	9842224
Dtt	KO	24	20000	3	2254	107	2361	4103	1821	58343.4	43467	14876.5	7732.69	5408.01	197.128	190.313	23442681	20932884	2055557	454240	102.738	20.345	134.467	16296	7107.32	783.277	281097264	95875576	133101749	52119939	29.091	19.437	72.403	5335.1	424.927	5768.95	137241413	2159729	403644	11116444
Dtt	Het	24	20000	5	2366	196	2562	4336	876	52020.8	37895	14125.8	3617.48	5591.17	168.381	195.437	23442681	20932884	2055557	454240	86.1	16.337	114.204	15230.2	6946.55	742.791	281097264	95875576	133101749	52119939	28.243	18.733	64.473	1728.95	29.28	1757.79	128563112	1921537	409637	10115976
Dtt	KO	24	20000	5	2211	116	2327	4101	1821	54008.9	39527.1	14481.8	3390.65	5408.01	197.128	190.313	23442681	20932884	2055557	454240	102.738	20.345	134.467	16296	7107.32	783.277	281097264	95875576	133101749	52119939	29.091	19.437	72.403	1395.22	30.303	1426.91	137241413	2159729	403644	11402868
Dtt	Het	24	20000	7	2351	197	2548	4336	876	57816.7	43029.7	14787	9462.6	5591.17	168.381	195.437	23442681	20932884	2055557	454240	86.1	16.337	114.204	15230.2	6946.55	742.791	281097264	95875576	133101749	52119939	28.243	18.733	64.473	6863.68	690.455	7602.91	128563112	1921537	409637	10323408
Dtt	KO	24	20000	7	2206	116	2322	4110	1821	58548.2	43913.5	14634.7	7926.04	5408.01	197.128	190.313	23442681	20932884	2055557	454240	102.738	20.345	134.467	16296	7107.32	783.277	281097264	95875576	133101749	52119939	29.091	19.437	72.403	5781.63	183.132	5962.31	137241413	2159729	403644	11608896
Dtt	Het	24	20000	9	2344	197	2541	4342	876	52982.4	38863.9	14118.5	4577.55	5591.17	168.381	195.437	23442681	20932884	2055557	454240	86.1	16.337	114.204	15230.2	6946.55	742.791	281097264	95875576	133101749	52119939	28.243	18.733	64.473	2697.92	21.925	2717.85	128563112	1921537	409637	10531452
Dtt	KO	24	20000	9	2200	116	2316	4117	1821	54660	40180.4	14479.7	4039.37	5408.01	197.128	190.313	23442681	20932884	2055557	454240	102.738	20.345	134.467	16296	7107.32	783.277	281097264	95875576	133101749	52119939	29.091	19.437	72.403	2048.52	28.114	2075.64	137241413	2159729	403644	11845512
Dtt	Het	24	40000	3	2521	166	2687	4478	876	56650.1	42309.6	14340.5	8254.6	5591.17	168.381	195.437	23442681	20932884	2055557	454240	86.1	16.337	114.204	15230.2	6946.55	742.791	281097264	95875576	133101749	52119939	28.243	18.733	64.473	6143.62	243.945	6394.9	128563112	1921537	429606	9910548
Dtt	KO	24	40000	3	2313	107	2420	4211	1821	58112.3	43483	14629.3	7490.69	5408.01	197.128	190.313	23442681	20932884	2055557	454240	102.738	20.345	134.467	16296	7107.32	783.277	281097264	95875576	133101749	52119939	29.091	19.437	72.403	5351.1	177.783	5526.95	137241413	2159729	419387	11180560
Dtt	Het	24	40000	5	2447	206	2653	4478	876	52067.8	37938.7	14129.1	3664.9	5591.17	168.381	195.437	23442681	20932884	2055557	454240	86.1	16.337	114.204	15230.2	6946.55	742.791	281097264	95875576	133101749	52119939	28.243	18.733	64.473	1772.7	32.541	1805.21	128563112	1921537	429606	10184260
Dtt	KO	24	40000	5	2265	119	2384	4209	1821	54169.3	39695.7	14473.5	3549.04	5408.01	197.128	190.313	23442681	20932884	2055557	454240	102.738	20.345	134.467	16296	7107.32	783.277	281097264	95875576	133101749	52119939	29.091	19.437	72.403	1563.86	21.985	1585.3	137241413	2159729	419387	11468340
Dtt	Het	24	40000	7	2432	206	2638	4478	876	58054.9	43332.3	14722.6	9715.26	5591.17	168.381	195.437	23442681	20932884	2055557	454240	86.1	16.337	114.204	15230.2	6946.55	742.791	281097264	95875576	133101749	52119939	28.243	18.733	64.473	7166.32	626.01	7855.57	128563112	1921537	429606	10391140
Dtt	KO	24	40000	7	2259	119	2378	4218	1821	58397.5	43841.5	14556	7775.52	5408.01	197.128	190.313	23442681	20932884	2055557	454240	102.738	20.345	134.467	16296	7107.32	783.277	281097264	95875576	133101749	52119939	29.091	19.437	72.403	5709.63	104.417	5811.78	137241413	2159729	419387	11674076
Dtt	Het	24	40000	9	2418	207	2625	4484	876	53464.4	39341.2	14123.2	5059.38	5591.17	168.381	195.437	23442681	20932884	2055557	454240	86.1	16.337	114.204	15230.2	6946.55	742.791	281097264	95875576	133101749	52119939	28.243	18.733	64.473	3175.17	26.64	3199.69	128563112	1921537	429606	10601772
Dtt	KO	24	40000	9	2248	119	2367	4226	1821	54641	40164.8	14476.2	4019.96	5408.01	197.128	190.313	23442681	20932884	2055557	454240	102.738	20.345	134.467	16296	7107.32	783.277	281097264	95875576	133101749	52119939	29.091	19.437	72.403	2032.93	24.674	2056.22	137241413	2159729	419387	11912824
Dtt	Het	24	50000	3	3935	507	4442	4509	876	56849.3	42446.5	14402.8	8452.17	5591.17	168.381	195.437	23442681	20932884	2055557	454240	86.1	16.337	114.204	15230.2	6946.55	742.791	281097264	95875576	133101749	52119939	28.243	18.733	64.473	6280.47	306.286	6592.47	128563112	1921537	433270	9917356
Dtt	KO	24	50000	3	79	3	82	4234	1821	58190.7	43497.4	14693.3	7573.09	5408.01	197.128	190.313	23442681	20932884	2055557	454240	102.738	20.345	134.467	16296	7107.32	783.277	281097264	95875576	133101749	52119939	29.091	19.437	72.403	5365.5	241.796	5609.35	137241413	2159729	422232	11187372
Dtt	Het	24	50000	5	2469	208	2677	4509	876	51675.5	37550.2	14125.3	3272.54	5591.17	168.381	195.437	23442681	20932884	2055557	454240	86.1	16.337	114.204	15230.2	6946.55	742.791	281097264	95875576	133101749	52119939	28.243	18.733	64.473	1384.15	28.767	1412.84	128563112	1921537	433270	10189848
Dtt	KO	24	50000	5	2275	121	2396	4228	1821	54105	39615.4	14489.7	3487.42	5408.01	197.128	190.313	23442681	20932884	2055557	454240	102.738	20.345	134.467	16296	7107.32	783.277	281097264	95875576	133101749	52119939	29.091	19.437	72.403	1483.51	38.124	1523.68	137241413	2159729	422232	11471316
Dtt	Het	24	50000	7	2457	208	2665	4511	876	59885.6	45017.7	14867.9	11531.1	5591.17	168.381	195.437	23442681	20932884	2055557	454240	86.1	16.337	114.204	15230.2	6946.55	742.791	281097264	95875576	133101749	52119939	28.243	18.733	64.473	8851.71	771.358	9671.37	128563112	1921537	433270	10397524
Dtt	KO	24	50000	7	2271	121	2392	4238	1821	57135.6	42612.7	14522.8	6515.83	5408.01	197.128	190.313	23442681	20932884	2055557	454240	102.738	20.345	134.467	16296	7107.32	783.277	281097264	95875576	133101749	52119939	29.091	19.437	72.403	4480.88	71.265	4552.09	137241413	2159729	422232	11679128
Dtt	Het	24	50000	9	2442	207	2649	4517	876	53157.2	39032.9	14124.3	4752.31	5591.17	168.381	195.437	23442681	20932884	2055557	454240	86.1	16.337	114.204	15230.2	6946.55	742.791	281097264	95875576	133101749	52119939	28.243	18.733	64.473	2866.9	27.782	2892.61	128563112	1921537	433270	10607212
Dtt	KO	24	50000	9	2256	121	2377	4245	1821	54640.7	40157.4	14483.3	4019.91	5408.01	197.128	190.313	23442681	20932884	2055557	454240	102.738	20.345	134.467	16296	7107.32	783.277	281097264	95875576	133101749	52119939	29.091	19.437	72.403	2025.5	31.76	2056.17	137241413	2159729	422232	11916412
