# Supplementary material for: Read-Split-Run: an improved bioinformatics pipeline for identification of genome-wide non-canonical spliced regions using RNA-Seq data
Source: BMC Genomics. 2016 Aug 22;17(Suppl 7):503. doi: 10.1186/s12864-016-2896-7 (PMC5001233; doi:10.1186/s12864-016-2896-7)
Supplement: Additional file 5: — Total number of spliced regions identified by RSR in the human ENCODE RNA-Seq dataset. This file includes all supplementary results for number of supporting reads, splice length, range of supporting reads (spliced regions) identified by RSR in the human ENCODE RNA-Seq dataset. (XLSX 1411 kb) [file 12864_2016_2896_MOESM5_ESM.xlsx]

## Sheet: Chr1
GeneName	Chromosome	# supporting reads	splice length	range of supporting reads	Novel or not (*)
SORT1	chr1	63	2	109856384--109856390	Novel
PDE4B	chr1	59	2	66799150--66799160	Novel
ADAR	chr1	50	2	154556761--154556765	Novel
PDE4B	chr1	38	2	66799158--66799169	Novel
ZC3H11A	chr1	29	2	203770946--203770958	Novel
PTP4A2	chr1	21	2	32372362--32372374	Novel
LPGAT1	chr1	15	2	212000015--212000027	Novel
AKT3	chr1	14	2	243666694--243666698	Novel
KIRREL	chr1	13	2	157973591--157973603	Novel
SGIP1	chr1	12	2	67005914--67005923	Novel
EIF4G3	chr1	12	2	21485233--21485243	Novel
ALG14	chr1	11	2	95507861--95507872	Novel
TIPRL	chr1	11	2	168170857--168170869	Novel
NBPF20	chr1	11	2	145215206--145215209	Novel
USP33	chr1	11	2	78177218--78177230	Novel
PRRC2C	chr1	10	2	171461178--171461182	Novel
PFKFB2	chr1	10	2	207247476--207247478	Novel
AK2	chr1	9	2	33478587--33478599	Novel
SPSB1	chr1	9	2	9354089--9354101	Novel
SDC3	chr1	9	2	31378718--31378725	Novel
PFKFB2	chr1	9	2	207249438--207249444	Novel
MYSM1	chr1	8	2	59138884--59138886	Novel
HS2ST1	chr1	8	2	87497131--87497135	Novel
ELK4	chr1	8	2	205579914--205579923	Novel
USP48	chr1	8	2	22013500--22013505	Novel
MIR5096	chr1	8	2	235829525--235829532	Novel
PDIK1L	chr1	8	2	26449335--26449337	Novel
POU2F1	chr1	8	2	167395477--167395484	Novel
CDC73	chr1	8	2	193190083--193190094	Novel
PTP4A2	chr1	8	2	32385071--32385083	Novel
RCC2	chr1	7	2	17746029--17746032	Novel
NBPF1	chr1	7	2	16889889--16889893	Novel
CNIH3	chr1	7	2	224884485--224884497	Novel
H3F3A	chr1	7	2	226259212--226259223	Novel
ENAH	chr1	7	2	225839304--225839309	Novel
PRKAB2	chr1	7	2	146629084--146629088	Novel
LYST	chr1	7	2	235972320--235972324	Novel
SORT1	chr1	7	2	109855133--109855140	Novel
CEP170	chr1	7	2	243407673--243407682	Novel
SOAT1	chr1	7	2	179315540--179315543	Novel
STX6	chr1	7	2	180955460--180955464	Novel
GPR137B	chr1	7	2	236328187--236328199	Novel
SYT14	chr1	7	2	210337096--210337098	Novel
LYST	chr1	7	2	235988995--235988999	Novel
DNAH14	chr1	7	2	225229440--225229444	Novel
AHCTF1	chr1	7	2	247087311--247087315	Novel
ZNF124	chr1	7	2	247324172--247324174	Novel
PRDX6	chr1	6	2	173457547--173457550	Novel
ITPKB	chr1	6	2	226820427--226820432	Novel
CCDC18	chr1	6	2	93650162--93650168	Novel
FH	chr1	6	2	241676231--241676238	Novel
CEP170	chr1	6	2	243288824--243288829	Novel
LEPROT	chr1	6	2	65898249--65898257	Novel
IVNS1ABP	chr1	6	2	185283809--185283811	Novel
PIK3C2B	chr1	6	2	204428219--204428224	Novel
SPEN	chr1	6	2	16255424--16255428	Novel
TROVE2	chr1	6	2	193054183--193054187	Novel
ARHGEF10L	chr1	6	2	18010968--18010972	Novel
ST6GALNAC3	chr1	6	2	76567937--76567949	Novel
CDC73	chr1	6	2	193128083--193128086	Novel
DSTYK	chr1	6	2	205170627--205170635	Novel
PUM1	chr1	6	2	31528649--31528653	Novel
CDC42	chr1	6	2	22418415--22418419	Novel
ENSA	chr1	6	2	150596719--150596724	Novel
RERE	chr1	5	2	8804672--8804675	Novel
STX12	chr1	5	2	28149532--28149536	Novel
IFI44L	chr1	5	2	79108068--79108079	Novel
TRAF5	chr1	5	2	211540311--211540314	Novel
KIRREL	chr1	5	2	158012005--158012017	Novel
MIER1	chr1	5	2	67451862--67451867	Novel
PTGFRN	chr1	5	2	117526546--117526550	Novel
GNB1	chr1	5	2	1736304--1736308	Novel
MIER1	chr1	5	2	67416521--67416528	Novel
RAB3GAP2	chr1	5	2	220383929--220383934	Novel
ST6GALNAC3	chr1	5	2	76730590--76730601	Novel
GDAP2	chr1	5	2	118441383--118441386	Novel
HP1BP3	chr1	5	2	21070707--21070711	Novel
TMEM183A	chr1	5	2	202978136--202978141	Novel
RFX5	chr1	5	2	151319026--151319029	Novel
CEP170	chr1	5	2	243407659--243407667	Novel
GPATCH2	chr1	5	2	217687079--217687085	Novel
MAGI3	chr1	5	2	114054063--114054068	Novel
CLIC4	chr1	5	2	25169168--25169172	Novel
CEPT1	chr1	5	2	111718403--111718406	Novel
RNU5F-1	chr1	5	2	220201809--220201817	Novel
KCNH1	chr1	5	2	211154176--211154187	Novel
YOD1	chr1	5	2	207226083--207226088	Novel
SCARNA2	chr1	5	2	109642880--109642885	Novel
SCARNA2	chr1	5	2	109642895--109642900	Novel
RPS6KC1	chr1	5	2	213390272--213390275	Novel
RPS6KC1	chr1	5	2	213384708--213384710	Novel
COL11A1	chr1	5	2	103467001--103467005	Novel
RPS6KC1	chr1	5	2	213394601--213394604	Novel
CEP350	chr1	5	2	179947956--179947960	Novel
EFCAB14-AS1	chr1	5	2	47141997--47142000	Novel
TARBP1	chr1	5	2	234564864--234564868	Novel
TESK2	chr1	5	2	45817509--45817513	Novel
SRSF11	chr1	5	2	70690969--70690972	Novel
SRSF11	chr1	5	2	70695004--70695006	Novel
H3F3A	chr1	5	2	226258485--226258488	Novel
RPS6KC1	chr1	5	2	213298969--213298977	Novel
SFPQ	chr1	5	2	35649754--35649766	Novel
SLC25A24	chr1	5	2	108681433--108681436	Novel
C1orf43	chr1	5	2	154184502--154184505	Novel
ZNF644	chr1	5	2	91405164--91405170	Novel
LYST	chr1	5	2	235987431--235987435	Novel
PSMB2	chr1	5	2	36099088--36099093	Novel
EPS15	chr1	5	2	51973926--51973938	Novel
LYPLAL1	chr1	5	2	219369757--219369761	Novel
GNG12	chr1	5	2	68238250--68238255	Novel
GNG12	chr1	5	2	68170516--68170521	Novel
KCNK2	chr1	5	2	215332076--215332082	Novel
EPS15	chr1	5	2	51822186--51822195	Novel
RASAL2	chr1	5	2	178412000--178412002	Novel
SCARNA2	chr1	5	2	109642997--109643000	Novel
CDC14A	chr1	5	2	100900330--100900332	Novel
USH2A	chr1	5	2	216259814--216259816	Novel
MGST3	chr1	5	2	165606444--165606448	Novel
LRRC8D	chr1	4	2	90315054--90315063	Novel
DNAH14	chr1	4	2	225220333--225220337	Novel
LYPLAL1	chr1	4	2	219375203--219375205	Novel
TMCO1	chr1	4	2	165696844--165696847	Novel
GNG12	chr1	4	2	68169089--68169094	Novel
POU2F1	chr1	4	2	167386385--167386389	Novel
HIST2H2BF	chr1	4	2	149781177--149781181	Novel
SRGAP2	chr1	4	2	206635245--206635252	Novel
NBPF20	chr1	4	2	146449761--146449768	Novel
GNG12	chr1	4	2	68168734--68168740	Novel
POU2F1	chr1	4	2	167387970--167387974	Novel
CAP1	chr1	4	2	40537925--40537937	Novel
SGIP1	chr1	4	2	67117860--67117867	Novel
CCBL2	chr1	4	2	89446184--89446186	Novel
SRSF11	chr1	4	2	70697124--70697132	Novel
SRSF11	chr1	4	2	70717537--70717540	Novel
SYT14	chr1	4	2	210296579--210296585	Novel
ST6GALNAC3	chr1	4	2	76804076--76804080	Novel
EVI5	chr1	4	2	93199826--93199832	Novel
TIPRL	chr1	4	2	168170853--168170860	Novel
EVI5	chr1	4	2	93176309--93176311	Novel
UHMK1	chr1	4	2	162494338--162494340	Novel
GNG12	chr1	4	2	68228595--68228597	Novel
ENAH	chr1	4	2	225684593--225684596	Novel
LRRC8D	chr1	4	2	90289303--90289308	Novel
RABGGTB	chr1	4	2	76256040--76256050	Novel
ST6GALNAC3	chr1	4	2	76930683--76930685	Novel
GNB1	chr1	4	2	1799115--1799120	Novel
ZC3H11A	chr1	4	2	203822538--203822541	Novel
LOC101928436	chr1	4	2	104052256--104052263	Novel
IFI44L	chr1	4	2	79090328--79090332	Novel
SEP15	chr1	4	2	87329017--87329019	Novel
ACBD6	chr1	4	2	180361028--180361036	Novel
SNRNP40	chr1	4	2	31739587--31739592	Novel
ODF2L	chr1	4	2	86836047--86836052	Novel
EDEM3	chr1	4	2	184663263--184663266	Novel
LGALS8	chr1	4	2	236715434--236715439	Novel
RPL22	chr1	4	2	6245958--6245962	Novel
SMG7	chr1	4	2	183484405--183484407	Novel
WDR47	chr1	4	2	109534031--109534036	Novel
CSDE1	chr1	4	2	115292534--115292541	Novel
COL11A1	chr1	4	2	103496038--103496043	Novel
GNB1	chr1	4	2	1785825--1785829	Novel
CEP350	chr1	4	2	180000767--180000770	Novel
MAP7D1	chr1	4	2	36627496--36627504	Novel
CD46	chr1	4	2	207967629--207967632	Novel
MACF1	chr1	4	2	39776677--39776680	Novel
MACF1	chr1	4	2	39642184--39642188	Novel
LYST	chr1	4	2	235950916--235950919	Novel
TOR1AIP1	chr1	4	2	179869707--179869714	Novel
MIR5096	chr1	4	2	235873928--235873930	Novel
WASH7P	chr1	4	2	26445--26448	Novel
SORT1	chr1	4	2	109891599--109891607	Novel
LOC101927587	chr1	4	2	84132735--84132737	Novel
LOC101927587	chr1	4	2	84127065--84127068	Novel
RBM15	chr1	4	2	110886215--110886224	Novel
UBR4	chr1	4	2	19441693--19441701	Novel
ZNF697	chr1	4	2	120184067--120184073	Novel
CDC73	chr1	4	2	193218051--193218054	Novel
SMYD3	chr1	4	2	246446430--246446436	Novel
MFN2	chr1	4	2	12071950--12071954	Novel
SWT1	chr1	4	2	185259878--185259883	Novel
ARID1A	chr1	4	2	27108446--27108450	Novel
HNRNPR	chr1	4	2	23636020--23636028	Novel
DNAJC8	chr1	4	2	28527712--28527714	Novel
MTR	chr1	4	2	237015556--237015565	Novel
USP48	chr1	4	2	22058762--22058766	Novel
EIF4G3	chr1	4	2	21318845--21318852	Novel
USP48	chr1	4	2	22061251--22061254	Novel
CDC42	chr1	4	2	22389450--22389452	Novel
PTBP2	chr1	4	2	97203796--97203804	Novel
DPYD	chr1	4	2	97880810--97880814	Novel
PRRC2C	chr1	4	2	171510496--171510502	Novel
GALNT2	chr1	4	2	230258363--230258375	Novel
KCNH1	chr1	4	2	211084902--211084911	Novel
RFWD2	chr1	4	2	175914350--175914355	Novel
OSBPL9	chr1	4	2	52203227--52203239	Novel
MIR548AA1	chr1	4	2	100173821--100173826	Novel
DPYD	chr1	4	2	98176128--98176131	Novel
RABGAP1L	chr1	4	2	174945106--174945109	Novel
ROR1	chr1	4	2	64424966--64424970	Novel
ROR1	chr1	4	2	64265608--64265612	Novel
CDC42BPA	chr1	4	2	227298164--227298171	Novel
IBA57	chr1	4	2	228367462--228367464	Novel
PRRC2C	chr1	4	2	171494452--171494457	Novel
USP1	chr1	4	2	62904131--62904136	Novel
DOCK7	chr1	4	2	62986157--62986161	Novel
KIFAP3	chr1	4	2	170007939--170007941	Novel
NFYC	chr1	4	2	41211553--41211559	Novel
ZMPSTE24	chr1	4	2	40758339--40758343	Novel
COL11A1	chr1	4	2	103447145--103447151	Novel
KDM4A	chr1	4	2	44162038--44162043	Novel
NBPF20	chr1	4	2	145071417--145071420	Novel
YBX1	chr1	4	2	43154119--43154121	Novel
CAP1	chr1	4	2	40537922--40537929	Novel
RFWD2	chr1	4	2	176096746--176096750	Novel
TRMT13	chr1	4	2	100599234--100599239	Novel
RTCA	chr1	4	2	100757227--100757231	Novel
ABL2	chr1	4	2	179069489--179069492	Novel
FAM20B	chr1	4	2	179041697--179041704	Novel
NBPF20	chr1	4	2	145136267--145136270	Novel
KIF14	chr1	3	2	200522465--200522469	Novel
UBAP2L	chr1	3	2	154235793--154235795	Novel
HS2ST1	chr1	3	2	87408971--87408975	Novel
SYT14	chr1	3	2	210253198--210253203	Novel
DUSP10	chr1	3	2	221880364--221880367	Novel
THEM4	chr1	3	2	151855538--151855545	Novel
ODF2L	chr1	3	2	86851613--86851616	Novel
EMBP1	chr1	3	2	121280890--121280900	Novel
STXBP3	chr1	3	2	109297252--109297255	Novel
STXBP3	chr1	3	2	109294405--109294407	Novel
SORT1	chr1	3	2	109856085--109856095	Novel
SORT1	chr1	3	2	109855764--109855768	Novel
SORT1	chr1	3	2	109854869--109854874	Novel
COL11A1	chr1	3	2	103564628--103564632	Novel
COL11A1	chr1	3	2	103522569--103522572	Novel
KCNH1	chr1	3	2	211194917--211194926	Novel
RNPC3	chr1	3	2	104093193--104093195	Novel
COL11A1	chr1	3	2	103514475--103514478	Novel
COL11A1	chr1	3	2	103487963--103487969	Novel
NTNG1	chr1	3	2	107702056--107702060	Novel
TRIM33	chr1	3	2	114936611--114936615	Novel
CTTNBP2NL	chr1	3	2	113000748--113000751	Novel
CAPZA1	chr1	3	2	113171914--113171916	Novel
CAPZA1	chr1	3	2	113195509--113195511	Novel
TRIM33	chr1	3	2	114937591--114937594	Novel
CEPT1	chr1	3	2	111713692--111713698	Novel
NRAS	chr1	3	2	115248172--115248176	Novel
PTGFRN	chr1	3	2	117530397--117530401	Novel
LPGAT1	chr1	3	2	211988747--211988751	Novel
CSDE1	chr1	3	2	115260468--115260472	Novel
GNAI3	chr1	3	2	110135103--110135107	Novel
RBM15	chr1	3	2	110885333--110885336	Novel
LRRC8D	chr1	3	2	90340807--90340811	Novel
OTUD7B	chr1	3	2	149930409--149930415	Novel
OTUD7B	chr1	3	2	149916996--149916999	Novel
HHAT	chr1	3	2	210666750--210666754	Novel
LRRC8D	chr1	3	2	90340013--90340025	Novel
ZNF644	chr1	3	2	91469697--91469701	Novel
EVI5	chr1	3	2	93085002--93085009	Novel
ZNF326	chr1	3	2	90486155--90486159	Novel
RPRD2	chr1	3	2	150407532--150407536	Novel
MCL1	chr1	3	2	150549159--150549164	Novel
CTSK	chr1	3	2	150769140--150769142	Novel
PIP5K1A	chr1	3	2	151220893--151220895	Novel
NBPF20	chr1	3	2	145303204--145303207	Novel
AGL	chr1	3	2	100341011--100341013	Novel
CDC14A	chr1	3	2	100956894--100956897	Novel
COL11A1	chr1	3	2	103361768--103361775	Novel
MIR137HG	chr1	3	2	98490011--98490017	Novel
DPYD	chr1	3	2	98268316--98268320	Novel
COL11A1	chr1	3	2	103477717--103477719	Novel
COL11A1	chr1	3	2	103422961--103422965	Novel
NBPF20	chr1	3	2	144846560--144846562	Novel
RPS6KC1	chr1	3	2	213406878--213406880	Novel
BCL9	chr1	3	2	147081334--147081339	Novel
CHD1L	chr1	3	2	146753662--146753666	Novel
GPATCH2	chr1	3	2	217635418--217635422	Novel
LOC100131564	chr1	3	2	93792988--93792993	Novel
GPATCH2	chr1	3	2	217670534--217670537	Novel
PRKAB2	chr1	3	2	146634803--146634806	Novel
TSNAX-DISC1	chr1	3	2	231682082--231682085	Novel
FBXO42	chr1	3	2	16617183--16617189	Novel
EPS15	chr1	3	2	51901789--51901792	Novel
TROVE2	chr1	3	2	193053996--193054005	Novel
NECAP2	chr1	3	2	16777583--16777586	Novel
FAF1	chr1	3	2	51319266--51319269	Novel
ABL2	chr1	3	2	179076427--179076430	Novel
SIPA1L2	chr1	3	2	232601018--232601022	Novel
RASAL2	chr1	3	2	178084417--178084420	Novel
RASAL2	chr1	3	2	178067040--178067043	Novel
RFWD2	chr1	3	2	176168531--176168535	Novel
RASAL2	chr1	3	2	178380301--178380309	Novel
IFFO2	chr1	3	2	19232200--19232212	Novel
TOR1AIP1	chr1	3	2	179853651--179853653	Novel
ZMPSTE24	chr1	3	2	40739618--40739621	Novel
PABPC4	chr1	3	2	40034708--40034713	Novel
SOAT1	chr1	3	2	179309960--179309972	Novel
YBX1	chr1	3	2	43160081--43160085	Novel
TMEM59	chr1	3	2	54497589--54497592	Novel
MYSM1	chr1	3	2	59125520--59125524	Novel
KIF26B	chr1	3	2	245320792--245320794	Novel
PRDM2	chr1	3	2	14090638--14090642	Novel
CPT2	chr1	3	2	53666205--53666209	Novel
NDC1	chr1	3	2	54232460--54232463	Novel
CDC42BPA	chr1	3	2	227408986--227408989	Novel
SMYD3	chr1	3	2	246017908--246017912	Novel
ARF1	chr1	3	2	228285733--228285736	Novel
ABCB10	chr1	3	2	229678129--229678136	Novel
FGGY	chr1	3	2	59857823--59857826	Novel
C1orf198	chr1	3	2	230975254--230975259	Novel
NUCKS1	chr1	3	2	205684103--205684107	Novel
DESI2	chr1	3	2	244854316--244854320	Novel
OSBPL9	chr1	3	2	52222996--52223000	Novel
RABGAP1L	chr1	3	2	174346049--174346054	Novel
KAZN	chr1	3	2	14992154--14992158	Novel
RCC1	chr1	3	2	28832719--28832728	Novel
LINC01355	chr1	3	2	23611959--23611963	Novel
CDC42	chr1	3	2	22418791--22418798	Novel
PUM1	chr1	3	2	31524462--31524471	Novel
ZCCHC17	chr1	3	2	31826830--31826835	Novel
HMCN1	chr1	3	2	186008551--186008558	Novel
C1orf21	chr1	3	2	184489288--184489290	Novel
GPR137B	chr1	3	2	236341655--236341659	Novel
SDC3	chr1	3	2	31345769--31345772	Novel
YTHDF2	chr1	3	2	29095825--29095828	Novel
CLIC4	chr1	3	2	25119649--25119657	Novel
NIPAL3	chr1	3	2	24798415--24798418	Novel
MTFR1L	chr1	3	2	26149356--26149358	Novel
CLIC4	chr1	3	2	25168186--25168189	Novel
ARID1A	chr1	3	2	27034506--27034510	Novel
CEP170	chr1	3	2	243384860--243384864	Novel
STX12	chr1	3	2	28149710--28149712	Novel
ARID1A	chr1	3	2	27043926--27043929	Novel
IVNS1ABP	chr1	3	2	185276093--185276096	Novel
PEF1	chr1	3	2	32100553--32100556	Novel
THRAP3	chr1	3	2	36711425--36711428	Novel
AKT3	chr1	3	2	243947795--243947798	Novel
ZC3H11A	chr1	3	2	203766834--203766837	Novel
GJA9-MYCBP	chr1	3	2	39329803--39329815	Novel
LAMC1	chr1	3	2	183000353--183000357	Novel
LAMC1	chr1	3	2	182999397--182999399	Novel
EIF4G3	chr1	3	2	21211729--21211733	Novel
LAMC1	chr1	3	2	183112093--183112096	Novel
RBBP4	chr1	3	2	33124547--33124550	Novel
DDOST	chr1	3	2	20978802--20978804	Novel
C1orf216	chr1	3	2	36180825--36180829	Novel
DNAH14	chr1	3	2	225202120--225202128	Novel
NEK7	chr1	3	2	198258280--198258289	Novel
ST6GALNAC3	chr1	3	2	76757597--76757600	Novel
ST6GALNAC3	chr1	3	2	76792968--76792980	Novel
CNST	chr1	3	2	246761688--246761696	Novel
CNST	chr1	3	2	246790735--246790737	Novel
ST6GALNAC3	chr1	3	2	76738990--76738992	Novel
ST6GALNAC3	chr1	3	2	76801593--76801597	Novel
ST6GALNAC3	chr1	3	2	76821455--76821459	Novel
MIR181A1HG	chr1	3	2	198821745--198821748	Novel
SRGAP2	chr1	3	2	206630549--206630554	Novel
CAMTA1	chr1	3	2	7827743--7827748	Novel
UHMK1	chr1	3	2	162495753--162495758	Novel
ST6GALNAC3	chr1	3	2	76547759--76547762	Novel
UHMK1	chr1	3	2	162498454--162498461	Novel
CRYZ	chr1	3	2	75172756--75172768	Novel
ST6GALNAC3	chr1	3	2	76720076--76720080	Novel
UHMK1	chr1	3	2	162495693--162495696	Novel
UHMK1	chr1	3	2	162493810--162493812	Novel
ATF6	chr1	3	2	161857977--161857982	Novel
SLC25A44	chr1	3	2	156180863--156180875	Novel
IFI44L	chr1	3	2	79088146--79088148	Novel
IFI44L	chr1	3	2	79088060--79088064	Novel
DAP3	chr1	3	2	155701652--155701661	Novel
ST6GALNAC3	chr1	3	2	76881742--76881754	Novel
ST6GALNAC3	chr1	3	2	76942913--76942921	Novel
AGRN	chr1	3	2	966398--966401	Novel
ARHGEF11	chr1	3	2	156942291--156942293	Novel
ST6GALNAC3	chr1	3	2	77064256--77064262	Novel
ST6GALNAC3	chr1	3	2	76960247--76960251	Novel
SERBP1	chr1	3	2	67878161--67878166	Novel
MPZL1	chr1	3	2	167697897--167697901	Novel
MIER1	chr1	3	2	67404044--67404046	Novel
SMYD3	chr1	3	2	246316178--246316183	Novel
SERBP1	chr1	3	2	67895877--67895882	Novel
PIK3CD	chr1	3	2	9784513--9784518	Novel
SGIP1	chr1	3	2	67103135--67103142	Novel
DCAF6	chr1	3	2	168024724--168024728	Novel
DDR2	chr1	3	2	162643408--162643420	Novel
GNG12	chr1	3	2	68170667--68170678	Novel
ACBD3	chr1	3	2	226342697--226342700	Novel
AK4	chr1	3	2	65692104--65692107	Novel
DNAJC6	chr1	3	2	65760389--65760393	Novel
LEPROT	chr1	3	2	65895414--65895418	Novel
ALG6	chr1	3	2	63901869--63901874	Novel
KCNT2	chr1	3	2	196372564--196372569	Novel
SGIP1	chr1	3	2	67041133--67041137	Novel
DCAF6	chr1	3	2	168033602--168033605	Novel
ITPKB	chr1	3	2	226922826--226922828	Novel
LEPR	chr1	3	2	66071476--66071480	Novel
ITPKB	chr1	3	2	226915203--226915205	Novel
ITPKB	chr1	3	2	226911669--226911672	Novel
SMYD3	chr1	3	2	246413655--246413659	Novel
SMYD3	chr1	3	2	246406703--246406706	Novel
ANKRD13C	chr1	3	2	70725730--70725734	Novel
SRSF11	chr1	3	2	70711658--70711661	Novel
MAN1A2	chr1	2	2	118006141--118006153	Novel
ASPM	chr1	2	2	197097293--197097300	Novel
CDC73	chr1	2	2	193132295--193132302	Novel
CAMSAP2	chr1	2	2	200739189--200739192	Novel
KDM5B	chr1	2	2	202762138--202762146	Novel
KDM5B	chr1	2	2	202730153--202730157	Novel
CAMSAP2	chr1	2	2	200827754--200827758	Novel
CAMSAP2	chr1	2	2	200757753--200757756	Novel
WASH7P	chr1	2	2	22390--22393	Novel
PLA2G4A	chr1	2	2	186863699--186863711	Novel
HMCN1	chr1	2	2	185765768--185765780	Novel
HIST2H2BA	chr1	2	2	120909223--120909230	Novel
NAV1	chr1	2	2	201792494--201792501	Novel
TROVE2	chr1	2	2	193054581--193054587	Novel
WDR3	chr1	2	2	118473408--118473412	Novel
DENND1B	chr1	2	2	197482305--197482312	Novel
TROVE2	chr1	2	2	193055370--193055374	Novel
TIMM17A	chr1	2	2	201939037--201939039	Novel
TROVE2	chr1	2	2	193058464--193058467	Novel
TROVE2	chr1	2	2	193056649--193056651	Novel
TROVE2	chr1	2	2	193055606--193055609	Novel
SRGAP2-AS1	chr1	2	2	121130855--121130858	Novel
MIR548F1	chr1	2	2	186384429--186384436	Novel
HMCN1	chr1	2	2	186024350--186024354	Novel
GDAP2	chr1	2	2	118431267--118431270	Novel
MIR548F1	chr1	2	2	186357895--186357898	Novel
NEK7	chr1	2	2	198289945--198289948	Novel
NOTCH2	chr1	2	2	120565135--120565138	Novel
LPGAT1	chr1	2	2	211920625--211920633	Novel
WDR3	chr1	2	2	118498302--118498307	Novel
TRAF5	chr1	2	2	211547360--211547363	Novel
NEK7	chr1	2	2	198289971--198289974	Novel
MIR181A1HG	chr1	2	2	198839429--198839433	Novel
TROVE2	chr1	2	2	193034426--193034430	Novel
SRGAP2	chr1	2	2	206564979--206564991	Novel
TMCO1	chr1	2	2	165695346--165695348	Novel
ALDH9A1	chr1	2	2	165651406--165651408	Novel
PRKAB2	chr1	2	2	146627302--146627306	Novel
MPC2	chr1	2	2	167887464--167887469	Novel
NBPF8	chr1	2	2	147604427--147604438	Novel
UAP1	chr1	2	2	162537466--162537468	Novel
DDR2	chr1	2	2	162659334--162659336	Novel
DCAF6	chr1	2	2	167994986--167994989	Novel
CHD1L	chr1	2	2	146758656--146758660	Novel
DNM3	chr1	2	2	172117670--172117673	Novel
DNM3	chr1	2	2	172099987--172099989	Novel
PRRC2C	chr1	2	2	171455658--171455660	Novel
LOC100506023	chr1	2	2	173354352--173354355	Novel
RABGAP1L	chr1	2	2	174301856--174301859	Novel
RC3H1	chr1	2	2	173901031--173901034	Novel
MROH9	chr1	2	2	170912966--170912970	Novel
DNM3	chr1	2	2	172378521--172378525	Novel
TIPRL	chr1	2	2	168169846--168169855	Novel
DCAF6	chr1	2	2	168025355--168025357	Novel
SLC19A2	chr1	2	2	169452754--169452756	Novel
METTL18	chr1	2	2	169762068--169762072	Novel
METTL18	chr1	2	2	169761876--169761878	Novel
SLC19A2	chr1	2	2	169441821--169441825	Novel
BLZF1	chr1	2	2	169356419--169356422	Novel
DCAF8	chr1	2	2	160224788--160224790	Novel
IFI16	chr1	2	2	159008319--159008321	Novel
IFI16	chr1	2	2	158991688--158991691	Novel
COPA	chr1	2	2	160259384--160259391	Novel
OTUD7B	chr1	2	2	149958197--149958209	Novel
SYT14	chr1	2	2	210187768--210187775	Novel
ARHGEF11	chr1	2	2	156990965--156990970	Novel
SYT14	chr1	2	2	210208527--210208530	Novel
SNX27	chr1	2	2	151641406--151641409	Novel
NBPF8	chr1	2	2	147683857--147683868	Novel
UHMK1	chr1	2	2	162497837--162497840	Novel
KCNH1	chr1	2	2	211040335--211040338	Novel
KCNH1	chr1	2	2	211015920--211015923	Novel
OTUD7B	chr1	2	2	149914000--149914004	Novel
UHMK1	chr1	2	2	162496065--162496073	Novel
SDHC	chr1	2	2	161332101--161332105	Novel
ZC3H11A	chr1	2	2	203822670--203822674	Novel
SOX13	chr1	2	2	204084152--204084157	Novel
CEP350	chr1	2	2	180061885--180061890	Novel
KCNH1	chr1	2	2	211190862--211190864	Novel
ACBD6	chr1	2	2	180397209--180397214	Novel
STX6	chr1	2	2	180944452--180944457	Novel
ZC3H11A	chr1	2	2	203771556--203771561	Novel
TOR1AIP1	chr1	2	2	179876730--179876742	Novel
HMCN1	chr1	2	2	185756301--185756309	Novel
IVNS1ABP	chr1	2	2	185276379--185276382	Novel
IVNS1ABP	chr1	2	2	185273056--185273059	Novel
TSEN15	chr1	2	2	184036210--184036217	Novel
C1orf21	chr1	2	2	184581093--184581095	Novel
C1orf21	chr1	2	2	184488310--184488312	Novel
TSEN15	chr1	2	2	184042935--184042937	Novel
FAM129A	chr1	2	2	184776455--184776467	Novel
RFWD2	chr1	2	2	176031524--176031528	Novel
NUCKS1	chr1	2	2	205683458--205683461	Novel
NBPF20	chr1	2	2	145691140--145691143	Novel
ELK4	chr1	2	2	205582147--205582154	Novel
KCNH1	chr1	2	2	211116112--211116121	Novel
NBPF20	chr1	2	2	145513288--145513291	Novel
RFWD2	chr1	2	2	176098947--176098950	Novel
RALGPS2	chr1	2	2	178708431--178708435	Novel
RABGAP1L	chr1	2	2	174723192--174723195	Novel
SOAT1	chr1	2	2	179323242--179323245	Novel
NBPF20	chr1	2	2	144311227--144311232	Novel
TOR1AIP2	chr1	2	2	179833416--179833421	Novel
NBPF20	chr1	2	2	144944632--144944636	Novel
NBPF20	chr1	2	2	145061573--145061577	Novel
DSTYK	chr1	2	2	205115389--205115392	Novel
RALGPS2	chr1	2	2	178733291--178733298	Novel
NBPF20	chr1	2	2	145213725--145213727	Novel
NBPF20	chr1	2	2	145110963--145110966	Novel
NBPF20	chr1	2	2	145116488--145116491	Novel
SOAT1	chr1	2	2	179264955--179264957	Novel
CDC42BPA	chr1	2	2	227314239--227314247	Novel
ITGB3BP	chr1	2	2	63977770--63977775	Novel
ATG4C	chr1	2	2	63251169--63251174	Novel
DOCK7	chr1	2	2	63084901--63084906	Novel
DOCK7	chr1	2	2	62944947--62944954	Novel
ROR1	chr1	2	2	64517864--64517874	Novel
JAK1	chr1	2	2	65305102--65305104	Novel
DHCR24	chr1	2	2	55317480--55317484	Novel
GALNT2	chr1	2	2	230251018--230251021	Novel
USP24	chr1	2	2	55607722--55607726	Novel
DHCR24	chr1	2	2	55316820--55316823	Novel
DHCR24	chr1	2	2	55315482--55315485	Novel
GALNT2	chr1	2	2	230411269--230411272	Novel
ZYG11B	chr1	2	2	53196963--53196970	Novel
CDC42BPA	chr1	2	2	227333256--227333258	Novel
NFIA	chr1	2	2	61573071--61573076	Novel
ITPKB	chr1	2	2	226877292--226877299	Novel
SGIP1	chr1	2	2	67069702--67069705	Novel
SGIP1	chr1	2	2	67016771--67016775	Novel
PDE4B	chr1	2	2	66838295--66838300	Novel
ITPKB	chr1	2	2	226894756--226894758	Novel
AK4	chr1	2	2	65693070--65693077	Novel
EPS15	chr1	2	2	51949102--51949112	Novel
FAM89A	chr1	2	2	231155058--231155063	Novel
EGLN1	chr1	2	2	231501786--231501788	Novel
EGLN1	chr1	2	2	231501987--231501991	Novel
EGLN1	chr1	2	2	231539905--231539907	Novel
EPS15	chr1	2	2	51821658--51821664	Novel
C1orf198	chr1	2	2	230973400--230973406	Novel
COG2	chr1	2	2	230780250--230780254	Novel
ZCCHC11	chr1	2	2	52956482--52956489	Novel
C1orf198	chr1	2	2	230973915--230973917	Novel
C1orf198	chr1	2	2	230974260--230974267	Novel
COA7	chr1	2	2	53153058--53153064	Novel
OSBPL9	chr1	2	2	52253827--52253834	Novel
TTC13	chr1	2	2	231103889--231103892	Novel
NRD1	chr1	2	2	52303641--52303645	Novel
BTF3L4	chr1	2	2	52530736--52530740	Novel
NRD1	chr1	2	2	52292647--52292649	Novel
ST6GALNAC3	chr1	2	2	76671450--76671453	Novel
ST6GALNAC3	chr1	2	2	76751072--76751084	Novel
ST6GALNAC3	chr1	2	2	76631116--76631118	Novel
ST6GALNAC3	chr1	2	2	76606993--76606995	Novel
ST6GALNAC3	chr1	2	2	76602532--76602535	Novel
ENAH	chr1	2	2	225679787--225679794	Novel
ST6GALNAC3	chr1	2	2	76566444--76566447	Novel
ST6GALNAC3	chr1	2	2	76567594--76567599	Novel
ENAH	chr1	2	2	225685155--225685159	Novel
ST6GALNAC3	chr1	2	2	76569019--76569023	Novel
ST6GALNAC3	chr1	2	2	76987777--76987788	Novel
ST6GALNAC3	chr1	2	2	77009764--77009772	Novel
ST6GALNAC3	chr1	2	2	76989952--76989954	Novel
ST6GALNAC3	chr1	2	2	76958457--76958460	Novel
ST6GALNAC3	chr1	2	2	76928703--76928706	Novel
ENAH	chr1	2	2	225690298--225690303	Novel
GNG12	chr1	2	2	68170000--68170010	Novel
GNG12	chr1	2	2	68216874--68216881	Novel
GNG12	chr1	2	2	68168571--68168575	Novel
GNG12	chr1	2	2	68167536--68167540	Novel
SGIP1	chr1	2	2	67139298--67139303	Novel
ITPKB	chr1	2	2	226868126--226868131	Novel
SRSF11	chr1	2	2	70695588--70695593	Novel
LRRC40	chr1	2	2	70610957--70610960	Novel
GNG12-AS1	chr1	2	2	68640156--68640159	Novel
NEGR1	chr1	2	2	72296719--72296722	Novel
ENAH	chr1	2	2	225830547--225830550	Novel
ZRANB2-AS1	chr1	2	2	71525555--71525557	Novel
GNG12	chr1	2	2	68289039--68289043	Novel
GNG12-AS1	chr1	2	2	68403827--68403832	Novel
GNG12-AS1	chr1	2	2	68360295--68360299	Novel
GNG12-AS1	chr1	2	2	68469686--68469690	Novel
GNG12-AS1	chr1	2	2	68629317--68629324	Novel
GNG12-AS1	chr1	2	2	68506525--68506532	Novel
UBR4	chr1	2	2	19466708--19466711	Novel
EMC1	chr1	2	2	19560550--19560562	Novel
AKT3	chr1	2	2	243985265--243985268	Novel
TMCO4	chr1	2	2	20117472--20117475	Novel
MINOS1	chr1	2	2	19944812--19944816	Novel
AKT3	chr1	2	2	243987905--243987909	Novel
SLC25A34	chr1	2	2	16065287--16065298	Novel
ADSS	chr1	2	2	244595455--244595460	Novel
C1orf101	chr1	2	2	244733986--244733990	Novel
ARHGEF10L	chr1	2	2	18005253--18005257	Novel
CEP170	chr1	2	2	243329160--243329163	Novel
CEP170	chr1	2	2	243289836--243289840	Novel
CEP170	chr1	2	2	243312900--243312904	Novel
CEP170	chr1	2	2	243324200--243324203	Novel
CEP170	chr1	2	2	243377011--243377015	Novel
KDM1A	chr1	2	2	23385826--23385828	Novel
SDCCAG8	chr1	2	2	243510167--243510174	Novel
PAQR7	chr1	2	2	26189169--26189173	Novel
TRIM63	chr1	2	2	26391508--26391512	Novel
CLIC4	chr1	2	2	25170280--25170284	Novel
CLIC4	chr1	2	2	25167765--25167769	Novel
AKT3	chr1	2	2	243667356--243667362	Novel
HP1BP3	chr1	2	2	21069853--21069856	Novel
AKT3	chr1	2	2	243734811--243734814	Novel
OTUD3	chr1	2	2	20222874--20222877	Novel
CDC42	chr1	2	2	22418949--22418954	Novel
SMYD3	chr1	2	2	246406015--246406022	Novel
SPSB1	chr1	2	2	9390763--9390775	Novel
LZIC	chr1	2	2	9989871--9989875	Novel
TARDBP	chr1	2	2	11073507--11073511	Novel
SMYD3	chr1	2	2	246270600--246270607	Novel
SMYD3	chr1	2	2	246271943--246271948	Novel
TPRG1L	chr1	2	2	3545396--3545400	Novel
VAMP3	chr1	2	2	7840384--7840389	Novel
SMYD3	chr1	2	2	246654279--246654281	Novel
RNF207	chr1	2	2	6274363--6274366	Novel
SKI	chr1	2	2	2199932--2199935	Novel
LOC148413	chr1	2	2	1336136--1336139	Novel
MXRA8	chr1	2	2	1289367--1289369	Novel
SMYD3	chr1	2	2	246441258--246441263	Novel
EFCAB2	chr1	2	2	245186022--245186029	Novel
KIF26B	chr1	2	2	245749189--245749192	Novel
MTOR	chr1	2	2	11174663--11174667	Novel
KAZN	chr1	2	2	15112626--15112628	Novel
RRAGC	chr1	2	2	39304510--39304513	Novel
LYST	chr1	2	2	235953990--235953993	Novel
UTP11L	chr1	2	2	38489407--38489409	Novel
LYST	chr1	2	2	235971986--235971989	Novel
LYST	chr1	2	2	235972201--235972205	Novel
MACF1	chr1	2	2	39876874--39876877	Novel
PABPC4	chr1	2	2	40042014--40042019	Novel
LYST	chr1	2	2	235891434--235891436	Novel
MACF1	chr1	2	2	39876997--39877000	Novel
MACF1	chr1	2	2	39811409--39811412	Novel
MACF1	chr1	2	2	39608977--39608981	Novel
LYST	chr1	2	2	235988443--235988447	Novel
AGO4	chr1	2	2	36301692--36301697	Novel
LYST	chr1	2	2	235987696--235987700	Novel
KIAA0319L	chr1	2	2	35919454--35919459	Novel
LYST	chr1	2	2	235993277--235993282	Novel
SH3D21	chr1	2	2	36775365--36775374	Novel
OSCP1	chr1	2	2	36897167--36897172	Novel
TOMM20	chr1	2	2	235282293--235282295	Novel
SIPA1L2	chr1	2	2	232578373--232578377	Novel
LRRC41	chr1	2	2	46750083--46750086	Novel
GPBP1L1	chr1	2	2	46093863--46093867	Novel
B3GALNT2	chr1	2	2	235657592--235657594	Novel
ST3GAL3	chr1	2	2	44211758--44211763	Novel
KDM4A	chr1	2	2	44124118--44124122	Novel
TSNAX-DISC1	chr1	2	2	231920967--231920977	Novel
MIR5096	chr1	2	2	235858929--235858939	Novel
ZMPSTE24	chr1	2	2	40758204--40758209	Novel
MIR5096	chr1	2	2	235829902--235829909	Novel
ZFP69	chr1	2	2	40943794--40943801	Novel
HEATR1	chr1	2	2	236743236--236743239	Novel
RCC1	chr1	2	2	28837915--28837922	Novel
MTR	chr1	2	2	236993377--236993381	Novel
MTR	chr1	2	2	237061734--237061737	Novel
ARID1A	chr1	2	2	27107955--27107962	Novel
SDC3	chr1	2	2	31378829--31378836	Novel
ZCCHC17	chr1	2	2	31816535--31816545	Novel
SRSF4	chr1	2	2	29478907--29478911	Novel
ARID1A	chr1	2	2	27043777--27043782	Novel
ARID1A	chr1	2	2	27045049--27045056	Novel
SMIM12	chr1	2	2	35320491--35320493	Novel
ZMYM4	chr1	2	2	35826550--35826560	Novel
LYST	chr1	2	2	235999012--235999015	Novel
ZMYM1	chr1	2	2	35554940--35554943	Novel
ZSCAN20	chr1	2	2	33949878--33949882	Novel
LYST	chr1	2	2	236010778--236010782	Novel
NID1	chr1	2	2	236220380--236220383	Novel
LYST	chr1	2	2	235996494--235996496	Novel
ZMYM4	chr1	2	2	35830026--35830030	Novel
PTP4A2	chr1	2	2	32384716--32384719	Novel
TXLNA	chr1	2	2	32661226--32661230	Novel
RNF19B	chr1	2	2	33416751--33416754	Novel
TXLNA	chr1	2	2	32662598--32662603	Novel
PTP4A2	chr1	2	2	32384946--32384950	Novel
INTS7	chr1	2	2	212202992--212202994	Novel
LRRC8D	chr1	2	2	90395064--90395068	Novel
RNU5F-1	chr1	2	2	220286981--220286992	Novel
STXBP3	chr1	2	2	109333874--109333879	Novel
LRRC8D	chr1	2	2	90349182--90349186	Novel
STXBP3	chr1	2	2	109293255--109293258	Novel
ZNF644	chr1	2	2	91409543--91409547	Novel
ZNF326	chr1	2	2	90476671--90476673	Novel
SORT1	chr1	2	2	109874659--109874670	Novel
RAB3GAP2	chr1	2	2	220322956--220322959	Novel
EVI5	chr1	2	2	92982441--92982453	Novel
NTNG1	chr1	2	2	107791026--107791031	Novel
RNU5F-1	chr1	2	2	220170388--220170393	Novel
EVI5	chr1	2	2	93115687--93115695	Novel
FAM102B	chr1	2	2	109139372--109139378	Novel
TGFBR3	chr1	2	2	92161399--92161404	Novel
RNU5F-1	chr1	2	2	220198770--220198773	Novel
ATP5F1	chr1	2	2	112003751--112003756	Novel
LRRC8B	chr1	2	2	90059629--90059636	Novel
ST7L	chr1	2	2	113078447--113078451	Novel
SLC16A1	chr1	2	2	113455287--113455291	Novel
LRRC8C	chr1	2	2	90173221--90173228	Novel
RBM15	chr1	2	2	110888982--110888987	Novel
RAB3GAP2	chr1	2	2	220436796--220436798	Novel
TRIM33	chr1	2	2	114947438--114947448	Novel
CCBL2	chr1	2	2	89411230--89411233	Novel
DUSP10	chr1	2	2	221875156--221875164	Novel
PKN2	chr1	2	2	89184346--89184350	Novel
MAGI3	chr1	2	2	114160473--114160475	Novel
RAB3GAP2	chr1	2	2	220323458--220323464	Novel
LRRC8D	chr1	2	2	90300632--90300635	Novel
GNAI3	chr1	2	2	110136322--110136326	Novel
INTS7	chr1	2	2	212131375--212131380	Novel
SORT1	chr1	2	2	109934607--109934611	Novel
RBM15	chr1	2	2	110885248--110885252	Novel
EVI5	chr1	2	2	93116022--93116029	Novel
USH2A	chr1	2	2	216259084--216259091	Novel
LOC102606465	chr1	2	2	101531913--101531917	Novel
PTBP2	chr1	2	2	97275945--97275948	Novel
TMEM56-RWDD3	chr1	2	2	95706412--95706414	Novel
COL11A1	chr1	2	2	103408808--103408812	Novel
COL11A1	chr1	2	2	103414621--103414628	Novel
PTBP2	chr1	2	2	97201139--97201143	Novel
SLC30A7	chr1	2	2	101442997--101443002	Novel
USH2A	chr1	2	2	216226575--216226579	Novel
SLC30A7	chr1	2	2	101443818--101443821	Novel
PTPN14	chr1	2	2	214526529--214526533	Novel
USH2A	chr1	2	2	216097949--216097951	Novel
SLC30A7	chr1	2	2	101363666--101363670	Novel
SLC30A7	chr1	2	2	101446255--101446257	Novel
DPYD	chr1	2	2	98292006--98292009	Novel
DPYD	chr1	2	2	98293155--98293159	Novel
FNBP1L	chr1	2	2	93966110--93966113	Novel
GPATCH2	chr1	2	2	217738344--217738347	Novel
RPS6KC1	chr1	2	2	213305893--213305896	Novel
COL11A1	chr1	2	2	103520967--103520973	Novel
FAM69A	chr1	2	2	93309030--93309033	Novel
RPS6KC1	chr1	2	2	213403855--213403860	Novel
FNBP1L	chr1	2	2	94003751--94003758	Novel
COL11A1	chr1	2	2	103450459--103450463	Novel
COL11A1	chr1	2	2	103457390--103457397	Novel
COL11A1	chr1	2	2	103466824--103466828	Novel
COL11A1	chr1	2	2	103550159--103550166	Novel
EVI5	chr1	2	2	93183543--93183547	Novel
ALG14	chr1	2	2	95498976--95498985	Novel
COL11A1	chr1	2	2	103426033--103426040	Novel
COL11A1	chr1	2	2	103448919--103448926	Novel
FNBP1L	chr1	2	2	94017643--94017645	Novel
GPATCH2	chr1	2	2	217669319--217669324	Novel
PTGFRN	chr1	2	2	117530202--117530210	Novel
IFI44L	chr1	2	2	79101661--79101668	Novel
IFI44L	chr1	2	2	79100722--79100729	Novel
DEGS1	chr1	2	2	224380909--224380913	Novel
IFI44L	chr1	2	2	79094338--79094348	Novel
LOC101927412	chr1	2	2	81038373--81038376	Novel
DISP1	chr1	2	2	223079230--223079232	Novel
MIR548AP	chr1	2	2	84333543--84333550	Novel
IGSF3	chr1	2	2	117119808--117119812	Novel
VANGL1	chr1	2	2	116222616--116222623	Novel
ATP1A1	chr1	2	2	116929171--116929176	Novel
BROX	chr1	2	2	222891217--222891222	Novel
ST6GALNAC3	chr1	2	2	77063772--77063776	Novel
ST6GALNAC3	chr1	2	2	77056878--77056885	Novel
PIGK	chr1	2	2	77621285--77621295	Novel
ST6GALNAC3	chr1	2	2	77011342--77011350	Novel
FUBP1	chr1	2	2	78436981--78436986	Novel
WDR26	chr1	2	2	224614370--224614382	Novel
MAN1A2	chr1	2	2	117928784--117928787	Novel
FUBP1	chr1	2	2	78424600--78424602	Novel
FUBP1	chr1	2	2	78414222--78414226	Novel
IFI44L	chr1	2	2	79088043--79088046	Novel
IFI44L	chr1	2	2	79086329--79086332	Novel
ZZZ3	chr1	2	2	78082219--78082224	Novel
ZZZ3	chr1	2	2	78095331--78095338	Novel
ZZZ3	chr1	2	2	78040254--78040257	Novel
FUBP1	chr1	2	2	78414086--78414088	Novel
WDR26	chr1	2	2	224618311--224618314	Novel
HS2ST1	chr1	2	2	87503280--87503288	Novel
HS2ST1	chr1	2	2	87497609--87497611	Novel
CSDE1	chr1	2	2	115284500--115284504	Novel
ODF2L	chr1	2	2	86859070--86859079	Novel
DUSP10	chr1	2	2	221887008--221887011	Novel
DUSP10	chr1	2	2	221900051--221900061	Novel
DDAH1	chr1	2	2	85818312--85818315	Novel
HS2ST1	chr1	2	2	87399395--87399402	Novel
PRKACB	chr1	2	2	84701302--84701306	Novel
AIDA	chr1	2	2	222863576--222863583	Novel
PKN2	chr1	2	2	89163528--89163533	Novel
FH	chr1	1	2	241673106--241673108	Novel
RPS6KC1	chr1	1	2	213434102--213434104	Novel
ZNF124	chr1	1	2	247307274--247307276	Novel
AHCTF1	chr1	1	2	247071060--247071062	Novel
KDM5B	chr1	1	2	202701185--202701187	Novel
AHCTF1	chr1	1	2	247023495--247023497	Novel
PROX1	chr1	1	2	214204401--214204403	Novel
KCNH1	chr1	1	2	211243785--211243787	Novel
SMYD3	chr1	1	2	246093476--246093478	Novel
GPR137B	chr1	1	2	236333172--236333174	Novel
SMYD3	chr1	1	2	246219292--246219294	Novel
LMOD1	chr1	1	2	201908913--201908915	Novel
TRAF5	chr1	1	2	211543170--211543172	Novel
KCNH1	chr1	1	2	211194940--211194942	Novel
C1orf101	chr1	1	2	244751510--244751512	Novel
C1orf101	chr1	1	2	244756295--244756297	Novel
KDM5B	chr1	1	2	202697436--202697438	Novel
LPGAT1	chr1	1	2	211922918--211922920	Novel
LPGAT1	chr1	1	2	211979615--211979617	Novel
MTR	chr1	1	2	237061706--237061708	Novel
MIR181A1HG	chr1	1	2	198894084--198894086	Novel
NBPF20	chr1	1	2	144510369--144510371	Novel
RCOR3	chr1	1	2	211463784--211463786	Novel
RCOR3	chr1	1	2	211472465--211472467	Novel
MTR	chr1	1	2	236967355--236967357	Novel
ACTN2	chr1	1	2	236891264--236891266	Novel
ACTN2	chr1	1	2	236863046--236863048	Novel
MIR181A1HG	chr1	1	2	198854441--198854443	Novel
MTR	chr1	1	2	237063718--237063720	Novel
KCNH1	chr1	1	2	211118084--211118086	Novel
ERO1B	chr1	1	2	236414014--236414016	Novel
HNRNPU	chr1	1	2	245014770--245014772	Novel
HNRNPU	chr1	1	2	245017464--245017466	Novel
HNRNPU	chr1	1	2	245022066--245022068	Novel
SMYD3	chr1	1	2	245978110--245978112	Novel
SMYD3	chr1	1	2	245990151--245990153	Novel
ATP2B4	chr1	1	2	203627501--203627503	Novel
SMYD3	chr1	1	2	246475347--246475349	Novel
SMYD3	chr1	1	2	246475988--246475990	Novel
SMYD3	chr1	1	2	246652286--246652288	Novel
SMYD3	chr1	1	2	246463332--246463334	Novel
AKT3	chr1	1	2	243942192--243942194	Novel
AKT3	chr1	1	2	243911654--243911656	Novel
AKT3	chr1	1	2	243887559--243887561	Novel
TMEM183A	chr1	1	2	202992425--202992427	Novel
ANGEL2	chr1	1	2	213179805--213179807	Novel
ATP2B4	chr1	1	2	203709578--203709580	Novel
ZC3H11A	chr1	1	2	203768003--203768005	Novel
ZC3H11A	chr1	1	2	203768621--203768623	Novel
AKT3	chr1	1	2	243868903--243868905	Novel
AKT3	chr1	1	2	243801907--243801909	Novel
KDM5B	chr1	1	2	202742874--202742876	Novel
DDX59	chr1	1	2	200634618--200634620	Novel
ANGEL2	chr1	1	2	213177829--213177831	Novel
FLVCR1	chr1	1	2	213048484--213048486	Novel
DTL	chr1	1	2	212230713--212230715	Novel
CAMSAP2	chr1	1	2	200727720--200727722	Novel
ANGEL2	chr1	1	2	213177161--213177163	Novel
NAV1	chr1	1	2	201688293--201688295	Novel
ADIPOR1	chr1	1	2	202922377--202922379	Novel
LPGAT1	chr1	1	2	211994031--211994033	Novel
INTS7	chr1	1	2	212163637--212163639	Novel
NAV1	chr1	1	2	201716575--201716577	Novel
AKT3	chr1	1	2	243987946--243987948	Novel
NAV1	chr1	1	2	201791026--201791028	Novel
RPS6KC1	chr1	1	2	213406894--213406896	Novel
SMYD3	chr1	1	2	246314559--246314561	Novel
CEP170	chr1	1	2	243289521--243289523	Novel
CEP170	chr1	1	2	243288779--243288781	Novel
SMYD3	chr1	1	2	246366589--246366591	Novel
SMYD3	chr1	1	2	246372885--246372887	Novel
CEP170	chr1	1	2	243367470--243367472	Novel
CEP170	chr1	1	2	243347674--243347676	Novel
CEP170	chr1	1	2	243345257--243345259	Novel
CEP170	chr1	1	2	243327764--243327766	Novel
AKT3	chr1	1	2	243667940--243667942	Novel
ZC3H11A	chr1	1	2	203769360--203769362	Novel
KDM5B	chr1	1	2	202716696--202716698	Novel
AKT3	chr1	1	2	243665317--243665319	Novel
AKT3	chr1	1	2	243775340--243775342	Novel
AKT3	chr1	1	2	243738785--243738787	Novel
CEP170	chr1	1	2	243414479--243414481	Novel
C1orf101	chr1	1	2	244718685--244718687	Novel
SDCCAG8	chr1	1	2	243627905--243627907	Novel
SDCCAG8	chr1	1	2	243518619--243518621	Novel
LPGAT1	chr1	1	2	211917577--211917579	Novel
RPS6KC1	chr1	1	2	213386741--213386743	Novel
SLC30A1	chr1	1	2	211748721--211748723	Novel
IBA57	chr1	1	2	228365726--228365728	Novel
GALNT2	chr1	1	2	230243360--230243362	Novel
GALNT2	chr1	1	2	230227941--230227943	Novel
ABCB10	chr1	1	2	229668732--229668734	Novel
CCSAP	chr1	1	2	229474842--229474844	Novel
CDC42BPA	chr1	1	2	227502623--227502625	Novel
CDC42BPA	chr1	1	2	227485951--227485953	Novel
CDC42BPA	chr1	1	2	227403847--227403849	Novel
CDC42BPA	chr1	1	2	227325252--227325254	Novel
DUSP10	chr1	1	2	221874929--221874931	Novel
DUSP10	chr1	1	2	221876543--221876545	Novel
CDC42BPA	chr1	1	2	227307883--227307885	Novel
CDC42BPA	chr1	1	2	227251470--227251472	Novel
CDC42BPA	chr1	1	2	227177872--227177874	Novel
DUSP10	chr1	1	2	221875670--221875672	Novel
SYT14	chr1	1	2	210256323--210256325	Novel
SYT14	chr1	1	2	210222745--210222747	Novel
SYT14	chr1	1	2	210188348--210188350	Novel
SYT14	chr1	1	2	210266466--210266468	Novel
NUCKS1	chr1	1	2	205709958--205709960	Novel
HHAT	chr1	1	2	210848815--210848817	Novel
NUCKS1	chr1	1	2	205685175--205685177	Novel
HHAT	chr1	1	2	210570315--210570317	Novel
GALNT2	chr1	1	2	230258396--230258398	Novel
GALNT2	chr1	1	2	230302846--230302848	Novel
RAB3GAP2	chr1	1	2	220437165--220437167	Novel
RAB3GAP2	chr1	1	2	220438723--220438725	Novel
GALNT2	chr1	1	2	230376409--230376411	Novel
GALNT2	chr1	1	2	230361433--230361435	Novel
GALNT2	chr1	1	2	230326399--230326401	Novel
ITPKB	chr1	1	2	226893246--226893248	Novel
GALNT2	chr1	1	2	230306703--230306705	Novel
GALNT2	chr1	1	2	230303932--230303934	Novel
DISP1	chr1	1	2	223162016--223162018	Novel
DISP1	chr1	1	2	223165176--223165178	Novel
CAPN2	chr1	1	2	223962741--223962743	Novel
CD46	chr1	1	2	207940558--207940560	Novel
FBXO28	chr1	1	2	224346940--224346942	Novel
TMEM63A	chr1	1	2	226055090--226055092	Novel
SRP9	chr1	1	2	225977703--225977705	Novel
PARP1	chr1	1	2	226549001--226549003	Novel
DISP1	chr1	1	2	223138634--223138636	Novel
DISP1	chr1	1	2	223160392--223160394	Novel
PARP1	chr1	1	2	226550557--226550559	Novel
ENAH	chr1	1	2	225819293--225819295	Novel
MAPKAPK2	chr1	1	2	206906641--206906643	Novel
DYRK3	chr1	1	2	206814802--206814804	Novel
EIF2D	chr1	1	2	206775746--206775748	Novel
DNAH14	chr1	1	2	225375808--225375810	Novel
ENAH	chr1	1	2	225697953--225697955	Novel
SRGAP2	chr1	1	2	206568010--206568012	Novel
WDR26	chr1	1	2	224576486--224576488	Novel
WDR26	chr1	1	2	224576521--224576523	Novel
WDR26	chr1	1	2	224577201--224577203	Novel
DNAH14	chr1	1	2	225253749--225253751	Novel
CNIH3	chr1	1	2	224818021--224818023	Novel
ITPKB	chr1	1	2	226878949--226878951	Novel
SYT14	chr1	1	2	210134558--210134560	Novel
SYT14	chr1	1	2	210125641--210125643	Novel
ITPKB	chr1	1	2	226884026--226884028	Novel
ITPKB	chr1	1	2	226880559--226880561	Novel
ITPKB	chr1	1	2	226877314--226877316	Novel
AIDA	chr1	1	2	222875365--222875367	Novel
ITPKB	chr1	1	2	226826915--226826917	Novel
ITPKB	chr1	1	2	226820512--226820514	Novel
C1orf95	chr1	1	2	226792035--226792037	Novel
MIA3	chr1	1	2	222824566--222824568	Novel
SRGAP2	chr1	1	2	206530249--206530251	Novel
TAF1A	chr1	1	2	222760457--222760459	Novel
GPATCH2	chr1	1	2	217640174--217640176	Novel
LYST	chr1	1	2	235986780--235986782	Novel
LYST	chr1	1	2	235981422--235981424	Novel
LYST	chr1	1	2	235980700--235980702	Novel
LYST	chr1	1	2	235975821--235975823	Novel
ESRRG	chr1	1	2	217030716--217030718	Novel
KCNH1	chr1	1	2	211069105--211069107	Novel
KCNH1	chr1	1	2	211056512--211056514	Novel
KCNH1	chr1	1	2	211040691--211040693	Novel
MIR5096	chr1	1	2	235869903--235869905	Novel
LYST	chr1	1	2	235881666--235881668	Novel
MDM4	chr1	1	2	204522168--204522170	Novel
DSTYK	chr1	1	2	205111873--205111875	Novel
GPATCH2	chr1	1	2	217649586--217649588	Novel
LYST	chr1	1	2	235910835--235910837	Novel
LYST	chr1	1	2	235969421--235969423	Novel
LYST	chr1	1	2	235900928--235900930	Novel
LYST	chr1	1	2	235892555--235892557	Novel
GPR137B	chr1	1	2	236316367--236316369	Novel
USH2A	chr1	1	2	216166871--216166873	Novel
USH2A	chr1	1	2	216234939--216234941	Novel
NID1	chr1	1	2	236190054--236190056	Novel
KCNK2	chr1	1	2	215268033--215268035	Novel
KCNH1	chr1	1	2	211108685--211108687	Novel
KCTD3	chr1	1	2	215754192--215754194	Novel
ZC3H11A	chr1	1	2	203771335--203771337	Novel
LYST	chr1	1	2	236000934--236000936	Novel
ZC3H11A	chr1	1	2	203770994--203770996	Novel
ZC3H11A	chr1	1	2	203771619--203771621	Novel
ZC3H11A	chr1	1	2	203789365--203789367	Novel
USH2A	chr1	1	2	216268319--216268321	Novel
NID1	chr1	1	2	236170886--236170888	Novel
LYST	chr1	1	2	236007047--236007049	Novel
TSNAX-DISC1	chr1	1	2	231779513--231779515	Novel
TSNAX-DISC1	chr1	1	2	231700753--231700755	Novel
TSNAX-DISC1	chr1	1	2	231672578--231672580	Novel
EGLN1	chr1	1	2	231542837--231542839	Novel
EGLN1	chr1	1	2	231501745--231501747	Novel
GNPAT	chr1	1	2	231406073--231406075	Novel
TSNAX-DISC1	chr1	1	2	231980684--231980686	Novel
TSNAX-DISC1	chr1	1	2	232058150--232058152	Novel
TSNAX-DISC1	chr1	1	2	232030523--232030525	Novel
ELK4	chr1	1	2	205594432--205594434	Novel
KCNH1	chr1	1	2	210867598--210867600	Novel
KCNH1	chr1	1	2	210856664--210856666	Novel
LYPLAL1	chr1	1	2	219366558--219366560	Novel
CDK18	chr1	1	2	205497575--205497577	Novel
LYPLAL1	chr1	1	2	219354138--219354140	Novel
MIR5096	chr1	1	2	235818210--235818212	Novel
ARID4B	chr1	1	2	235431702--235431704	Novel
DSTYK	chr1	1	2	205163008--205163010	Novel
GPATCH2	chr1	1	2	217650267--217650269	Novel
MIR5096	chr1	1	2	235858146--235858148	Novel
MIR5096	chr1	1	2	235853103--235853105	Novel
DSTYK	chr1	1	2	205163687--205163689	Novel
TARBP1	chr1	1	2	234595703--234595705	Novel
IRF2BP2	chr1	1	2	234742213--234742215	Novel
IRF2BP2	chr1	1	2	234742799--234742801	Novel
TARBP1	chr1	1	2	234591440--234591442	Novel
SIPA1L2	chr1	1	2	232534315--232534317	Novel
TOMM20	chr1	1	2	235275132--235275134	Novel
PTPN14	chr1	1	2	214556217--214556219	Novel
USP24	chr1	1	2	55534264--55534266	Novel
USP24	chr1	1	2	55595556--55595558	Novel
SSBP3	chr1	1	2	54813051--54813053	Novel
HSPB11	chr1	1	2	54388076--54388078	Novel
DHCR24	chr1	1	2	55316381--55316383	Novel
MYSM1	chr1	1	2	59134892--59134894	Novel
OMA1	chr1	1	2	59002758--59002760	Novel
LINC01135	chr1	1	2	59284574--59284576	Novel
LOC101926964	chr1	1	2	61281964--61281966	Novel
ZCCHC11	chr1	1	2	52919203--52919205	Novel
ZFYVE9	chr1	1	2	52610306--52610308	Novel
ZFYVE9	chr1	1	2	52761460--52761462	Novel
BTF3L4	chr1	1	2	52548418--52548420	Novel
NRD1	chr1	1	2	52287722--52287724	Novel
NRD1	chr1	1	2	52302566--52302568	Novel
BTF3L4	chr1	1	2	52533386--52533388	Novel
ZCCHC11	chr1	1	2	52939975--52939977	Novel
SCP2	chr1	1	2	53412445--53412447	Novel
SCP2	chr1	1	2	53438556--53438558	Novel
SCP2	chr1	1	2	53444014--53444016	Novel
ZYG11B	chr1	1	2	53289196--53289198	Novel
CACHD1	chr1	1	2	64997202--64997204	Novel
ROR1	chr1	1	2	64342341--64342343	Novel
ITGB3BP	chr1	1	2	63924758--63924760	Novel
ROR1	chr1	1	2	64300200--64300202	Novel
PDE4B	chr1	1	2	66824359--66824361	Novel
PDE4B	chr1	1	2	66769049--66769051	Novel
PDE4B	chr1	1	2	66810453--66810455	Novel
PDE4B	chr1	1	2	66811747--66811749	Novel
AK4	chr1	1	2	65694412--65694414	Novel
AK4	chr1	1	2	65696491--65696493	Novel
LEPROT	chr1	1	2	65896678--65896680	Novel
ALG6	chr1	1	2	63881360--63881362	Novel
TM2D1	chr1	1	2	62167252--62167254	Novel
NFIA	chr1	1	2	61747589--61747591	Novel
NFIA	chr1	1	2	61784564--61784566	Novel
NFIA	chr1	1	2	61898265--61898267	Novel
USP1	chr1	1	2	62915576--62915578	Novel
NFIA	chr1	1	2	61662601--61662603	Novel
ATG4C	chr1	1	2	63254127--63254129	Novel
ALG6	chr1	1	2	63870033--63870035	Novel
USP1	chr1	1	2	62916755--62916757	Novel
DOCK7	chr1	1	2	63110211--63110213	Novel
EIF2B3	chr1	1	2	45438316--45438318	Novel
TESK2	chr1	1	2	45859419--45859421	Novel
EIF2B3	chr1	1	2	45354171--45354173	Novel
STIL	chr1	1	2	47759447--47759449	Novel
TMEM69	chr1	1	2	46159819--46159821	Novel
PIK3R3	chr1	1	2	46507050--46507052	Novel
CMPK1	chr1	1	2	47843921--47843923	Novel
GPBP1L1	chr1	1	2	46143784--46143786	Novel
GPBP1L1	chr1	1	2	46135295--46135297	Novel
KDM4A	chr1	1	2	44120386--44120388	Novel
PPCS	chr1	1	2	42938325--42938327	Novel
HIVEP3	chr1	1	2	42387597--42387599	Novel
HIVEP3	chr1	1	2	42439056--42439058	Novel
CCDC30	chr1	1	2	43031422--43031424	Novel
YBX1	chr1	1	2	43158943--43158945	Novel
YBX1	chr1	1	2	43167837--43167839	Novel
TMEM53	chr1	1	2	45119906--45119908	Novel
EIF2B3	chr1	1	2	45348110--45348112	Novel
ST3GAL3	chr1	1	2	44174373--44174375	Novel
ST3GAL3	chr1	1	2	44302946--44302948	Novel
ST3GAL3	chr1	1	2	44384274--44384276	Novel
EPS15	chr1	1	2	51905982--51905984	Novel
EPS15	chr1	1	2	51974331--51974333	Novel
OSBPL9	chr1	1	2	52101754--52101756	Novel
EPS15	chr1	1	2	51890092--51890094	Novel
NRD1	chr1	1	2	52256043--52256045	Novel
OSBPL9	chr1	1	2	52186814--52186816	Novel
OSBPL9	chr1	1	2	52141085--52141087	Novel
SPATA6	chr1	1	2	48900381--48900383	Novel
SLC5A9	chr1	1	2	48707392--48707394	Novel
SPATA6	chr1	1	2	48872474--48872476	Novel
SPATA6	chr1	1	2	48903580--48903582	Novel
AGBL4	chr1	1	2	49566865--49566867	Novel
LINC01389	chr1	1	2	47893997--47893999	Novel
EPS15	chr1	1	2	51821394--51821396	Novel
EPS15	chr1	1	2	51821251--51821253	Novel
EPS15	chr1	1	2	51822225--51822227	Novel
EPS15	chr1	1	2	51888320--51888322	Novel
FAF1	chr1	1	2	51286527--51286529	Novel
FAF1	chr1	1	2	50992543--50992545	Novel
ST6GALNAC3	chr1	1	2	76892236--76892238	Novel
ST6GALNAC3	chr1	1	2	76885635--76885637	Novel
ST6GALNAC3	chr1	1	2	76884738--76884740	Novel
ST6GALNAC3	chr1	1	2	76926341--76926343	Novel
ST6GALNAC3	chr1	1	2	76934272--76934274	Novel
ST6GALNAC3	chr1	1	2	76935802--76935804	Novel
ST6GALNAC3	chr1	1	2	76884298--76884300	Novel
ST6GALNAC3	chr1	1	2	76878001--76878003	Novel
ST6GALNAC3	chr1	1	2	76960361--76960363	Novel
ST6GALNAC3	chr1	1	2	76960429--76960431	Novel
ST6GALNAC3	chr1	1	2	76955124--76955126	Novel
ST6GALNAC3	chr1	1	2	76618638--76618640	Novel
ST6GALNAC3	chr1	1	2	76605104--76605106	Novel
ST6GALNAC3	chr1	1	2	76616606--76616608	Novel
ST6GALNAC3	chr1	1	2	76629450--76629452	Novel
ST6GALNAC3	chr1	1	2	76629532--76629534	Novel
ST6GALNAC3	chr1	1	2	76632008--76632010	Novel
ST6GALNAC3	chr1	1	2	76706920--76706922	Novel
ST6GALNAC3	chr1	1	2	76602249--76602251	Novel
ST6GALNAC3	chr1	1	2	76572996--76572998	Novel
ST6GALNAC3	chr1	1	2	76600829--76600831	Novel
ST6GALNAC3	chr1	1	2	76604896--76604898	Novel
ST6GALNAC3	chr1	1	2	76789558--76789560	Novel
ST6GALNAC3	chr1	1	2	76726676--76726678	Novel
ST6GALNAC3	chr1	1	2	76792511--76792513	Novel
ST6GALNAC3	chr1	1	2	76844359--76844361	Novel
LOC101927587	chr1	1	2	84231835--84231837	Novel
LOC101927587	chr1	1	2	84167983--84167985	Novel
PRKACB	chr1	1	2	84676817--84676819	Novel
TTLL7	chr1	1	2	84413887--84413889	Novel
PRKACB	chr1	1	2	84606389--84606391	Novel
GNG5	chr1	1	2	84964241--84964243	Novel
SPATA1	chr1	1	2	84977127--84977129	Novel
ZZZ3	chr1	1	2	78098007--78098009	Novel
ST6GALNAC3	chr1	1	2	76964419--76964421	Novel
ST6GALNAC3	chr1	1	2	76972231--76972233	Novel
ZZZ3	chr1	1	2	78029034--78029036	Novel
ZZZ3	chr1	1	2	78061175--78061177	Novel
ZZZ3	chr1	1	2	78112255--78112257	Novel
ZZZ3	chr1	1	2	78139703--78139705	Novel
USP33	chr1	1	2	78162150--78162152	Novel
IFI44L	chr1	1	2	79095578--79095580	Novel
IFI44L	chr1	1	2	79086639--79086641	Novel
IFI44L	chr1	1	2	79090071--79090073	Novel
IFI44L	chr1	1	2	79108253--79108255	Novel
DNAJB4	chr1	1	2	78482026--78482028	Novel
USP33	chr1	1	2	78162247--78162249	Novel
FUBP1	chr1	1	2	78433403--78433405	Novel
MIER1	chr1	1	2	67426338--67426340	Novel
SGIP1	chr1	1	2	67159901--67159903	Novel
MIER1	chr1	1	2	67451705--67451707	Novel
SLC35D1	chr1	1	2	67502393--67502395	Novel
SGIP1	chr1	1	2	67110033--67110035	Novel
SGIP1	chr1	1	2	67157056--67157058	Novel
GNG12	chr1	1	2	68203407--68203409	Novel
GNG12	chr1	1	2	68255561--68255563	Novel
GNG12-AS1	chr1	1	2	68431652--68431654	Novel
SERBP1	chr1	1	2	67890362--67890364	Novel
SLC35D1	chr1	1	2	67514987--67514989	Novel
IL12RB2	chr1	1	2	67791582--67791584	Novel
IL12RB2	chr1	1	2	67859061--67859063	Novel
SERBP1	chr1	1	2	67894358--67894360	Novel
GNG12	chr1	1	2	68168125--68168127	Novel
GNG12	chr1	1	2	68170388--68170390	Novel
SGIP1	chr1	1	2	67043440--67043442	Novel
SGIP1	chr1	1	2	67001532--67001534	Novel
SGIP1	chr1	1	2	67024488--67024490	Novel
SGIP1	chr1	1	2	67042311--67042313	Novel
SGIP1	chr1	1	2	67088256--67088258	Novel
SGIP1	chr1	1	2	67051253--67051255	Novel
NEGR1	chr1	1	2	72648467--72648469	Novel
NEGR1	chr1	1	2	71887800--71887802	Novel
NEGR1	chr1	1	2	72158577--72158579	Novel
TYW3	chr1	1	2	75215090--75215092	Novel
TYW3	chr1	1	2	75229508--75229510	Novel
ACADM	chr1	1	2	76190938--76190940	Novel
ANKRD13C	chr1	1	2	70779215--70779217	Novel
SRSF11	chr1	1	2	70689996--70689998	Novel
SRSF11	chr1	1	2	70717169--70717171	Novel
ANKRD13C	chr1	1	2	70764705--70764707	Novel
ANKRD13C	chr1	1	2	70790342--70790344	Novel
CTH	chr1	1	2	70904549--70904551	Novel
ST6GALNAC3	chr1	1	2	76548570--76548572	Novel
ST6GALNAC3	chr1	1	2	76553450--76553452	Novel
ST6GALNAC3	chr1	1	2	76562225--76562227	Novel
ACADM	chr1	1	2	76212989--76212991	Novel
ACADM	chr1	1	2	76208865--76208867	Novel
RABGGTB	chr1	1	2	76253775--76253777	Novel
RABGGTB	chr1	1	2	76254427--76254429	Novel
ST6GALNAC3	chr1	1	2	76546317--76546319	Novel
DEPDC1	chr1	1	2	68952593--68952595	Novel
WLS	chr1	1	2	68681187--68681189	Novel
GNG12-AS1	chr1	1	2	68595271--68595273	Novel
LRRC40	chr1	1	2	70670415--70670417	Novel
SRSF11	chr1	1	2	70674014--70674016	Novel
ZBTB40	chr1	1	2	22787830--22787832	Novel
CDC42	chr1	1	2	22418755--22418757	Novel
CDC42	chr1	1	2	22418095--22418097	Novel
ZBTB40	chr1	1	2	22818141--22818143	Novel
CDC42	chr1	1	2	22405386--22405388	Novel
USP48	chr1	1	2	22052853--22052855	Novel
SRSF10	chr1	1	2	24300486--24300488	Novel
HNRNPR	chr1	1	2	23646180--23646182	Novel
HNRNPR	chr1	1	2	23648739--23648741	Novel
SRSF10	chr1	1	2	24293265--24293267	Novel
KDM1A	chr1	1	2	23351824--23351826	Novel
HNRNPR	chr1	1	2	23639323--23639325	Novel
EIF4G3	chr1	1	2	21206834--21206836	Novel
EIF4G3	chr1	1	2	21133727--21133729	Novel
EIF4G3	chr1	1	2	21330732--21330734	Novel
EIF4G3	chr1	1	2	21334829--21334831	Novel
MINOS1	chr1	1	2	19933247--19933249	Novel
AKR7A2	chr1	1	2	19630667--19630669	Novel
PQLC2	chr1	1	2	19640090--19640092	Novel
PQLC2	chr1	1	2	19641388--19641390	Novel
OTUD3	chr1	1	2	20211357--20211359	Novel
EIF4G3	chr1	1	2	21497495--21497497	Novel
NBPF3	chr1	1	2	21782760--21782762	Novel
USP48	chr1	1	2	22040200--22040202	Novel
USP48	chr1	1	2	22042957--22042959	Novel
USP48	chr1	1	2	22050019--22050021	Novel
EIF4G3	chr1	1	2	21413438--21413440	Novel
EIF4G3	chr1	1	2	21452736--21452738	Novel
EIF4G3	chr1	1	2	21478945--21478947	Novel
CLIC4	chr1	1	2	25154858--25154860	Novel
CLIC4	chr1	1	2	25118549--25118551	Novel
CLIC4	chr1	1	2	25163809--25163811	Novel
CLIC4	chr1	1	2	25102667--25102669	Novel
RCAN3	chr1	1	2	24862863--24862865	Novel
CLIC4	chr1	1	2	25101561--25101563	Novel
ARID1A	chr1	1	2	27042701--27042703	Novel
HMGN2	chr1	1	2	26801849--26801851	Novel
HMGN2	chr1	1	2	26801750--26801752	Novel
ARID1A	chr1	1	2	27063393--27063395	Novel
TRIM63	chr1	1	2	26388767--26388769	Novel
RSRP1	chr1	1	2	25570430--25570432	Novel
TMEM57	chr1	1	2	25774643--25774645	Novel
NIPAL3	chr1	1	2	24754765--24754767	Novel
SRSF10	chr1	1	2	24305557--24305559	Novel
NIPAL3	chr1	1	2	24772587--24772589	Novel
RERE	chr1	1	2	8675855--8675857	Novel
RERE	chr1	1	2	8599962--8599964	Novel
RERE	chr1	1	2	8749832--8749834	Novel
RERE	chr1	1	2	8473182--8473184	Novel
CAMTA1	chr1	1	2	6929914--6929916	Novel
VAMP3	chr1	1	2	7839876--7839878	Novel
VAMP3	chr1	1	2	7840431--7840433	Novel
RERE	chr1	1	2	8448812--8448814	Novel
RERE	chr1	1	2	8479555--8479557	Novel
SPSB1	chr1	1	2	9384565--9384567	Novel
H6PD	chr1	1	2	9326887--9326889	Novel
SPSB1	chr1	1	2	9429264--9429266	Novel
RERE	chr1	1	2	8771526--8771528	Novel
GNB1	chr1	1	2	1771990--1771992	Novel
GNB1	chr1	1	2	1757309--1757311	Novel
SKI	chr1	1	2	2195452--2195454	Novel
SSU72	chr1	1	2	1492882--1492884	Novel
SDF4	chr1	1	2	1152516--1152518	Novel
CCNL2	chr1	1	2	1323143--1323145	Novel
RPL22	chr1	1	2	6246558--6246560	Novel
KCNAB2	chr1	1	2	6115419--6115421	Novel
KCNAB2	chr1	1	2	6129140--6129142	Novel
KCNAB2	chr1	1	2	6156166--6156168	Novel
ACOT7	chr1	1	2	6433233--6433235	Novel
CAMTA1	chr1	1	2	6908383--6908385	Novel
CEP104	chr1	1	2	3729595--3729597	Novel
SLC25A33	chr1	1	2	9616721--9616723	Novel
DDI2	chr1	1	2	15968450--15968452	Novel
DDI2	chr1	1	2	15954556--15954558	Novel
DDI2	chr1	1	2	15960247--15960249	Novel
PLEKHM2	chr1	1	2	16022475--16022477	Novel
TMEM51	chr1	1	2	15522894--15522896	Novel
TMEM51	chr1	1	2	15499132--15499134	Novel
SPEN	chr1	1	2	16255146--16255148	Novel
SPEN	chr1	1	2	16265618--16265620	Novel
FBXO42	chr1	1	2	16617767--16617769	Novel
UBR4	chr1	1	2	19463792--19463794	Novel
FLJ37453	chr1	1	2	16173109--16173111	Novel
PRDM2	chr1	1	2	14107808--14107810	Novel
UBE4B	chr1	1	2	10168214--10168216	Novel
PIK3CD	chr1	1	2	9773925--9773927	Novel
UBE4B	chr1	1	2	10132823--10132825	Novel
PEX14	chr1	1	2	10599643--10599645	Novel
PIK3CD	chr1	1	2	9770691--9770693	Novel
PRDM2	chr1	1	2	14057435--14057437	Novel
VPS13D	chr1	1	2	12529095--12529097	Novel
PRDM2	chr1	1	2	14084941--14084943	Novel
VPS13D	chr1	1	2	12494006--12494008	Novel
TARDBP	chr1	1	2	11083171--11083173	Novel
AGTRAP	chr1	1	2	11800627--11800629	Novel
PLOD1	chr1	1	2	11995696--11995698	Novel
VPS13D	chr1	1	2	12314187--12314189	Novel
AGO4	chr1	1	2	36283025--36283027	Novel
AGO4	chr1	1	2	36296574--36296576	Novel
C1orf216	chr1	1	2	36180970--36180972	Novel
ZMYM4	chr1	1	2	35835311--35835313	Novel
ZMYM4	chr1	1	2	35864909--35864911	Novel
ZMYM4	chr1	1	2	35871370--35871372	Novel
INPP5B	chr1	1	2	38369406--38369408	Novel
SNIP1	chr1	1	2	38008657--38008659	Novel
AGO4	chr1	1	2	36322431--36322433	Novel
THRAP3	chr1	1	2	36749935--36749937	Novel
PHC2	chr1	1	2	33809918--33809920	Novel
AZIN2	chr1	1	2	33566173--33566175	Novel
PHC2	chr1	1	2	33804815--33804817	Novel
PHC2	chr1	1	2	33817552--33817554	Novel
RNF19B	chr1	1	2	33421357--33421359	Novel
S100PBP	chr1	1	2	33301747--33301749	Novel
SFPQ	chr1	1	2	35649433--35649435	Novel
LOC653160	chr1	1	2	35441665--35441667	Novel
ZMYM1	chr1	1	2	35551511--35551513	Novel
SFPQ	chr1	1	2	35649962--35649964	Novel
ZMYM4	chr1	1	2	35739091--35739093	Novel
ZMYM4	chr1	1	2	35787208--35787210	Novel
SCMH1	chr1	1	2	41572695--41572697	Novel
SCMH1	chr1	1	2	41567856--41567858	Novel
SCMH1	chr1	1	2	41632086--41632088	Novel
SCMH1	chr1	1	2	41639933--41639935	Novel
NFYC	chr1	1	2	41218978--41218980	Novel
CAP1	chr1	1	2	40513732--40513734	Novel
CAP1	chr1	1	2	40537218--40537220	Novel
CAP1	chr1	1	2	40537704--40537706	Novel
RLF	chr1	1	2	40702332--40702334	Novel
HIVEP3	chr1	1	2	42319824--42319826	Novel
HIVEP3	chr1	1	2	42311098--42311100	Novel
HIVEP3	chr1	1	2	42074740--42074742	Novel
MACF1	chr1	1	2	39852987--39852989	Novel
FHL3	chr1	1	2	38468449--38468451	Novel
UTP11L	chr1	1	2	38489967--38489969	Novel
MACF1	chr1	1	2	39744314--39744316	Novel
MACF1	chr1	1	2	39793860--39793862	Novel
MACF1	chr1	1	2	39894034--39894036	Novel
MACF1	chr1	1	2	39937230--39937232	Novel
TRIT1	chr1	1	2	40327999--40328001	Novel
MACF1	chr1	1	2	39952100--39952102	Novel
MACF1	chr1	1	2	39951742--39951744	Novel
PABPC4	chr1	1	2	40034694--40034696	Novel
PABPC4	chr1	1	2	40037807--40037809	Novel
PHACTR4	chr1	1	2	28735646--28735648	Novel
SESN2	chr1	1	2	28601771--28601773	Novel
YTHDF2	chr1	1	2	29074073--29074075	Novel
SESN2	chr1	1	2	28596001--28596003	Novel
EPB41	chr1	1	2	29277890--29277892	Novel
EPB41	chr1	1	2	29265056--29265058	Novel
WASF2	chr1	1	2	27815793--27815795	Novel
AHDC1	chr1	1	2	27907945--27907947	Novel
TRNP1	chr1	1	2	27323285--27323287	Novel
EYA3	chr1	1	2	28300740--28300742	Novel
EYA3	chr1	1	2	28332661--28332663	Novel
EYA3	chr1	1	2	28360623--28360625	Novel
IFI6	chr1	1	2	27996974--27996976	Novel
SRSF4	chr1	1	2	29496055--29496057	Novel
STX12	chr1	1	2	28150010--28150012	Novel
THEMIS2	chr1	1	2	28205459--28205461	Novel
TXLNA	chr1	1	2	32661036--32661038	Novel
KPNA6	chr1	1	2	32610937--32610939	Novel
KPNA6	chr1	1	2	32637069--32637071	Novel
KPNA6	chr1	1	2	32637685--32637687	Novel
TXLNA	chr1	1	2	32662457--32662459	Novel
TXLNA	chr1	1	2	32663331--32663333	Novel
MARCKSL1	chr1	1	2	32799513--32799515	Novel
KHDRBS1	chr1	1	2	32508891--32508893	Novel
ZCCHC17	chr1	1	2	31796825--31796827	Novel
KHDRBS1	chr1	1	2	32510692--32510694	Novel
KHDRBS1	chr1	1	2	32514162--32514164	Novel
RBBP4	chr1	1	2	33147064--33147066	Novel
RBBP4	chr1	1	2	33145969--33145971	Novel
PUM1	chr1	1	2	31505431--31505433	Novel
SDC3	chr1	1	2	31353894--31353896	Novel
SRSF4	chr1	1	2	29501198--29501200	Novel
SRSF4	chr1	1	2	29503297--29503299	Novel
PUM1	chr1	1	2	31431874--31431876	Novel
PUM1	chr1	1	2	31429944--31429946	Novel
PUM1	chr1	1	2	31482964--31482966	Novel
PUM1	chr1	1	2	31405197--31405199	Novel
GPR161	chr1	1	2	168092779--168092781	Novel
DCAF6	chr1	1	2	167984967--167984969	Novel
DCAF6	chr1	1	2	167994042--167994044	Novel
DCAF6	chr1	1	2	168000945--168000947	Novel
DCAF6	chr1	1	2	168021117--168021119	Novel
POU2F1	chr1	1	2	167370144--167370146	Novel
ALDH9A1	chr1	1	2	165656535--165656537	Novel
TADA1	chr1	1	2	166842188--166842190	Novel
POU2F1	chr1	1	2	167228576--167228578	Novel
MPZL1	chr1	1	2	167758779--167758781	Novel
DCAF6	chr1	1	2	167930812--167930814	Novel
DCAF6	chr1	1	2	167933394--167933396	Novel
TIPRL	chr1	1	2	168149520--168149522	Novel
TIPRL	chr1	1	2	168170214--168170216	Novel
PIGM	chr1	1	2	159998584--159998586	Novel
IFI16	chr1	1	2	158999372--158999374	Novel
PIGM	chr1	1	2	159999362--159999364	Novel
PEA15	chr1	1	2	160183932--160183934	Novel
COPA	chr1	1	2	160308060--160308062	Novel
ATF6	chr1	1	2	161838603--161838605	Novel
IFI16	chr1	1	2	158993417--158993419	Novel
KIRREL	chr1	1	2	158032342--158032344	Novel
PYHIN1	chr1	1	2	158941215--158941217	Novel
IFI16	chr1	1	2	158988249--158988251	Novel
DDR2	chr1	1	2	162686506--162686508	Novel
DDR2	chr1	1	2	162672716--162672718	Novel
DDR2	chr1	1	2	162676427--162676429	Novel
DDR2	chr1	1	2	162747268--162747270	Novel
RGS5	chr1	1	2	163276044--163276046	Novel
ATF6	chr1	1	2	161896712--161896714	Novel
OLFML2B	chr1	1	2	161984311--161984313	Novel
UHMK1	chr1	1	2	162492953--162492955	Novel
UHMK1	chr1	1	2	162494316--162494318	Novel
NME7	chr1	1	2	169257915--169257917	Novel
UHMK1	chr1	1	2	162496996--162496998	Novel
UHMK1	chr1	1	2	162497627--162497629	Novel
RABGAP1L	chr1	1	2	174471730--174471732	Novel
RABGAP1L	chr1	1	2	174914707--174914709	Novel
RABGAP1L	chr1	1	2	174470360--174470362	Novel
RABGAP1L	chr1	1	2	174420393--174420395	Novel
RABGAP1L	chr1	1	2	174456661--174456663	Novel
RASAL2	chr1	1	2	178064299--178064301	Novel
RFWD2	chr1	1	2	176103053--176103055	Novel
RFWD2	chr1	1	2	176119220--176119222	Novel
RFWD2	chr1	1	2	176096713--176096715	Novel
RASAL2	chr1	1	2	178069496--178069498	Novel
RASAL2	chr1	1	2	178159871--178159873	Novel
RFWD2	chr1	1	2	175914038--175914040	Novel
RFWD2	chr1	1	2	176059845--176059847	Novel
PRRC2C	chr1	1	2	171483423--171483425	Novel
PRRC2C	chr1	1	2	171533480--171533482	Novel
METTL13	chr1	1	2	171762396--171762398	Novel
DNM3	chr1	1	2	171841012--171841014	Novel
KIFAP3	chr1	1	2	169965071--169965073	Novel
SLC19A2	chr1	1	2	169440298--169440300	Novel
GAS5	chr1	1	2	173834338--173834340	Novel
RABGAP1L	chr1	1	2	174392263--174392265	Novel
ADAMTSL4-AS1	chr1	1	2	150545400--150545402	Novel
PRPF3	chr1	1	2	150317558--150317560	Novel
ENSA	chr1	1	2	150597494--150597496	Novel
CTSK	chr1	1	2	150769153--150769155	Novel
VPS45	chr1	1	2	150081582--150081584	Novel
ARNT	chr1	1	2	150807614--150807616	Novel
ANP32E	chr1	1	2	150191778--150191780	Novel
PRPF3	chr1	1	2	150306976--150306978	Novel
SNX27	chr1	1	2	151666828--151666830	Novel
FLG-AS1	chr1	1	2	152324557--152324559	Novel
CHTOP	chr1	1	2	153617959--153617961	Novel
GATAD2B	chr1	1	2	153781275--153781277	Novel
POGZ	chr1	1	2	151376865--151376867	Novel
CDC42SE1	chr1	1	2	151025163--151025165	Novel
SNX27	chr1	1	2	151619392--151619394	Novel
NBPF20	chr1	1	2	146459290--146459292	Novel
NBPF20	chr1	1	2	146390106--146390108	Novel
NBPF8	chr1	1	2	147680164--147680166	Novel
OTUD7B	chr1	1	2	149950953--149950955	Novel
HIST2H4A	chr1	1	2	149832570--149832572	Novel
LINC00623	chr1	1	2	149589642--149589644	Novel
NBPF8	chr1	1	2	148008188--148008190	Novel
NBPF8	chr1	1	2	148009715--148009717	Novel
CCT3	chr1	1	2	156304037--156304039	Novel
LMNA	chr1	1	2	156109392--156109394	Novel
ARHGEF11	chr1	1	2	156904759--156904761	Novel
LMNA	chr1	1	2	156109098--156109100	Novel
KIRREL	chr1	1	2	157999446--157999448	Novel
ARHGEF11	chr1	1	2	157014871--157014873	Novel
ARHGEF11	chr1	1	2	156929301--156929303	Novel
UBAP2L	chr1	1	2	154230305--154230307	Novel
DENND4B	chr1	1	2	153918040--153918042	Novel
ADAR	chr1	1	2	154557264--154557266	Novel
GATAD2B	chr1	1	2	153888767--153888769	Novel
KIAA0907	chr1	1	2	155892984--155892986	Novel
GON4L	chr1	1	2	155800074--155800076	Novel
YY1AP1	chr1	1	2	155637762--155637764	Novel
ADAR	chr1	1	2	154557403--154557405	Novel
ASH1L	chr1	1	2	155348755--155348757	Novel
ASH1L	chr1	1	2	155425261--155425263	Novel
ASH1L	chr1	1	2	155451340--155451342	Novel
YY1AP1	chr1	1	2	155651430--155651432	Novel
HMCN1	chr1	1	2	186002198--186002200	Novel
HMCN1	chr1	1	2	185988568--185988570	Novel
HMCN1	chr1	1	2	185937622--185937624	Novel
HMCN1	chr1	1	2	185945032--185945034	Novel
HMCN1	chr1	1	2	186026180--186026182	Novel
MIR548F1	chr1	1	2	186325209--186325211	Novel
MIR548F1	chr1	1	2	186347183--186347185	Novel
HMCN1	chr1	1	2	185828290--185828292	Novel
HMCN1	chr1	1	2	185703828--185703830	Novel
IVNS1ABP	chr1	1	2	185271421--185271423	Novel
IVNS1ABP	chr1	1	2	185273048--185273050	Novel
IVNS1ABP	chr1	1	2	185275115--185275117	Novel
SWT1	chr1	1	2	185232418--185232420	Novel
RNF2	chr1	1	2	185071377--185071379	Novel
IVNS1ABP	chr1	1	2	185266622--185266624	Novel
HMCN1	chr1	1	2	185785159--185785161	Novel
DENND1B	chr1	1	2	197498471--197498473	Novel
ZBTB41	chr1	1	2	197144293--197144295	Novel
DENND1B	chr1	1	2	197573318--197573320	Novel
CDC73	chr1	1	2	193212816--193212818	Novel
CDC73	chr1	1	2	193220984--193220986	Novel
DENND1B	chr1	1	2	197710183--197710185	Novel
ZBTB41	chr1	1	2	197123584--197123586	Novel
MIR181A1HG	chr1	1	2	198845371--198845373	Novel
NEK7	chr1	1	2	198229553--198229555	Novel
NEK7	chr1	1	2	198229909--198229911	Novel
NEK7	chr1	1	2	198242410--198242412	Novel
NEK7	chr1	1	2	198138721--198138723	Novel
NEK7	chr1	1	2	198129140--198129142	Novel
NEK7	chr1	1	2	198151562--198151564	Novel
MIR548F1	chr1	1	2	186378327--186378329	Novel
MIR548F1	chr1	1	2	186353713--186353715	Novel
MIR548F1	chr1	1	2	186355544--186355546	Novel
MIR548F1	chr1	1	2	186352826--186352828	Novel
UCHL5	chr1	1	2	192982155--192982157	Novel
TROVE2	chr1	1	2	193051526--193051528	Novel
TROVE2	chr1	1	2	193058937--193058939	Novel
TROVE2	chr1	1	2	193060284--193060286	Novel
TOR1AIP1	chr1	1	2	179861883--179861885	Novel
TOR1AIP2	chr1	1	2	179844848--179844850	Novel
TOR1AIP2	chr1	1	2	179835406--179835408	Novel
TOR1AIP1	chr1	1	2	179865614--179865616	Novel
AXDND1	chr1	1	2	179471240--179471242	Novel
TDRD5	chr1	1	2	179605064--179605066	Novel
TOR1AIP2	chr1	1	2	179834028--179834030	Novel
TOR1AIP2	chr1	1	2	179834646--179834648	Novel
CEP350	chr1	1	2	180060972--180060974	Novel
TOR1AIP1	chr1	1	2	179887496--179887498	Novel
CEP350	chr1	1	2	179924847--179924849	Novel
CEP350	chr1	1	2	179966022--179966024	Novel
TOR1AIP1	chr1	1	2	179876580--179876582	Novel
ACBD6	chr1	1	2	180318402--180318404	Novel
ABL2	chr1	1	2	179069533--179069535	Novel
RASAL2	chr1	1	2	178391579--178391581	Novel
RALGPS2	chr1	1	2	178876832--178876834	Novel
FAM20B	chr1	1	2	179045108--179045110	Novel
TOR3A	chr1	1	2	179058455--179058457	Novel
ABL2	chr1	1	2	179074939--179074941	Novel
ABL2	chr1	1	2	179076800--179076802	Novel
ABL2	chr1	1	2	179095372--179095374	Novel
RASAL2	chr1	1	2	178193363--178193365	Novel
ABL2	chr1	1	2	179099885--179099887	Novel
RASAL2	chr1	1	2	178371791--178371793	Novel
SOAT1	chr1	1	2	179271162--179271164	Novel
ABL2	chr1	1	2	179190934--179190936	Novel
SOAT1	chr1	1	2	179292194--179292196	Novel
SOAT1	chr1	1	2	179293907--179293909	Novel
SOAT1	chr1	1	2	179298193--179298195	Novel
SOAT1	chr1	1	2	179323277--179323279	Novel
SOAT1	chr1	1	2	179327295--179327297	Novel
ABL2	chr1	1	2	179110945--179110947	Novel
C1orf21	chr1	1	2	184418908--184418910	Novel
RGL1	chr1	1	2	183777905--183777907	Novel
TSEN15	chr1	1	2	184026498--184026500	Novel
C1orf21	chr1	1	2	184358144--184358146	Novel
C1orf21	chr1	1	2	184376981--184376983	Novel
EDEM3	chr1	1	2	184663255--184663257	Novel
EDEM3	chr1	1	2	184690571--184690573	Novel
RGL1	chr1	1	2	183637542--183637544	Novel
LAMC1	chr1	1	2	183085861--183085863	Novel
LAMC1	chr1	1	2	183098697--183098699	Novel
SMG7	chr1	1	2	183466884--183466886	Novel
ARPC5	chr1	1	2	183596331--183596333	Novel
FAM129A	chr1	1	2	184844808--184844810	Novel
FAM129A	chr1	1	2	184760631--184760633	Novel
RNF2	chr1	1	2	185022988--185022990	Novel
RNF2	chr1	1	2	185055314--185055316	Novel
EDEM3	chr1	1	2	184700006--184700008	Novel
LAMC1	chr1	1	2	183056963--183056965	Novel
GLUL	chr1	1	2	182352364--182352366	Novel
KIAA1614	chr1	1	2	180886601--180886603	Novel
STX6	chr1	1	2	180988437--180988439	Novel
STX6	chr1	1	2	180988500--180988502	Novel
ACBD6	chr1	1	2	180451815--180451817	Novel
GLUL	chr1	1	2	182352855--182352857	Novel
RNASEL	chr1	1	2	182555134--182555136	Novel
NPL	chr1	1	2	182763341--182763343	Novel
ACBD6	chr1	1	2	180451646--180451648	Novel
ACBD6	chr1	1	2	180327242--180327244	Novel
ACBD6	chr1	1	2	180397064--180397066	Novel
DHX9	chr1	1	2	182846766--182846768	Novel
LAMC1	chr1	1	2	183046920--183046922	Novel
LAMC1	chr1	1	2	183029529--183029531	Novel
LAMC1	chr1	1	2	182996022--182996024	Novel
LAMC1	chr1	1	2	183013368--183013370	Novel
LAMC1	chr1	1	2	183018074--183018076	Novel
SPATA1	chr1	1	2	85014118--85014120	Novel
ALG14	chr1	1	2	95499028--95499030	Novel
TMEM56	chr1	1	2	95657966--95657968	Novel
PTBP2	chr1	1	2	97217147--97217149	Novel
PTBP2	chr1	1	2	97243723--97243725	Novel
ABCD3	chr1	1	2	94983243--94983245	Novel
CNN3	chr1	1	2	95363506--95363508	Novel
DPYD	chr1	1	2	97688964--97688966	Novel
PTBP2	chr1	1	2	97274375--97274377	Novel
DPYD	chr1	1	2	97779071--97779073	Novel
PTBP2	chr1	1	2	97256572--97256574	Novel
FNBP1L	chr1	1	2	93925519--93925521	Novel
CCDC18	chr1	1	2	93729573--93729575	Novel
EVI5	chr1	1	2	93223019--93223021	Novel
EVI5	chr1	1	2	93130046--93130048	Novel
TMED5	chr1	1	2	93619051--93619053	Novel
TMED5	chr1	1	2	93621015--93621017	Novel
TMED5	chr1	1	2	93625952--93625954	Novel
DNTTIP2	chr1	1	2	94343139--94343141	Novel
GCLM	chr1	1	2	94353982--94353984	Novel
GCLM	chr1	1	2	94354032--94354034	Novel
ABCD3	chr1	1	2	94981871--94981873	Novel
FNBP1L	chr1	1	2	94003822--94003824	Novel
FNBP1L	chr1	1	2	93960564--93960566	Novel
FNBP1L	chr1	1	2	94006401--94006403	Novel
BCAR3	chr1	1	2	94100274--94100276	Novel
SASS6	chr1	1	2	100557737--100557739	Novel
HIAT1	chr1	1	2	100520903--100520905	Novel
DBT	chr1	1	2	100685835--100685837	Novel
RTCA	chr1	1	2	100756656--100756658	Novel
RTCA	chr1	1	2	100757485--100757487	Novel
LPPR4	chr1	1	2	99737483--99737485	Novel
SLC35A3	chr1	1	2	100484712--100484714	Novel
SLC30A7	chr1	1	2	101374617--101374619	Novel
EXTL2	chr1	1	2	101354201--101354203	Novel
SLC30A7	chr1	1	2	101364262--101364264	Novel
SLC30A7	chr1	1	2	101390896--101390898	Novel
CDC14A	chr1	1	2	100852572--100852574	Novel
EXTL2	chr1	1	2	101341993--101341995	Novel
MIR137HG	chr1	1	2	98507211--98507213	Novel
DPYD	chr1	1	2	98305607--98305609	Novel
MIR137HG	chr1	1	2	98496654--98496656	Novel
DPYD	chr1	1	2	98288127--98288129	Novel
DPYD	chr1	1	2	97937153--97937155	Novel
DPYD	chr1	1	2	97914086--97914088	Novel
SNX7	chr1	1	2	99180635--99180637	Novel
DPYD	chr1	1	2	98044962--98044964	Novel
DPYD	chr1	1	2	98168609--98168611	Novel
DPYD	chr1	1	2	98174358--98174360	Novel
SNX7	chr1	1	2	99224498--99224500	Novel
EVI5	chr1	1	2	93126579--93126581	Novel
HS2ST1	chr1	1	2	87388127--87388129	Novel
HS2ST1	chr1	1	2	87414535--87414537	Novel
HS2ST1	chr1	1	2	87437518--87437520	Novel
SEP15	chr1	1	2	87350051--87350053	Novel
PKN2	chr1	1	2	89153778--89153780	Novel
HS2ST1	chr1	1	2	87571577--87571579	Novel
GTF2B	chr1	1	2	89318795--89318797	Novel
CCBL2	chr1	1	2	89424101--89424103	Novel
HS2ST1	chr1	1	2	87462653--87462655	Novel
HS2ST1	chr1	1	2	87492372--87492374	Novel
HS2ST1	chr1	1	2	87513673--87513675	Novel
MCOLN2	chr1	1	2	85437213--85437215	Novel
SSX2IP	chr1	1	2	85112940--85112942	Novel
SSX2IP	chr1	1	2	85110666--85110668	Novel
MCOLN2	chr1	1	2	85421778--85421780	Novel
ODF2L	chr1	1	2	86835384--86835386	Novel
DDAH1	chr1	1	2	85831783--85831785	Novel
SH3GLB1	chr1	1	2	87186576--87186578	Novel
SH3GLB1	chr1	1	2	87195746--87195748	Novel
MCOLN3	chr1	1	2	85496960--85496962	Novel
MCOLN3	chr1	1	2	85499360--85499362	Novel
DDAH1	chr1	1	2	85784346--85784348	Novel
ZNF644	chr1	1	2	91418868--91418870	Novel
ZNF644	chr1	1	2	91418585--91418587	Novel
ZNF644	chr1	1	2	91429569--91429571	Novel
ZNF644	chr1	1	2	91439228--91439230	Novel
ZNF644	chr1	1	2	91477164--91477166	Novel
ZNF644	chr1	1	2	91393208--91393210	Novel
ZNF644	chr1	1	2	91413433--91413435	Novel
EVI5	chr1	1	2	93069919--93069921	Novel
RPAP2	chr1	1	2	92826643--92826645	Novel
RPAP2	chr1	1	2	92775497--92775499	Novel
ZNF644	chr1	1	2	91480548--91480550	Novel
CDC7	chr1	1	2	91990349--91990351	Novel
TGFBR3	chr1	1	2	92148043--92148045	Novel
RPAP2	chr1	1	2	92797475--92797477	Novel
LRRC8B	chr1	1	2	90012799--90012801	Novel
LRRC8B	chr1	1	2	90042508--90042510	Novel
LRRC8D	chr1	1	2	90314718--90314720	Novel
LRRC8D	chr1	1	2	90324171--90324173	Novel
LRRC8D	chr1	1	2	90330889--90330891	Novel
LRRC8D	chr1	1	2	90346021--90346023	Novel
LRRC8D	chr1	1	2	90352441--90352443	Novel
LOC101929147	chr1	1	2	119759588--119759590	Novel
LOC101929147	chr1	1	2	119741645--119741647	Novel
LOC101929147	chr1	1	2	119811749--119811751	Novel
MAN1A2	chr1	1	2	117965016--117965018	Novel
ATP1A1-AS1	chr1	1	2	116959111--116959113	Novel
TTF2	chr1	1	2	117627384--117627386	Novel
TTF2	chr1	1	2	117631896--117631898	Novel
MAN1A2	chr1	1	2	117934630--117934632	Novel
MAN1A2	chr1	1	2	117988020--117988022	Novel
MAN1A2	chr1	1	2	118068031--118068033	Novel
GDAP2	chr1	1	2	118408297--118408299	Novel
WDR3	chr1	1	2	118495525--118495527	Novel
SRGAP2-AS1	chr1	1	2	121130284--121130286	Novel
ZNF697	chr1	1	2	120163004--120163006	Novel
NOTCH2	chr1	1	2	120456454--120456456	Novel
NOTCH2	chr1	1	2	120569571--120569573	Novel
TRIM33	chr1	1	2	114956659--114956661	Novel
TRIM33	chr1	1	2	114940634--114940636	Novel
HIPK1	chr1	1	2	114482925--114482927	Novel
PHTF1	chr1	1	2	114244067--114244069	Novel
TRIM33	chr1	1	2	114997295--114997297	Novel
HIPK1	chr1	1	2	114519553--114519555	Novel
ATP1A1	chr1	1	2	116940492--116940494	Novel
ATP1A1	chr1	1	2	116923551--116923553	Novel
NRAS	chr1	1	2	115254239--115254241	Novel
NRAS	chr1	1	2	115249543--115249545	Novel
NBPF20	chr1	1	2	145292783--145292785	Novel
NBPF20	chr1	1	2	145104052--145104054	Novel
NBPF20	chr1	1	2	145227545--145227547	Novel
NBPF20	chr1	1	2	145289057--145289059	Novel
NBPF20	chr1	1	2	145100680--145100682	Novel
NBPF20	chr1	1	2	145456732--145456734	Novel
NBPF20	chr1	1	2	144912522--144912524	Novel
NBPF20	chr1	1	2	144613033--144613035	Novel
NBPF20	chr1	1	2	145037404--145037406	Novel
NBPF20	chr1	1	2	145660765--145660767	Novel
NBPF20	chr1	1	2	145629626--145629628	Novel
NBPF20	chr1	1	2	145669412--145669414	Novel
NBPF20	chr1	1	2	145610071--145610073	Novel
NBPF20	chr1	1	2	145499290--145499292	Novel
NBPF20	chr1	1	2	145511250--145511252	Novel
LINC01138	chr1	1	2	143737869--143737871	Novel
LOC101928436	chr1	1	2	104048093--104048095	Novel
COL11A1	chr1	1	2	103502838--103502840	Novel
RNPC3	chr1	1	2	104073992--104073994	Novel
AMY2B	chr1	1	2	104099772--104099774	Novel
COL11A1	chr1	1	2	103482361--103482363	Novel
COL11A1	chr1	1	2	103469371--103469373	Novel
COL11A1	chr1	1	2	103473925--103473927	Novel
COL11A1	chr1	1	2	103489923--103489925	Novel
COL11A1	chr1	1	2	103496816--103496818	Novel
NTNG1	chr1	1	2	107900994--107900996	Novel
NTNG1	chr1	1	2	107770291--107770293	Novel
FAM102B	chr1	1	2	109174016--109174018	Novel
STXBP3	chr1	1	2	109313774--109313776	Novel
STXBP3	chr1	1	2	109351895--109351897	Novel
COL11A1	chr1	1	2	103464285--103464287	Novel
NTNG1	chr1	1	2	107740698--107740700	Novel
NTNG1	chr1	1	2	107740924--107740926	Novel
NTNG1	chr1	1	2	107766403--107766405	Novel
COL11A1	chr1	1	2	103391942--103391944	Novel
COL11A1	chr1	1	2	103377190--103377192	Novel
COL11A1	chr1	1	2	103425971--103425973	Novel
COL11A1	chr1	1	2	103437756--103437758	Novel
DPH5	chr1	1	2	101473318--101473320	Novel
COL11A1	chr1	1	2	103446696--103446698	Novel
DPH5	chr1	1	2	101489984--101489986	Novel
COL11A1	chr1	1	2	103461164--103461166	Novel
COL11A1	chr1	1	2	103454811--103454813	Novel
COL11A1	chr1	1	2	103448282--103448284	Novel
CTTNBP2NL	chr1	1	2	113003524--113003526	Novel
ST7L	chr1	1	2	113092942--113092944	Novel
ST7L	chr1	1	2	113125749--113125751	Novel
CAPZA1	chr1	1	2	113163910--113163912	Novel
RAP1A	chr1	1	2	112188449--112188451	Novel
RAP1A	chr1	1	2	112179111--112179113	Novel
RAP1A	chr1	1	2	112207842--112207844	Novel
RAP1A	chr1	1	2	112256030--112256032	Novel
DDX20	chr1	1	2	112310094--112310096	Novel
LRIG2	chr1	1	2	113620552--113620554	Novel
LOC100996251	chr1	1	2	113555121--113555123	Novel
SLC16A1	chr1	1	2	113455432--113455434	Novel
CAPZA1	chr1	1	2	113171335--113171337	Novel
WDR47	chr1	1	2	109535490--109535492	Novel
SLC16A1	chr1	1	2	113460458--113460460	Novel
AHCYL1	chr1	1	2	110535033--110535035	Novel
SORT1	chr1	1	2	109921932--109921934	Novel
SORT1	chr1	1	2	109937858--109937860	Novel
PSMA5	chr1	1	2	109958244--109958246	Novel
GNAI3	chr1	1	2	110135542--110135544	Novel
TAF13	chr1	1	2	109607086--109607088	Novel
SORT1	chr1	1	2	109852800--109852802	Novel
RAP1A	chr1	1	2	112174852--112174854	Novel
DRAM2	chr1	1	2	111678749--111678751	Novel
CEPT1	chr1	1	2	111687462--111687464	Novel
STRIP1	chr1	1	2	110581577--110581579	Novel
NBPF20	chr1	39	3	145139311--145139316	Novel
PDE4B	chr1	37	3	66804060--66804067	Novel
COL11A1	chr1	18	3	103471459--103471472	Novel
COL11A1	chr1	17	3	103535765--103535776	Novel
COL11A1	chr1	16	3	103471478--103471488	Novel
GALNT2	chr1	14	3	230298911--230298924	Novel
SMYD3	chr1	13	3	246060193--246060198	Novel
HP1BP3	chr1	11	3	21070579--21070588	Novel
CEP350	chr1	10	3	180067471--180067480	Novel
NRD1	chr1	10	3	52306069--52306077	Novel
ST6GALNAC3	chr1	9	3	76664353--76664357	Novel
NBPF20	chr1	8	3	144677511--144677515	Novel
CSDE1	chr1	7	3	115266235--115266243	Novel
SPATA6	chr1	7	3	48826219--48826229	Novel
CSDE1	chr1	7	3	115278406--115278413	Novel
TIMM17A	chr1	6	3	201939106--201939110	Novel
RERE	chr1	6	3	8520487--8520493	Novel
LYST	chr1	6	3	235902922--235902935	Novel
SDCCAG8	chr1	6	3	243426813--243426819	Novel
ST6GALNAC3	chr1	6	3	77020199--77020206	Novel
LYST	chr1	6	3	235891744--235891752	Novel
AKT3	chr1	6	3	243782189--243782193	Novel
CEP350	chr1	6	3	179926166--179926170	Novel
NRD1	chr1	6	3	52272722--52272728	Novel
HIVEP3	chr1	5	3	42313863--42313873	Novel
KCNH1	chr1	5	3	211136719--211136726	Novel
ST3GAL3	chr1	5	3	44225432--44225436	Novel
DHX9	chr1	5	3	182817793--182817797	Novel
KCNH1	chr1	5	3	210854115--210854120	Novel
SCCPDH	chr1	5	3	246917367--246917371	Novel
ITGB3BP	chr1	5	3	63956680--63956688	Novel
CAP1	chr1	5	3	40537924--40537933	Novel
LYST	chr1	5	3	235895490--235895495	Novel
NPL	chr1	5	3	182759760--182759773	Novel
NBPF20	chr1	5	3	145137779--145137783	Novel
FAM73A	chr1	5	3	78343117--78343125	Novel
CCBL2	chr1	5	3	89446604--89446610	Novel
SKINTL	chr1	5	3	48582094--48582101	Novel
SLC19A2	chr1	5	3	169437593--169437599	Novel
ZFYVE9	chr1	5	3	52743019--52743025	Novel
INTS3	chr1	4	3	153720421--153720428	Novel
SLC25A24	chr1	4	3	108715533--108715544	Novel
HEATR1	chr1	4	3	236724722--236724727	Novel
POGZ	chr1	4	3	151398309--151398313	Novel
HIST2H2AC	chr1	4	3	149858746--149858753	Novel
LINC00623	chr1	4	3	149578841--149578846	Novel
EGLN1	chr1	4	3	231517247--231517254	Novel
ACBD6	chr1	4	3	180470486--180470496	Novel
AHCTF1	chr1	4	3	247014153--247014158	Novel
BLZF1	chr1	4	3	169342592--169342596	Novel
ZC3H11A	chr1	4	3	203770945--203770954	Novel
ACBD6	chr1	4	3	180367219--180367228	Novel
ACBD6	chr1	4	3	180339997--180340004	Novel
SMAP2	chr1	4	3	40866490--40866499	Novel
OSBPL9	chr1	4	3	52239615--52239628	Novel
SMIM12	chr1	4	3	35316198--35316204	Novel
AK5	chr1	4	3	77860737--77860742	Novel
SGIP1	chr1	4	3	67163306--67163312	Novel
ABCD3	chr1	4	3	94983758--94983764	Novel
NUDC	chr1	4	3	27268219--27268223	Novel
FAM73A	chr1	4	3	78333609--78333613	Novel
EIF4G3	chr1	4	3	21400472--21400477	Novel
KIF1B	chr1	4	3	10308248--10308258	Novel
AGL	chr1	4	3	100356205--100356210	Novel
MR1	chr1	3	3	181025500--181025508	Novel
YBX1	chr1	3	3	43166409--43166414	Novel
ST3GAL3	chr1	3	3	44202713--44202716	Novel
EPS15	chr1	3	3	51822185--51822193	Novel
UHMK1	chr1	3	3	162494680--162494688	Novel
IFI16	chr1	3	3	158984259--158984262	Novel
GON4L	chr1	3	3	155733811--155733816	Novel
PI4KB	chr1	3	3	151289298--151289311	Novel
RC3H1	chr1	3	3	173901943--173901956	Novel
MYSM1	chr1	3	3	59151620--59151623	Novel
GNG12	chr1	3	3	68243054--68243058	Novel
JAK1	chr1	3	3	65395994--65396000	Novel
GNG12	chr1	3	3	68177146--68177150	Novel
GNG12	chr1	3	3	68250504--68250507	Novel
MPZL1	chr1	3	3	167758396--167758401	Novel
USP1	chr1	3	3	62916229--62916233	Novel
DESI2	chr1	3	3	244836176--244836185	Novel
LYST	chr1	3	3	235991364--235991369	Novel
LYST	chr1	3	3	235978881--235978884	Novel
TOMM20	chr1	3	3	235274082--235274086	Novel
EIF4G3	chr1	3	3	21328212--21328216	Novel
ARID4B	chr1	3	3	235372119--235372122	Novel
EIF4G3	chr1	3	3	21319926--21319933	Novel
EGLN1	chr1	3	3	231548760--231548767	Novel
TFB2M	chr1	3	3	246709444--246709450	Novel
ZNF124	chr1	3	3	247314190--247314194	Novel
SMYD3	chr1	3	3	246428053--246428056	Novel
KIF26B	chr1	3	3	245786102--245786109	Novel
PER3	chr1	3	3	7904282--7904286	Novel
COL11A1	chr1	3	3	103465683--103465690	Novel
HNRNPU-AS1	chr1	3	3	245008377--245008386	Novel
DESI2	chr1	3	3	244841993--244841996	Novel
KLHL12	chr1	3	3	202861463--202861466	Novel
RNF2	chr1	3	3	185032663--185032667	Novel
SYT14	chr1	3	3	210198206--210198214	Novel
KIAA0319L	chr1	3	3	36016284--36016289	Novel
CLIC4	chr1	3	3	25167828--25167833	Novel
PNRC2	chr1	3	3	24287812--24287817	Novel
FAM76A	chr1	3	3	28088179--28088182	Novel
PTP4A2	chr1	3	3	32374423--32374427	Novel
SYT14	chr1	3	3	210205267--210205273	Novel
GPATCH2	chr1	3	3	217727758--217727764	Novel
CDC42BPA	chr1	3	3	227252431--227252436	Novel
GBP4	chr1	3	3	89653846--89653853	Novel
LRRC8D	chr1	3	3	90315049--90315058	Novel
NOTCH2	chr1	3	3	120607213--120607216	Novel
GNG5	chr1	3	3	84967186--84967190	Novel
CSDE1	chr1	3	3	115260276--115260281	Novel
NBPF25P	chr1	3	3	148597438--148597445	Novel
ST6GALNAC3	chr1	3	3	77000937--77000944	Novel
NBPF20	chr1	3	3	145291764--145291768	Novel
IFI44	chr1	3	3	79120080--79120085	Novel
NBPF20	chr1	3	3	144853319--144853323	Novel
PIGK	chr1	3	3	77558065--77558069	Novel
DPYD	chr1	3	3	97597056--97597064	Novel
DPYD	chr1	3	3	97656660--97656670	Novel
SLC30A7	chr1	3	3	101439979--101439983	Novel
TMED5	chr1	3	3	93625234--93625245	Novel
RSBN1	chr1	3	3	114340383--114340388	Novel
SLC25A24	chr1	3	3	108679020--108679023	Novel
LYST	chr1	2	3	235960872--235960885	Novel
OTUD7B	chr1	2	3	149915348--149915353	Novel
UHMK1	chr1	2	3	162476018--162476026	Novel
ACBD6	chr1	2	3	180394152--180394156	Novel
LRRC8D	chr1	2	3	90329088--90329091	Novel
RPRD2	chr1	2	3	150432890--150432897	Novel
NBPF20	chr1	2	3	144990949--144990956	Novel
ST6GALNAC3	chr1	2	3	76572993--76572999	Novel
SYT14	chr1	2	3	210199268--210199275	Novel
RBM15	chr1	2	3	110886215--110886223	Novel
OSBPL9	chr1	2	3	52239635--52239643	Novel
USP33	chr1	2	3	78194165--78194173	Novel
GLMN	chr1	2	3	92760807--92760810	Novel
AKT3	chr1	2	3	243872187--243872191	Novel
KPNA6	chr1	2	3	32637575--32637585	Novel
AK2	chr1	2	3	33474975--33474978	Novel
MTR	chr1	2	3	237013914--237013920	Novel
MTR	chr1	2	3	236971142--236971145	Novel
CEP170	chr1	2	3	243318660--243318665	Novel
DDI2	chr1	2	3	15967141--15967144	Novel
IFI44L	chr1	2	3	79109010--79109015	Novel
STX12	chr1	2	3	28149667--28149677	Novel
MACF1	chr1	2	3	39876948--39876953	Novel
ADIPOR1	chr1	2	3	202910596--202910603	Novel
RGL1	chr1	2	3	183874550--183874556	Novel
WASF2	chr1	2	3	27765808--27765812	Novel
KIRREL	chr1	2	3	158068026--158068030	Novel
KIRREL	chr1	2	3	158004825--158004830	Novel
COG2	chr1	2	3	230828535--230828540	Novel
MOV10	chr1	2	3	113218641--113218646	Novel
SLC16A1	chr1	2	3	113456051--113456054	Novel
PHTF1	chr1	2	3	114259928--114259935	Novel
FAM129A	chr1	2	3	184869629--184869632	Novel
CDC42	chr1	2	3	22418860--22418865	Novel
FAM89A	chr1	2	3	231166855--231166863	Novel
NOTCH2	chr1	2	3	120594319--120594323	Novel
SRGAP2-AS1	chr1	2	3	121130836--121130841	Novel
CEPT1	chr1	2	3	111715659--111715663	Novel
MACF1	chr1	2	3	39910668--39910675	Novel
AGO1	chr1	2	3	36351596--36351600	Novel
TBCE	chr1	2	3	235612158--235612163	Novel
HSPG2	chr1	2	3	22160444--22160449	Novel
VANGL1	chr1	2	3	116212425--116212429	Novel
HS2ST1	chr1	2	3	87426711--87426716	Novel
HS2ST1	chr1	2	3	87445117--87445120	Novel
LRRC8B	chr1	2	3	90008607--90008610	Novel
POU2F1	chr1	2	3	167389408--167389421	Novel
H3F3A	chr1	2	3	226259212--226259220	Novel
FAM78B	chr1	2	3	166106742--166106750	Novel
INADL	chr1	2	3	62306465--62306471	Novel
SLC19A2	chr1	2	3	169452213--169452220	Novel
SMYD3	chr1	2	3	246169872--246169878	Novel
SLC19A2	chr1	2	3	169446138--169446142	Novel
VAMP4	chr1	2	3	171672420--171672426	Novel
BLZF1	chr1	2	3	169359440--169359451	Novel
ASH1L	chr1	2	3	155431171--155431174	Novel
NBPF25P	chr1	2	3	148941571--148941577	Novel
GNG12	chr1	2	3	68170767--68170771	Novel
ENAH	chr1	2	3	225684490--225684496	Novel
SERBP1	chr1	2	3	67877933--67877936	Novel
SLC35D1	chr1	2	3	67474577--67474582	Novel
DPYD	chr1	2	3	98111788--98111791	Novel
DPYD	chr1	2	3	97970397--97970403	Novel
AHCTF1	chr1	2	3	247078352--247078356	Novel
CAMTA1	chr1	2	3	6936088--6936092	Novel
DISP1	chr1	2	3	223146414--223146419	Novel
ST6GALNAC3	chr1	2	3	76959879--76959883	Novel
WLS	chr1	2	3	68698106--68698110	Novel
DNAH14	chr1	2	3	225226911--225226917	Novel
ROR1	chr1	2	3	64463791--64463796	Novel
EVI5	chr1	2	3	92991387--92991392	Novel
JAK1	chr1	2	3	65356450--65356455	Novel
SGIP1	chr1	2	3	67155862--67155867	Novel
AKT3	chr1	2	3	243901151--243901154	Novel
SGIP1	chr1	2	3	67142328--67142332	Novel
PDE4B	chr1	2	3	66806763--66806767	Novel
ABL2	chr1	2	3	179113818--179113825	Novel
SOAT1	chr1	2	3	179264940--179264948	Novel
NTNG1	chr1	2	3	107691212--107691215	Novel
LPGAT1	chr1	2	3	211921683--211921686	Novel
RPS6KC1	chr1	2	3	213331071--213331079	Novel
VPS13D	chr1	2	3	12445490--12445497	Novel
RALGPS2	chr1	2	3	178829588--178829593	Novel
ITPKB	chr1	2	3	226819662--226819666	Novel
ANGEL2	chr1	2	3	213166891--213166894	Novel
AKT3	chr1	2	3	243970091--243970094	Novel
ST6GALNAC3	chr1	2	3	77006273--77006278	Novel
KDM1A	chr1	1	3	23392233--23392236	Novel
ST6GALNAC3	chr1	1	3	76546979--76546982	Novel
PTP4A2	chr1	1	3	32385074--32385077	Novel
SRSF10	chr1	1	3	24305551--24305554	Novel
PHTF1	chr1	1	3	114265800--114265803	Novel
ABCD3	chr1	1	3	94931985--94931988	Novel
CAPN2	chr1	1	3	223946394--223946397	Novel
WDR26	chr1	1	3	224575111--224575114	Novel
DDR2	chr1	1	3	162635353--162635356	Novel
STMN1	chr1	1	3	26223817--26223820	Novel
DR1	chr1	1	3	93826243--93826246	Novel
CDC42BPA	chr1	1	3	227496225--227496228	Novel
SRSF4	chr1	1	3	29494718--29494721	Novel
FAM189B	chr1	1	3	155222172--155222175	Novel
SRSF4	chr1	1	3	29496036--29496039	Novel
TAF12	chr1	1	3	28968324--28968327	Novel
PHACTR4	chr1	1	3	28762251--28762254	Novel
ADAR	chr1	1	3	154555990--154555993	Novel
EYA3	chr1	1	3	28410743--28410746	Novel
CDC42BPA	chr1	1	3	227244091--227244094	Novel
H3F3A	chr1	1	3	226259330--226259333	Novel
ACBD3	chr1	1	3	226361999--226362002	Novel
ITPKB	chr1	1	3	226876426--226876429	Novel
ITPKB	chr1	1	3	226879727--226879730	Novel
ENAH	chr1	1	3	225785375--225785378	Novel
[truncated: 1,189 more rows]

## Sheet: Chr2
GeneName	Chromosome	# supporting reads	splice length	range of supporting reads	Novel or not (*)
ROCK2	chr2	47	2	11323079--11323091	Novel
ROCK2	chr2	39	2	11323090--11323097	Novel
UBXN4	chr2	38	2	136541587--136541590	Novel
ACSL3	chr2	32	2	223757198--223757202	Novel
ITGAV	chr2	29	2	187544222--187544231	Novel
ANTXR1	chr2	24	2	69475273--69475275	Novel
RHOQ	chr2	23	2	46808243--46808245	Novel
EPAS1	chr2	18	2	46612326--46612338	Novel
ZEB2	chr2	17	2	145268276--145268286	Novel
TRAK2	chr2	17	2	202262684--202262686	Novel
MYO1B	chr2	13	2	192229248--192229252	Novel
ZEB2	chr2	13	2	145268261--145268273	Novel
STARD7	chr2	13	2	96850796--96850808	Novel
YIPF4	chr2	12	2	32531207--32531212	Novel
STAT1	chr2	12	2	191875368--191875371	Novel
TANC1	chr2	12	2	159874207--159874219	Novel
SLC35F5	chr2	12	2	114479968--114479980	Novel
NRP2	chr2	12	2	206635191--206635196	Novel
XRCC5	chr2	12	2	217004038--217004041	Novel
MREG	chr2	12	2	216877263--216877265	Novel
CREB1	chr2	11	2	208465711--208465716	Novel
NRP2	chr2	10	2	206548299--206548310	Novel
BAZ2B	chr2	9	2	160226070--160226073	Novel
RAB17	chr2	9	2	238498809--238498819	Novel
RBMS1	chr2	9	2	161196212--161196219	Novel
LINC01317	chr2	9	2	34007149--34007152	Novel
C2orf49	chr2	9	2	105963601--105963604	Novel
TEX41	chr2	9	2	145791317--145791329	Novel
PRKD3	chr2	8	2	37495051--37495055	Novel
BZW1	chr2	8	2	201687677--201687680	Novel
PAX3	chr2	8	2	223065757--223065769	Novel
SEPT10	chr2	8	2	110321687--110321689	Novel
NRP2	chr2	8	2	206548288--206548300	Novel
CEBPZ	chr2	8	2	37455000--37455002	Novel
ARMC9	chr2	8	2	232184831--232184833	Novel
TEX41	chr2	8	2	145791302--145791314	Novel
ZNF638	chr2	7	2	71622474--71622478	Novel
PLCL1	chr2	7	2	198674533--198674541	Novel
CCDC173	chr2	7	2	170502412--170502416	Novel
FAM126B	chr2	7	2	201844006--201844018	Novel
WDR12	chr2	7	2	203776786--203776789	Novel
NBAS	chr2	7	2	15319894--15319898	Novel
LINC01317	chr2	7	2	34113088--34113093	Novel
OLA1	chr2	7	2	175072502--175072505	Novel
RNF144A	chr2	7	2	7145277--7145280	Novel
SERPINE2	chr2	7	2	224842663--224842666	Novel
TRIB2	chr2	7	2	12882822--12882827	Novel
HDAC4	chr2	7	2	240264555--240264558	Novel
RIF1	chr2	7	2	152312175--152312179	Novel
STARD7	chr2	7	2	96850787--96850794	Novel
SLC39A10	chr2	6	2	196523534--196523539	Novel
RABL2A	chr2	6	2	114393961--114393971	Novel
PLCL1	chr2	6	2	198851247--198851250	Novel
PLCL1	chr2	6	2	198682106--198682115	Novel
ACTR3	chr2	6	2	114652177--114652182	Novel
PRKD3	chr2	6	2	37478759--37478767	Novel
PRPF40A	chr2	6	2	153571838--153571842	Novel
COL5A2	chr2	6	2	189999703--189999707	Novel
PPP3R1	chr2	6	2	68407619--68407627	Novel
HDAC4	chr2	6	2	240230131--240230137	Novel
PAX3	chr2	6	2	223072727--223072739	Novel
QPCT	chr2	6	2	37600007--37600009	Novel
STAM2	chr2	6	2	152975687--152975690	Novel
LINC01317	chr2	6	2	34454572--34454579	Novel
TEX41	chr2	6	2	145787543--145787545	Novel
CLIP4	chr2	6	2	29381239--29381248	Novel
TANC1	chr2	6	2	159971697--159971709	Novel
CREB1	chr2	6	2	208426622--208426626	Novel
TEX41	chr2	6	2	145787672--145787674	Novel
TRIP12	chr2	6	2	230661661--230661671	Novel
SOCS5	chr2	6	2	46945234--46945241	Novel
RHOQ	chr2	6	2	46809068--46809075	Novel
WDPCP	chr2	5	2	63504355--63504364	Novel
PAX3	chr2	5	2	223102057--223102069	Novel
PSME4	chr2	5	2	54092487--54092496	Novel
MARCH7	chr2	5	2	160616020--160616027	Novel
WDPCP	chr2	5	2	63377959--63377961	Novel
HADHA	chr2	5	2	26433569--26433571	Novel
DNAJC10	chr2	5	2	183596191--183596194	Novel
SPTBN1	chr2	5	2	54770396--54770398	Novel
FARP2	chr2	5	2	242380971--242380975	Novel
GCC2	chr2	5	2	109114064--109114068	Novel
CD302	chr2	5	2	160625541--160625545	Novel
CD302	chr2	5	2	160628209--160628213	Novel
PRKCE	chr2	5	2	46304926--46304929	Novel
RBMS1	chr2	5	2	161130479--161130481	Novel
XPO1	chr2	5	2	61761239--61761242	Novel
CUL3	chr2	5	2	225339065--225339068	Novel
MARCH7	chr2	5	2	160587436--160587439	Novel
TRIP12	chr2	5	2	230683781--230683793	Novel
SMYD5	chr2	5	2	73442024--73442026	Novel
SFXN5	chr2	5	2	73209119--73209126	Novel
RNF144A	chr2	5	2	7182263--7182268	Novel
USP37	chr2	5	2	219318229--219318235	Novel
SP100	chr2	5	2	231369241--231369245	Novel
PPP1CB	chr2	5	2	29022602--29022609	Novel
PAX3	chr2	5	2	223072722--223072729	Novel
SPC25	chr2	5	2	169736661--169736663	Novel
ILKAP	chr2	5	2	239085305--239085315	Novel
SMC6	chr2	5	2	17908787--17908794	Novel
STAT1	chr2	5	2	191856852--191856854	Novel
XRCC5	chr2	5	2	216979898--216979901	Novel
UBE2E3	chr2	5	2	181860551--181860555	Novel
LINC01317	chr2	5	2	33946151--33946160	Novel
ZEB2	chr2	5	2	145266317--145266321	Novel
GALNT3	chr2	5	2	166646219--166646229	Novel
GTDC1	chr2	5	2	144953795--144953807	Novel
TEX41	chr2	5	2	145796333--145796341	Novel
CDC42EP3	chr2	5	2	37871767--37871779	Novel
HNRNPLL	chr2	5	2	38825887--38825890	Novel
AFF3	chr2	5	2	100646803--100646809	Novel
ZEB2	chr2	5	2	145184385--145184387	Novel
RND3	chr2	5	2	151339775--151339781	Novel
CDC42EP3	chr2	5	2	37869324--37869327	Novel
PRKD3	chr2	5	2	37543683--37543687	Novel
RND3	chr2	5	2	151328284--151328287	Novel
TSGA10	chr2	4	2	99720830--99720834	Novel
EHBP1	chr2	4	2	62938929--62938933	Novel
EPC2	chr2	4	2	149528791--149528795	Novel
XRCC5	chr2	4	2	216982221--216982223	Novel
ZNF638	chr2	4	2	71569813--71569815	Novel
SNRNP200	chr2	4	2	96943092--96943095	Novel
LOC100506076	chr2	4	2	98094604--98094611	Novel
SESTD1	chr2	4	2	180021149--180021152	Novel
ASXL2	chr2	4	2	26046773--26046777	Novel
UXS1	chr2	4	2	106764474--106764478	Novel
GCFC2	chr2	4	2	75918374--75918378	Novel
ANKRD36	chr2	4	2	97913517--97913520	Novel
ANKRD36	chr2	4	2	97911264--97911267	Novel
TIA1	chr2	4	2	70439512--70439517	Novel
SUCLG1	chr2	4	2	84685214--84685218	Novel
PKP4	chr2	4	2	159537378--159537382	Novel
C1D	chr2	4	2	68280603--68280607	Novel
NCK2	chr2	4	2	106446125--106446129	Novel
CREB1	chr2	4	2	208468471--208468473	Novel
PAX3	chr2	4	2	223156976--223156979	Novel
GPD2	chr2	4	2	157412940--157412943	Novel
SLC5A6	chr2	4	2	27426072--27426074	Novel
SPAG16	chr2	4	2	214190359--214190368	Novel
PRPF40A	chr2	4	2	153517355--153517358	Novel
SLC1A4	chr2	4	2	65249021--65249023	Novel
RAB10	chr2	4	2	26269428--26269434	Novel
PRPF40A	chr2	4	2	153530720--153530724	Novel
RNF149	chr2	4	2	101897690--101897693	Novel
EXOC6B	chr2	4	2	72745802--72745806	Novel
SLC1A4	chr2	4	2	65250474--65250484	Novel
EXOC6B	chr2	4	2	72886579--72886583	Novel
TTLL4	chr2	4	2	219607061--219607065	Novel
ANKRD36B	chr2	4	2	98195148--98195152	Novel
ACVR2A	chr2	4	2	148658300--148658305	Novel
EIF5B	chr2	4	2	99991580--99991582	Novel
MIR548N	chr2	4	2	179475629--179475631	Novel
GIGYF2	chr2	4	2	233574863--233574867	Novel
GIGYF2	chr2	4	2	233596847--233596850	Novel
SPAST	chr2	4	2	32312539--32312542	Novel
LOC101929596	chr2	4	2	38709371--38709375	Novel
CAB39	chr2	4	2	231683487--231683489	Novel
CERS6	chr2	4	2	169460904--169460916	Novel
GLS	chr2	4	2	191777768--191777775	Novel
ARL4C	chr2	4	2	235401864--235401867	Novel
LINC01317	chr2	4	2	34193708--34193710	Novel
CCDC93	chr2	4	2	118740332--118740339	Novel
NABP1	chr2	4	2	192547212--192547216	Novel
EIF2AK2	chr2	4	2	37342663--37342667	Novel
CUL3	chr2	4	2	225428668--225428675	Novel
ZEB2	chr2	4	2	145266799--145266801	Novel
STRN	chr2	4	2	37123239--37123242	Novel
ZEB2	chr2	4	2	145257942--145257945	Novel
ZC3H15	chr2	4	2	187366253--187366256	Novel
SLC35F5	chr2	4	2	114494669--114494674	Novel
MBOAT2	chr2	4	2	9114342--9114345	Novel
TRAK2	chr2	4	2	202250462--202250466	Novel
CCDC93	chr2	4	2	118716323--118716328	Novel
PPP1CB	chr2	4	2	29022667--29022670	Novel
FLJ31356	chr2	4	2	28614375--28614379	Novel
STAT1	chr2	4	2	191858581--191858587	Novel
GLS	chr2	4	2	191811233--191811241	Novel
KYNU	chr2	4	2	143770463--143770468	Novel
LINC01317	chr2	4	2	33990639--33990641	Novel
SUMO1	chr2	4	2	203071555--203071557	Novel
PRKD3	chr2	4	2	37543762--37543766	Novel
CDC42EP3	chr2	4	2	37869820--37869824	Novel
WDR43	chr2	4	2	29159233--29159238	Novel
SPOPL	chr2	4	2	139312998--139313000	Novel
HNMT	chr2	4	2	138771941--138771944	Novel
BIRC6	chr2	4	2	32843293--32843296	Novel
METTL8	chr2	4	2	172177023--172177026	Novel
FAM168B	chr2	4	2	131824108--131824111	Novel
FOXN2	chr2	4	2	48567284--48567288	Novel
MGAT5	chr2	4	2	135208370--135208382	Novel
MARCH7	chr2	4	2	160625048--160625052	Novel
FASTKD2	chr2	4	2	207633261--207633267	Novel
MARCH7	chr2	4	2	160624677--160624681	Novel
MAP3K2	chr2	4	2	128061472--128061475	Novel
PARD3B	chr2	4	2	205448547--205448551	Novel
GORASP2	chr2	4	2	171791663--171791669	Novel
FASTKD2	chr2	4	2	207631759--207631761	Novel
DNAJC10	chr2	4	2	183635976--183635980	Novel
MAP3K2	chr2	4	2	128064440--128064451	Novel
LINC01317	chr2	4	2	34393906--34393918	Novel
CCDC88A	chr2	4	2	55517290--55517293	Novel
PSME4	chr2	4	2	54154118--54154121	Novel
FBXO36	chr2	4	2	230875932--230875935	Novel
CAMKMT	chr2	4	2	44742939--44742942	Novel
CAMKMT	chr2	4	2	44741889--44741893	Novel
HDAC4	chr2	4	2	240254028--240254033	Novel
GPR155	chr2	4	2	175305448--175305452	Novel
RABL2A	chr2	4	2	114393291--114393293	Novel
NCKAP1	chr2	4	2	183899118--183899123	Novel
SP3	chr2	4	2	174818516--174818523	Novel
COQ10B	chr2	4	2	198339038--198339041	Novel
YWHAQ	chr2	4	2	9725102--9725104	Novel
GORASP2	chr2	4	2	171807321--171807326	Novel
WIPF1	chr2	4	2	175426366--175426373	Novel
LPIN1	chr2	4	2	11959188--11959195	Novel
GPR155	chr2	4	2	175305750--175305753	Novel
ABHD1	chr2	4	2	27353168--27353172	Novel
PRKCE	chr2	4	2	46103875--46103880	Novel
NRP2	chr2	3	2	206622621--206622630	Novel
UGGT1	chr2	3	2	128911634--128911644	Novel
AMMECR1L	chr2	3	2	128619770--128619774	Novel
LOC728323	chr2	3	2	243064372--243064374	Novel
SMC6	chr2	3	2	17933177--17933181	Novel
ILKAP	chr2	3	2	239088427--239088431	Novel
NCKAP5	chr2	3	2	134032129--134032132	Novel
NBEAL1	chr2	3	2	204000641--204000646	Novel
NCKAP5	chr2	3	2	134213427--134213429	Novel
NCKAP5	chr2	3	2	134261254--134261259	Novel
CCNT2	chr2	3	2	135692728--135692730	Novel
SSFA2	chr2	3	2	182786287--182786291	Novel
CCNT2	chr2	3	2	135700206--135700213	Novel
PARD3B	chr2	3	2	205751549--205751553	Novel
CCNT2	chr2	3	2	135700665--135700670	Novel
PARD3B	chr2	3	2	205552411--205552416	Novel
DGKD	chr2	3	2	234362625--234362629	Novel
ANKRD36	chr2	3	2	97901280--97901284	Novel
PARD3B	chr2	3	2	206019270--206019275	Novel
R3HDM1	chr2	3	2	136296063--136296068	Novel
PLEKHB2	chr2	3	2	131898062--131898066	Novel
CPS1	chr2	3	2	211402947--211402951	Novel
RAB3GAP1	chr2	3	2	135815890--135815898	Novel
NBEAL1	chr2	3	2	203898524--203898529	Novel
PLEKHB2	chr2	3	2	131904984--131904987	Novel
PLEKHB2	chr2	3	2	131904913--131904915	Novel
ANKRD36	chr2	3	2	97826428--97826432	Novel
DDX1	chr2	3	2	15734812--15734816	Novel
FSIP2	chr2	3	2	186627414--186627420	Novel
SLC35F5	chr2	3	2	114476502--114476507	Novel
ZEB2	chr2	3	2	145267710--145267714	Novel
ANAPC1	chr2	3	2	112567482--112567487	Novel
HDAC4	chr2	3	2	240177015--240177022	Novel
ADAM23	chr2	3	2	207443283--207443290	Novel
ADAM23	chr2	3	2	207312961--207312965	Novel
TRAK2	chr2	3	2	202249748--202249753	Novel
DBI	chr2	3	2	120128009--120128017	Novel
ZEB2	chr2	3	2	145151809--145151811	Novel
CFLAR	chr2	3	2	202006425--202006429	Novel
PTPN4	chr2	3	2	120529105--120529110	Novel
YWHAQ	chr2	3	2	9725130--9725132	Novel
TAF1B	chr2	3	2	10064128--10064130	Novel
CNOT11	chr2	3	2	101876131--101876135	Novel
CREB1	chr2	3	2	208463219--208463226	Novel
TRIB2	chr2	3	2	12882349--12882353	Novel
RANBP2	chr2	3	2	109381492--109381494	Novel
TEX41	chr2	3	2	145698315--145698319	Novel
TEX41	chr2	3	2	145694778--145694781	Novel
CCDC138	chr2	3	2	109422472--109422474	Novel
GCC2	chr2	3	2	109068069--109068072	Novel
NBAS	chr2	3	2	15516378--15516380	Novel
HDAC4	chr2	3	2	239970919--239970922	Novel
MIR4435-2HG	chr2	3	2	112209989--112209993	Novel
TEX41	chr2	3	2	145787682--145787685	Novel
TRIB2	chr2	3	2	12865868--12865872	Novel
KANSL1L	chr2	3	2	210887210--210887218	Novel
INPP4A	chr2	3	2	99204765--99204770	Novel
RNF144A	chr2	3	2	7181578--7181583	Novel
KANSL1L	chr2	3	2	211028491--211028496	Novel
MAP3K2	chr2	3	2	128064423--128064432	Novel
KANSL1L	chr2	3	2	210955274--210955279	Novel
KANSL1L	chr2	3	2	211005886--211005889	Novel
KANSL1L	chr2	3	2	210956191--210956193	Novel
REV1	chr2	3	2	100031110--100031115	Novel
TEX41	chr2	3	2	145801040--145801044	Novel
FARP2	chr2	3	2	242382669--242382679	Novel
CLASP1	chr2	3	2	122156704--122156709	Novel
TEX41	chr2	3	2	145807811--145807815	Novel
CLASP1	chr2	3	2	122141194--122141199	Novel
FARP2	chr2	3	2	242385593--242385597	Novel
CLASP1	chr2	3	2	122348226--122348229	Novel
LOC728730	chr2	3	2	39685636--39685646	Novel
THUMPD2	chr2	3	2	39993024--39993028	Novel
GALNT3	chr2	3	2	166638906--166638916	Novel
GALNT3	chr2	3	2	166604505--166604509	Novel
DOCK10	chr2	3	2	225753459--225753462	Novel
COBLL1	chr2	3	2	165598037--165598048	Novel
COBLL1	chr2	3	2	165669553--165669555	Novel
STK17B	chr2	3	2	197012250--197012254	Novel
DOCK10	chr2	3	2	225905246--225905258	Novel
MYO1B	chr2	3	2	192235246--192235253	Novel
TMEFF2	chr2	3	2	193036242--193036245	Novel
RMDN2	chr2	3	2	38174368--38174371	Novel
DOCK10	chr2	3	2	225814126--225814129	Novel
CDC42EP3	chr2	3	2	37895860--37895864	Novel
PRKCE	chr2	3	2	45930264--45930275	Novel
PRKCE	chr2	3	2	46021984--46021993	Novel
RBMS1	chr2	3	2	161322378--161322385	Novel
SRBD1	chr2	3	2	45697535--45697540	Novel
AGAP1	chr2	3	2	236468734--236468738	Novel
COL5A2	chr2	3	2	189973703--189973710	Novel
COL5A2	chr2	3	2	189974183--189974186	Novel
FBXO11	chr2	3	2	48034806--48034814	Novel
AGAP1	chr2	3	2	236434038--236434043	Novel
BRE	chr2	3	2	28393994--28393997	Novel
ANKRD44	chr2	3	2	197962989--197962992	Novel
SF3B1	chr2	3	2	198284489--198284492	Novel
TANK	chr2	3	2	162074532--162074535	Novel
DPP4	chr2	3	2	162897581--162897583	Novel
FIGN	chr2	3	2	164467913--164467916	Novel
EML4	chr2	3	2	42438886--42438890	Novel
SLC3A1	chr2	3	2	44541917--44541923	Novel
HSPD1	chr2	3	2	198360823--198360827	Novel
DIS3L2	chr2	3	2	233131127--233131134	Novel
GLS	chr2	3	2	191804640--191804643	Novel
DIS3L2	chr2	3	2	232917586--232917588	Novel
BIRC6	chr2	3	2	32843030--32843034	Novel
NCL	chr2	3	2	232320356--232320359	Novel
CYBRD1	chr2	3	2	172411941--172411944	Novel
SP3	chr2	3	2	174773638--174773648	Novel
GLS	chr2	3	2	191775341--191775348	Novel
SP140L	chr2	3	2	231194106--231194110	Novel
TRIP12	chr2	3	2	230723611--230723615	Novel
TLK1	chr2	3	2	171849766--171849770	Novel
LINC01317	chr2	3	2	33959981--33959985	Novel
STAT1	chr2	3	2	191834464--191834469	Novel
LINC01317	chr2	3	2	34121327--34121331	Novel
CLIP4	chr2	3	2	29378275--29378287	Novel
CLIP4	chr2	3	2	29339687--29339690	Novel
CLIP4	chr2	3	2	29339802--29339806	Novel
GIGYF2	chr2	3	2	233710383--233710387	Novel
HIBCH	chr2	3	2	191135558--191135562	Novel
GLS	chr2	3	2	191764756--191764759	Novel
PRKD3	chr2	3	2	37477893--37477896	Novel
TTC21B	chr2	3	2	166789758--166789763	Novel
MFF	chr2	3	2	228206010--228206017	Novel
LINC01317	chr2	3	2	34420910--34420915	Novel
PPP1CB	chr2	3	2	29022618--29022623	Novel
PPP1CB	chr2	3	2	29021511--29021516	Novel
CERS6	chr2	3	2	169626620--169626624	Novel
PPP1CB	chr2	3	2	29022690--29022693	Novel
SLC1A4	chr2	3	2	65249140--65249144	Novel
SLC1A4	chr2	3	2	65249027--65249031	Novel
STAM2	chr2	3	2	153018746--153018750	Novel
SPRED2	chr2	3	2	65565138--65565144	Novel
SERTAD2	chr2	3	2	64860479--64860481	Novel
ACVR1	chr2	3	2	158730124--158730126	Novel
WDPCP	chr2	3	2	63503091--63503094	Novel
ARL6IP6	chr2	3	2	153615571--153615574	Novel
ANTXR1	chr2	3	2	69247596--69247599	Novel
RIF1	chr2	3	2	152321603--152321607	Novel
PAX3	chr2	3	2	223080043--223080046	Novel
EPC2	chr2	3	2	149521360--149521365	Novel
MEIS1	chr2	3	2	66745411--66745416	Novel
PAX3	chr2	3	2	223134382--223134389	Novel
USP34	chr2	3	2	61452217--61452220	Novel
USP34	chr2	3	2	61589326--61589328	Novel
MLPH	chr2	3	2	238450460--238450462	Novel
CCT4	chr2	3	2	62095770--62095773	Novel
CCDC88A	chr2	3	2	55577074--55577082	Novel
TANC1	chr2	3	2	159956102--159956105	Novel
ACVR1	chr2	3	2	158732000--158732011	Novel
B3GNT2	chr2	3	2	62450183--62450187	Novel
MREG	chr2	3	2	216839548--216839558	Novel
KDM3A	chr2	3	2	86687986--86687989	Novel
PUM2	chr2	3	2	20472706--20472710	Novel
FAM228B	chr2	3	2	24346551--24346555	Novel
CHPF	chr2	3	2	220406545--220406548	Novel
ALMS1	chr2	3	2	73716976--73716978	Novel
DGUOK	chr2	3	2	74167433--74167436	Novel
GFPT1	chr2	3	2	69549171--69549175	Novel
ZNF638	chr2	3	2	71576076--71576079	Novel
ZNF638	chr2	3	2	71620291--71620293	Novel
LDAH	chr2	3	2	20886605--20886608	Novel
MBD5	chr2	3	2	148858156--148858159	Novel
SESTD1	chr2	3	2	180107833--180107837	Novel
RBMS1	chr2	3	2	161130019--161130031	Novel
CCDC88A	chr2	3	2	55544883--55544885	Novel
BAZ2B	chr2	3	2	160364165--160364169	Novel
ACSL3	chr2	3	2	223806680--223806685	Novel
ASB3	chr2	3	2	53939899--53939905	Novel
BAZ2B	chr2	3	2	160321565--160321571	Novel
AGPS	chr2	3	2	178405747--178405750	Novel
RTN4	chr2	3	2	55200988--55200992	Novel
AGAP1	chr2	3	2	236533182--236533184	Novel
COL5A2	chr2	3	2	189898721--189898723	Novel
RTN4	chr2	3	2	55200059--55200061	Novel
R3HDM1	chr2	2	2	136428144--136428152	Novel
STAT1	chr2	2	2	191877777--191877781	Novel
MBD5	chr2	2	2	149098411--149098423	Novel
UBXN4	chr2	2	2	136541066--136541072	Novel
HNMT	chr2	2	2	138757489--138757500	Novel
TLK1	chr2	2	2	171879934--171879946	Novel
R3HDM1	chr2	2	2	136379782--136379786	Novel
MBD5	chr2	2	2	148871392--148871397	Novel
UBR3	chr2	2	2	170804033--170804044	Novel
ITGAV	chr2	2	2	187521715--187521727	Novel
BAZ2B	chr2	2	2	160322802--160322806	Novel
MBD5	chr2	2	2	148965261--148965268	Novel
BMPR2	chr2	2	2	203428686--203428689	Novel
EIF2AK3	chr2	2	2	88924817--88924829	Novel
TFPI	chr2	2	2	188330295--188330307	Novel
PPIG	chr2	2	2	170457675--170457678	Novel
WIPF1	chr2	2	2	175539647--175539654	Novel
PMS1	chr2	2	2	190724606--190724610	Novel
SSFA2	chr2	2	2	182778655--182778657	Novel
HNRNPA3	chr2	2	2	178078664--178078668	Novel
NFE2L2	chr2	2	2	178123389--178123396	Novel
NFE2L2	chr2	2	2	178119873--178119875	Novel
COL5A2	chr2	2	2	190012923--190012927	Novel
NCKAP1	chr2	2	2	183880530--183880540	Novel
MTX2	chr2	2	2	177191819--177191822	Novel
LOC100130691	chr2	2	2	178170778--178170783	Novel
SSFA2	chr2	2	2	182788143--182788147	Novel
RBMS1	chr2	2	2	161195201--161195203	Novel
RBMS1	chr2	2	2	161131101--161131104	Novel
RBMS1	chr2	2	2	161195736--161195738	Novel
ATF2	chr2	2	2	175957720--175957730	Novel
DYNC1I2	chr2	2	2	172582344--172582347	Novel
GLS	chr2	2	2	191797556--191797559	Novel
NCKAP1	chr2	2	2	183891636--183891639	Novel
KIAA1715	chr2	2	2	176862114--176862119	Novel
WDR75	chr2	2	2	190310368--190310370	Novel
GLS	chr2	2	2	191783792--191783797	Novel
TLK1	chr2	2	2	172001136--172001141	Novel
CWC22	chr2	2	2	180864883--180864889	Novel
STAT1	chr2	2	2	191835044--191835046	Novel
ITGA6	chr2	2	2	173368991--173369000	Novel
ITGA6	chr2	2	2	173369817--173369821	Novel
MTX2	chr2	2	2	177143533--177143537	Novel
METAP1D	chr2	2	2	172893081--172893087	Novel
R3HDM1	chr2	2	2	136303396--136303399	Novel
ANKRD44	chr2	2	2	198153348--198153355	Novel
MIR548N	chr2	2	2	179303063--179303070	Novel
MIR548N	chr2	2	2	179359221--179359227	Novel
ANKRD44	chr2	2	2	198076754--198076761	Novel
UPP2	chr2	2	2	158992110--158992117	Novel
GALNT3	chr2	2	2	166647767--166647775	Novel
SLC39A10	chr2	2	2	196523455--196523460	Novel
GPD2	chr2	2	2	157441371--157441381	Novel
GALNT3	chr2	2	2	166646450--166646454	Novel
PSMD14	chr2	2	2	162173221--162173225	Novel
COQ10B	chr2	2	2	198339551--198339558	Novel
SF3B1	chr2	2	2	198299171--198299174	Novel
GPD2	chr2	2	2	157442754--157442758	Novel
ITGAV	chr2	2	2	187483840--187483852	Novel
HECW2	chr2	2	2	197289957--197289964	Novel
ITGAV	chr2	2	2	187499009--187499011	Novel
GTF3C3	chr2	2	2	197658409--197658419	Novel
TEX41	chr2	2	2	145786485--145786492	Novel
MIR548N	chr2	2	2	179369431--179369440	Novel
TRAK2	chr2	2	2	202242608--202242615	Novel
MIR548N	chr2	2	2	179368566--179368572	Novel
TANC1	chr2	2	2	159948378--159948382	Novel
GULP1	chr2	2	2	189180731--189180733	Novel
ZEB2	chr2	2	2	145160810--145160814	Novel
ZEB2	chr2	2	2	145243949--145243951	Novel
ZEB2	chr2	2	2	145233767--145233771	Novel
TEX41	chr2	2	2	145780901--145780904	Novel
C2orf69	chr2	2	2	200792297--200792303	Novel
WDSUB1	chr2	2	2	160101724--160101727	Novel
TEX41	chr2	2	2	145834081--145834088	Novel
BAZ2B	chr2	2	2	160222115--160222119	Novel
EPC2	chr2	2	2	149507048--149507053	Novel
STK39	chr2	2	2	169040882--169040886	Novel
SUMO1	chr2	2	2	203099913--203099919	Novel
EPC2	chr2	2	2	149540113--149540116	Novel
TEX41	chr2	2	2	145797011--145797015	Novel
SATB2	chr2	2	2	200274723--200274726	Novel
RIF1	chr2	2	2	152319803--152319805	Novel
KYNU	chr2	2	2	143777680--143777682	Novel
GTDC1	chr2	2	2	144800794--144800796	Novel
TEX41	chr2	2	2	145812514--145812518	Novel
MBD5	chr2	2	2	149169866--149169873	Novel
CHN1	chr2	2	2	175757871--175757873	Novel
MBD5	chr2	2	2	149265513--149265517	Novel
NOP58	chr2	2	2	203132551--203132555	Novel
ATF2	chr2	2	2	175938497--175938500	Novel
SPOPL	chr2	2	2	139322251--139322253	Novel
EPC2	chr2	2	2	149469827--149469833	Novel
BMPR2	chr2	2	2	203427444--203427447	Novel
TANK	chr2	2	2	162000085--162000089	Novel
RBMS1	chr2	2	2	161345461--161345466	Novel
DNAJC10	chr2	2	2	183644456--183644460	Novel
TANK	chr2	2	2	162001605--162001609	Novel
PLCL1	chr2	2	2	198684620--198684627	Novel
ARL5A	chr2	2	2	152658635--152658637	Novel
ARL5A	chr2	2	2	152659441--152659444	Novel
ZEB2	chr2	2	2	145276213--145276217	Novel
MYO1B	chr2	2	2	192252851--192252856	Novel
GPD2	chr2	2	2	157358616--157358618	Novel
NEB	chr2	2	2	152376752--152376756	Novel
RIF1	chr2	2	2	152321963--152321966	Novel
SCN1A	chr2	2	2	166945134--166945137	Novel
TANC1	chr2	2	2	159997508--159997510	Novel
TTC21B	chr2	2	2	166784105--166784107	Novel
GTDC1	chr2	2	2	144908716--144908720	Novel
GTDC1	chr2	2	2	144899153--144899160	Novel
ALS2CR11	chr2	2	2	202458926--202458929	Novel
ARL5A	chr2	2	2	152657951--152657954	Novel
AGPS	chr2	2	2	178385158--178385160	Novel
ACSL3	chr2	2	2	223805455--223805463	Novel
ACSL3	chr2	2	2	223800494--223800499	Novel
ACSL3	chr2	2	2	223807919--223807922	Novel
ACSL3	chr2	2	2	223793370--223793379	Novel
FBXO11	chr2	2	2	48035120--48035124	Novel
FOXN2	chr2	2	2	48605827--48605834	Novel
ACSL3	chr2	2	2	223770589--223770597	Novel
SPTBN1	chr2	2	2	54805891--54805898	Novel
ACSL3	chr2	2	2	223775323--223775327	Novel
SPTBN1	chr2	2	2	54896059--54896063	Novel
CCDC88A	chr2	2	2	55598923--55598927	Novel
RTN4	chr2	2	2	55252412--55252417	Novel
PPP4R3B	chr2	2	2	55775916--55775920	Novel
RTN4	chr2	2	2	55249588--55249592	Novel
ACSL3	chr2	2	2	223787423--223787429	Novel
SPTBN1	chr2	2	2	54706000--54706003	Novel
CUL3	chr2	2	2	225382933--225382935	Novel
MTA3	chr2	2	2	42938944--42938953	Novel
THADA	chr2	2	2	43724467--43724472	Novel
LRPPRC	chr2	2	2	44138288--44138295	Novel
MTA3	chr2	2	2	42916913--42916924	Novel
DOCK10	chr2	2	2	225666475--225666482	Novel
DOCK10	chr2	2	2	225630142--225630144	Novel
LRPPRC	chr2	2	2	44177345--44177352	Novel
PRKCE	chr2	2	2	46314300--46314310	Novel
WDFY1	chr2	2	2	224740641--224740646	Novel
PRKCE	chr2	2	2	46239099--46239101	Novel
SERPINE2	chr2	2	2	224858262--224858269	Novel
SERPINE2	chr2	2	2	224840467--224840471	Novel
MSH6	chr2	2	2	48027351--48027355	Novel
CALM2	chr2	2	2	47387467--47387471	Novel
PPM1B	chr2	2	2	44451839--44451844	Novel
PPM1B	chr2	2	2	44398092--44398096	Novel
PPM1B	chr2	2	2	44404606--44404609	Novel
SRBD1	chr2	2	2	45700495--45700499	Novel
PRKCE	chr2	2	2	45928904--45928906	Novel
PRKCE	chr2	2	2	45953987--45953989	Novel
SERTAD2	chr2	2	2	64873079--64873087	Novel
PAX3	chr2	2	2	223095673--223095676	Novel
RAB1A	chr2	2	2	65315566--65315572	Novel
PAX3	chr2	2	2	223099468--223099472	Novel
ACTR2	chr2	2	2	65491938--65491942	Novel
SLC1A4	chr2	2	2	65250325--65250328	Novel
SLC1A4	chr2	2	2	65220726--65220728	Novel
AFTPH	chr2	2	2	64799937--64799949	Novel
VPS54	chr2	2	2	64186658--64186667	Novel
SERTAD2	chr2	2	2	64862662--64862671	Novel
SERTAD2	chr2	2	2	64861159--64861161	Novel
ANTXR1	chr2	2	2	69446527--69446535	Novel
ANTXR1	chr2	2	2	69447046--69447053	Novel
ZNF638	chr2	2	2	71576739--71576744	Novel
PCYOX1	chr2	2	2	70504019--70504023	Novel
PCYOX1	chr2	2	2	70506593--70506596	Novel
FAM136A	chr2	2	2	70524301--70524303	Novel
ZNF638	chr2	2	2	71662075--71662081	Novel
ANTXR1	chr2	2	2	69475051--69475053	Novel
PAX3	chr2	2	2	223077364--223077372	Novel
WDR92	chr2	2	2	68369110--68369114	Novel
PAX3	chr2	2	2	223092450--223092457	Novel
CNRIP1	chr2	2	2	68521805--68521808	Novel
ACSL3	chr2	2	2	223744614--223744622	Novel
FARSB	chr2	2	2	223460649--223460656	Novel
USP34	chr2	2	2	61585848--61585852	Novel
USP34	chr2	2	2	61455609--61455612	Novel
USP34	chr2	2	2	61567350--61567352	Novel
ACSL3	chr2	2	2	223753521--223753524	Novel
XPO1	chr2	2	2	61747943--61747947	Novel
XPO1	chr2	2	2	61750418--61750422	Novel
KIAA1841	chr2	2	2	61349915--61349922	Novel
PNPT1	chr2	2	2	55898107--55898114	Novel
FANCL	chr2	2	2	58397136--58397138	Novel
PPP4R3B	chr2	2	2	55825685--55825691	Novel
REL	chr2	2	2	61112740--61112746	Novel
FANCL	chr2	2	2	58454731--58454734	Novel
FANCL	chr2	2	2	58414934--58414938	Novel
EHBP1	chr2	2	2	63272716--63272720	Novel
EHBP1	chr2	2	2	63224562--63224568	Novel
EHBP1	chr2	2	2	63260075--63260079	Novel
WDPCP	chr2	2	2	63601202--63601204	Novel
WDPCP	chr2	2	2	63675571--63675578	Novel
PAX3	chr2	2	2	223110807--223110812	Novel
EHBP1	chr2	2	2	63071612--63071618	Novel
PAX3	chr2	2	2	223121925--223121933	Novel
PAX3	chr2	2	2	223158424--223158435	Novel
XPO1	chr2	2	2	61755018--61755022	Novel
COMMD1	chr2	2	2	62321207--62321212	Novel
PAX3	chr2	2	2	223135810--223135812	Novel
PPM1G	chr2	2	2	27612107--27612119	Novel
AGAP1	chr2	2	2	236483004--236483010	Novel
BRE	chr2	2	2	28298434--28298445	Novel
BRE	chr2	2	2	28224025--28224030	Novel
BRE	chr2	2	2	28120963--28120967	Novel
EFR3B	chr2	2	2	25273356--25273362	Novel
ATAD2B	chr2	2	2	24025080--24025083	Novel
UBXN2A	chr2	2	2	24199456--24199459	Novel
ITSN2	chr2	2	2	24437123--24437125	Novel
KLHL29	chr2	2	2	23611716--23611723	Novel
ASXL2	chr2	2	2	26086312--26086314	Novel
KLHL29	chr2	2	2	23664526--23664529	Novel
AGAP1	chr2	2	2	236958827--236958829	Novel
EPT1	chr2	2	2	26615918--26615922	Novel
MLPH	chr2	2	2	238419910--238419918	Novel
EHD3	chr2	2	2	31489627--31489636	Novel
GIGYF2	chr2	2	2	233638831--233638841	Novel
GIGYF2	chr2	2	2	233702994--233703001	Novel
CLIP4	chr2	2	2	29403720--29403727	Novel
WDR43	chr2	2	2	29170015--29170019	Novel
PPP1CB	chr2	2	2	29023794--29023798	Novel
WDR43	chr2	2	2	29133432--29133434	Novel
CLIP4	chr2	2	2	29380274--29380277	Novel
BRE	chr2	2	2	28323817--28323820	Novel
YWHAQ	chr2	2	2	9725399--9725403	Novel
HDLBP	chr2	2	2	242250069--242250077	Novel
YWHAQ	chr2	2	2	9724810--9724813	Novel
HPCAL1	chr2	2	2	10501392--10501404	Novel
ROCK2	chr2	2	2	11322451--11322456	Novel
RNF144A	chr2	2	2	7183757--7183761	Novel
RNF144A	chr2	2	2	7156748--7156758	Novel
FARP2	chr2	2	2	242348392--242348394	Novel
FARP2	chr2	2	2	242334408--242334413	Novel
ITGB1BP1	chr2	2	2	9562142--9562149	Novel
NBAS	chr2	2	2	15668649--15668652	Novel
NBAS	chr2	2	2	15650317--15650320	Novel
TRAF3IP1	chr2	2	2	239288770--239288774	Novel
VSNL1	chr2	2	2	17820430--17820433	Novel
RHOB	chr2	2	2	20648742--20648747	Novel
PUM2	chr2	2	2	20508573--20508576	Novel
PUM2	chr2	2	2	20474106--20474111	Novel
PUM2	chr2	2	2	20469816--20469819	Novel
NBAS	chr2	2	2	15556231--15556233	Novel
LPIN1	chr2	2	2	11892559--11892569	Novel
HDAC4	chr2	2	2	240247661--240247664	Novel
ROCK2	chr2	2	2	11335378--11335382	Novel
HDAC4	chr2	2	2	240123603--240123606	Novel
NBAS	chr2	2	2	15368027--15368031	Novel
NBAS	chr2	2	2	15334294--15334296	Novel
LOC100506457	chr2	2	2	12544996--12545000	Novel
LOC100506457	chr2	2	2	12616293--12616296	Novel
QPCT	chr2	2	2	37584465--37584472	Novel
QPCT	chr2	2	2	37575208--37575215	Novel
RHBDD1	chr2	2	2	227782926--227782930	Novel
MFF	chr2	2	2	228198139--228198143	Novel
COL4A3	chr2	2	2	228165842--228165844	Novel
RHBDD1	chr2	2	2	227715574--227715576	Novel
DOCK10	chr2	2	2	225870614--225870619	Novel
CDC42EP3	chr2	2	2	37872775--37872779	Novel
CYP1B1	chr2	2	2	38297442--38297444	Novel
QPCT	chr2	2	2	37586925--37586928	Novel
TRIP12	chr2	2	2	230630825--230630832	Novel
AGFG1	chr2	2	2	228419532--228419534	Novel
CEBPZ	chr2	2	2	37442797--37442800	Novel
PRKD3	chr2	2	2	37479025--37479034	Novel
PRKD3	chr2	2	2	37520147--37520149	Novel
DOCK10	chr2	2	2	225864951--225864958	Novel
DOCK10	chr2	2	2	225806566--225806577	Novel
DOCK10	chr2	2	2	225845312--225845316	Novel
MAP4K3	chr2	2	2	39622469--39622474	Novel
MAP4K3	chr2	2	2	39561890--39561894	Novel
SLC8A1	chr2	2	2	40562154--40562158	Novel
DOCK10	chr2	2	2	225779936--225779939	Novel
SOS1	chr2	2	2	39267661--39267665	Novel
SOS1	chr2	2	2	39252084--39252089	Novel
SOS1	chr2	2	2	39308956--39308961	Novel
MAP4K3	chr2	2	2	39488715--39488718	Novel
LINC01317	chr2	2	2	34044506--34044515	Novel
LINC01317	chr2	2	2	34014282--34014285	Novel
ARMC9	chr2	2	2	232084472--232084475	Novel
BIRC6	chr2	2	2	32798097--32798100	Novel
BIRC6	chr2	2	2	32634163--32634166	Novel
BIRC6	chr2	2	2	32655337--32655341	Novel
BIRC6	chr2	2	2	32815211--32815213	Novel
LINC01317	chr2	2	2	34198248--34198255	Novel
LINC01317	chr2	2	2	34145083--34145086	Novel
MEMO1	chr2	2	2	32096567--32096576	Novel
SLC30A6	chr2	2	2	32419525--32419529	Novel
MEMO1	chr2	2	2	32160155--32160159	Novel
STRN	chr2	2	2	37076692--37076698	Novel
STRN	chr2	2	2	37187724--37187726	Novel
LINC01317	chr2	2	2	34343353--34343357	Novel
LINC01317	chr2	2	2	34198547--34198552	Novel
FBXO36	chr2	2	2	230868253--230868257	Novel
LINC01317	chr2	2	2	34407053--34407057	Novel
LINC01317	chr2	2	2	34444125--34444127	Novel
ABI2	chr2	2	2	204225093--204225095	Novel
MIR4435-2HG	chr2	2	2	112194939--112194950	Novel
RGPD8	chr2	2	2	113144692--113144695	Novel
MIR4435-2HG	chr2	2	2	112175714--112175718	Novel
NDUFS1	chr2	2	2	207006326--207006334	Novel
CKAP2L	chr2	2	2	113514515--113514520	Novel
RGPD8	chr2	2	2	113169842--113169847	Novel
CREB1	chr2	2	2	208462107--208462112	Novel
CREB1	chr2	2	2	208430223--208430227	Novel
BCL2L11	chr2	2	2	111904922--111904929	Novel
RGPD6	chr2	2	2	111332595--111332598	Novel
SLC35F5	chr2	2	2	114470695--114470699	Novel
SLC35F5	chr2	2	2	114472340--114472345	Novel
SLC35F5	chr2	2	2	114471526--114471528	Novel
SLC35F5	chr2	2	2	114499824--114499827	Novel
ACTR3	chr2	2	2	114686280--114686288	Novel
ACTR3	chr2	2	2	114679275--114679277	Novel
ACTR3	chr2	2	2	114666490--114666494	Novel
NDUFS1	chr2	2	2	207000541--207000548	Novel
DDX11L2	chr2	2	2	114357926--114357928	Novel
REV1	chr2	2	2	100074328--100074333	Novel
AFF3	chr2	2	2	100616983--100616990	Novel
AFF3	chr2	2	2	100165041--100165044	Novel
TXNDC9	chr2	2	2	99947982--99947989	Novel
NPAS2	chr2	2	2	101515247--101515257	Novel
PDCL3	chr2	2	2	101189283--101189287	Novel
MRPL30	chr2	2	2	99813232--99813236	Novel
VWA3B	chr2	2	2	98884788--98884793	Novel
LYG1	chr2	2	2	99912555--99912559	Novel
NCK2	chr2	2	2	106449304--106449314	Novel
CCNYL1	chr2	2	2	208620428--208620431	Novel
IDH1	chr2	2	2	209103602--209103607	Novel
SH3RF3	chr2	2	2	109795457--109795459	Novel
RNF149	chr2	2	2	101903088--101903093	Novel
PIKFYVE	chr2	2	2	209172296--209172303	Novel
PIKFYVE	chr2	2	2	209214184--209214188	Novel
RNF149	chr2	2	2	101893241--101893248	Novel
TGFBRAP1	chr2	2	2	105923647--105923652	Novel
FHL2	chr2	2	2	106010668--106010671	Novel
PIKFYVE	chr2	2	2	209145780--209145784	Novel
WDR33	chr2	2	2	128487717--128487721	Novel
UGGT1	chr2	2	2	128866254--128866261	Novel
PTPN18	chr2	2	2	131132180--131132185	Novel
AMMECR1L	chr2	2	2	128619293--128619297	Novel
MAP3K2	chr2	2	2	128060020--128060032	Novel
PARD3B	chr2	2	2	206037851--206037855	Novel
NCKAP5	chr2	2	2	133552243--133552255	Novel
PARD3B	chr2	2	2	205474190--205474193	Novel
RAPH1	chr2	2	2	204350896--204350903	Novel
RAPH1	chr2	2	2	204301623--204301626	Novel
NCKAP5	chr2	2	2	134244812--134244814	Novel
PARD3B	chr2	2	2	205453733--205453738	Novel
PLEKHB2	chr2	2	2	131871153--131871158	Novel
NRP2	chr2	2	2	206652453--206652465	Novel
NRP2	chr2	2	2	206642953--206642960	Novel
PTPN4	chr2	2	2	120680435--120680439	Novel
CLASP1	chr2	2	2	122096717--122096729	Novel
ACTR3	chr2	2	2	114713954--114713962	Novel
NRP2	chr2	2	2	206660847--206660851	Novel
INO80D	chr2	2	2	206862660--206862664	Novel
NRP2	chr2	2	2	206552162--206552167	Novel
GYPC	chr2	2	2	127434921--127434931	Novel
LOC654342	chr2	2	2	91828126--91828138	Novel
MAL	chr2	2	2	95698895--95698898	Novel
KCNIP3	chr2	2	2	96026513--96026524	Novel
SPAG16	chr2	2	2	214180421--214180430	Novel
IKZF2	chr2	2	2	213923738--213923741	Novel
CIAO1	chr2	2	2	96937682--96937685	Novel
STARD7	chr2	2	2	96851906--96851913	Novel
STARD7	chr2	2	2	96851117--96851120	Novel
XRCC5	chr2	2	2	217070142--217070145	Novel
XRCC5	chr2	2	2	217070746--217070750	Novel
ARPC2	chr2	2	2	219090963--219090967	Novel
USP37	chr2	2	2	219424815--219424818	Novel
RQCD1	chr2	2	2	219439615--219439618	Novel
CTNNA2	chr2	2	2	80177320--80177327	Novel
TMSB10	chr2	2	2	85133702--85133707	Novel
EVA1A	chr2	2	2	75749257--75749262	Novel
EXOC6B	chr2	2	2	72537103--72537107	Novel
EXOC6B	chr2	2	2	72622163--72622165	Novel
EXOC6B	chr2	2	2	72547553--72547557	Novel
NHEJ1	chr2	2	2	220021388--220021392	Novel
LOC101928103	chr2	2	2	215822695--215822700	Novel
FN1	chr2	2	2	216228117--216228120	Novel
BARD1	chr2	2	2	215646477--215646479	Novel
ST3GAL5	chr2	2	2	86082122--86082126	Novel
KDM3A	chr2	2	2	86717002--86717007	Novel
PTCD3	chr2	2	2	86359745--86359750	Novel
XRCC5	chr2	2	2	217025265--217025268	Novel
RMND5A	chr2	2	2	86981462--86981464	Novel
CHMP3	chr2	2	2	86731425--86731429	Novel
KANSL1L	chr2	2	2	211018936--211018940	Novel
ANKRD36	chr2	2	2	97885807--97885814	Novel
LANCL1-AS1	chr2	2	2	211316353--211316357	Novel
TMEM131	chr2	2	2	98424828--98424832	Novel
KANSL1L	chr2	2	2	211017220--211017225	Novel
ANKRD36	chr2	2	2	97850347--97850351	Novel
BMPR2	chr2	1	2	203427566--203427568	Novel
XRCC5	chr2	1	2	217060949--217060951	Novel
AGAP1	chr2	1	2	236444143--236444145	Novel
PLCL1	chr2	1	2	198806485--198806487	Novel
CPS1	chr2	1	2	211419569--211419571	Novel
AGAP1	chr2	1	2	236445132--236445134	Novel
PLCL1	chr2	1	2	198707337--198707339	Novel
BMPR2	chr2	1	2	203374261--203374263	Novel
OSGEPL1	chr2	1	2	190615479--190615481	Novel
NRP2	chr2	1	2	206557553--206557555	Novel
BMPR2	chr2	1	2	203427011--203427013	Novel
SH3BP4	chr2	1	2	235866421--235866423	Novel
ARL4C	chr2	1	2	235403794--235403796	Novel
PMS1	chr2	1	2	190693613--190693615	Novel
COL5A2	chr2	1	2	190040270--190040272	Novel
AGAP1	chr2	1	2	236630123--236630125	Novel
AGAP1	chr2	1	2	236525598--236525600	Novel
AGAP1	chr2	1	2	236498481--236498483	Novel
GULP1	chr2	1	2	189304322--189304324	Novel
COL5A2	chr2	1	2	189898205--189898207	Novel
GULP1	chr2	1	2	189451780--189451782	Novel
PAX3	chr2	1	2	223101324--223101326	Novel
FAM117B	chr2	1	2	203631415--203631417	Novel
PMS1	chr2	1	2	190714593--190714595	Novel
COL5A2	chr2	1	2	189975952--189975954	Novel
LANCL1-AS1	chr2	1	2	211331728--211331730	Novel
DIRC3	chr2	1	2	218518741--218518743	Novel
TNS1	chr2	1	2	218664774--218664776	Novel
CPS1	chr2	1	2	211389107--211389109	Novel
NRP2	chr2	1	2	206562051--206562053	Novel
XRCC5	chr2	1	2	217034604--217034606	Novel
GIGYF2	chr2	1	2	233641641--233641643	Novel
HIBCH	chr2	1	2	191100528--191100530	Novel
KIAA2012	chr2	1	2	203035945--203035947	Novel
MFSD6	chr2	1	2	191335629--191335631	Novel
MFSD6	chr2	1	2	191348565--191348567	Novel
GIGYF2	chr2	1	2	233677052--233677054	Novel
RPE	chr2	1	2	210885097--210885099	Novel
ALS2	chr2	1	2	202586994--202586996	Novel
ALS2	chr2	1	2	202640831--202640833	Novel
ALS2	chr2	1	2	202612787--202612789	Novel
ALS2	chr2	1	2	202571127--202571129	Novel
NRP2	chr2	1	2	206598939--206598941	Novel
NAB1	chr2	1	2	191556207--191556209	Novel
NAB1	chr2	1	2	191556826--191556828	Novel
GLS	chr2	1	2	191761357--191761359	Novel
USP40	chr2	1	2	234427227--234427229	Novel
BMPR2	chr2	1	2	203313674--203313676	Novel
ARPC2	chr2	1	2	219100816--219100818	Novel
NOP58	chr2	1	2	203134246--203134248	Novel
RPE	chr2	1	2	210885468--210885470	Novel
GIGYF2	chr2	1	2	233705794--233705796	Novel
NOP58	chr2	1	2	203148180--203148182	Novel
NBEAL1	chr2	1	2	203988068--203988070	Novel
PARD3B	chr2	1	2	205492719--205492721	Novel
PARD3B	chr2	1	2	205501176--205501178	Novel
NBEAL1	chr2	1	2	203962417--203962419	Novel
NBEAL1	chr2	1	2	203954403--203954405	Novel
NBEAL1	chr2	1	2	203948742--203948744	Novel
PARD3B	chr2	1	2	205573867--205573869	Novel
FARP2	chr2	1	2	242300444--242300446	Novel
SEPT2	chr2	1	2	242292764--242292766	Novel
SEPT2	chr2	1	2	242291746--242291748	Novel
SEPT2	chr2	1	2	242291521--242291523	Novel
AOX1	chr2	1	2	201535995--201535997	Novel
SPATS2L	chr2	1	2	201310580--201310582	Novel
BZW1	chr2	1	2	201688373--201688375	Novel
EPHA4	chr2	1	2	222392434--222392436	Novel
ACSL3	chr2	1	2	223807677--223807679	Novel
KANSL1L	chr2	1	2	210947696--210947698	Novel
ACSL3	chr2	1	2	223807428--223807430	Novel
EPHA4	chr2	1	2	222380206--222380208	Novel
EPHA4	chr2	1	2	222369268--222369270	Novel
HDLBP	chr2	1	2	242214803--242214805	Novel
NDUFA10	chr2	1	2	240949547--240949549	Novel
CLK1	chr2	1	2	201719258--201719260	Novel
CLK1	chr2	1	2	201724305--201724307	Novel
EPHA4	chr2	1	2	222393790--222393792	Novel
FARP2	chr2	1	2	242388931--242388933	Novel
ATG4B	chr2	1	2	242612457--242612459	Novel
THAP4	chr2	1	2	242538345--242538347	Novel
FARP2	chr2	1	2	242392050--242392052	Novel
ING5	chr2	1	2	242666700--242666702	Novel
RAPH1	chr2	1	2	204300092--204300094	Novel
ACSL3	chr2	1	2	223803584--223803586	Novel
ACP1	chr2	1	2	277998--278000	Novel
LOC728323	chr2	1	2	243034932--243034934	Novel
FARP2	chr2	1	2	242305393--242305395	Novel
PAX3	chr2	1	2	223065571--223065573	Novel
ACSL3	chr2	1	2	223806645--223806647	Novel
FARP2	chr2	1	2	242370423--242370425	Novel
RAPH1	chr2	1	2	204301666--204301668	Novel
RAPH1	chr2	1	2	204337268--204337270	Novel
KANSL1L	chr2	1	2	210887253--210887255	Novel
FARP2	chr2	1	2	242357912--242357914	Novel
KANSL1L	chr2	1	2	210893485--210893487	Novel
PLCL1	chr2	1	2	198911893--198911895	Novel
USP37	chr2	1	2	219346418--219346420	Novel
PAX3	chr2	1	2	223081424--223081426	Novel
PNKD	chr2	1	2	219139925--219139927	Novel
ARPC2	chr2	1	2	219107644--219107646	Novel
PARD3B	chr2	1	2	206447404--206447406	Novel
LANCL1-AS1	chr2	1	2	211314742--211314744	Novel
SATB2	chr2	1	2	200136204--200136206	Novel
ACSL3	chr2	1	2	223791954--223791956	Novel
TRAK2	chr2	1	2	202268704--202268706	Novel
COL6A3	chr2	1	2	238277314--238277316	Novel
AGAP1	chr2	1	2	236877910--236877912	Novel
MLPH	chr2	1	2	238445868--238445870	Novel
MLPH	chr2	1	2	238423701--238423703	Novel
TFPI	chr2	1	2	188332609--188332611	Novel
FAM171B	chr2	1	2	187560724--187560726	Novel
NHEJ1	chr2	1	2	220007653--220007655	Novel
ITGAV	chr2	1	2	187545132--187545134	Novel
NHEJ1	chr2	1	2	219984988--219984990	Novel
HDAC4	chr2	1	2	240002293--240002295	Novel
PARD3B	chr2	1	2	206373686--206373688	Novel
CARF	chr2	1	2	203823709--203823711	Novel
EPHA4	chr2	1	2	222340492--222340494	Novel
KANSL1L	chr2	1	2	211012212--211012214	Novel
ACSL3	chr2	1	2	223797922--223797924	Novel
RAMP1	chr2	1	2	238815673--238815675	Novel
UBE2F	chr2	1	2	238931593--238931595	Novel
RQCD1	chr2	1	2	219456474--219456476	Novel
ILKAP	chr2	1	2	239088985--239088987	Novel
SERPINE2	chr2	1	2	224881223--224881225	Novel
ACSL3	chr2	1	2	223778981--223778983	Novel
MYO1B	chr2	1	2	192270152--192270154	Novel
PIKFYVE	chr2	1	2	209169498--209169500	Novel
PIKFYVE	chr2	1	2	209208564--209208566	Novel
NDUFS1	chr2	1	2	206988809--206988811	Novel
PIKFYVE	chr2	1	2	209177416--209177418	Novel
PIKFYVE	chr2	1	2	209172571--209172573	Novel
ADAM23	chr2	1	2	207438539--207438541	Novel
ADAM23	chr2	1	2	207396319--207396321	Novel
ADAM23	chr2	1	2	207417560--207417562	Novel
PIKFYVE	chr2	1	2	209143021--209143023	Novel
ADAM23	chr2	1	2	207444683--207444685	Novel
ADAM23	chr2	1	2	207365724--207365726	Novel
CUL3	chr2	1	2	225362665--225362667	Novel
AGFG1	chr2	1	2	228394607--228394609	Novel
AGFG1	chr2	1	2	228416040--228416042	Novel
AGFG1	chr2	1	2	228414890--228414892	Novel
AGFG1	chr2	1	2	228408784--228408786	Novel
AGFG1	chr2	1	2	228398574--228398576	Novel
AGFG1	chr2	1	2	228396086--228396088	Novel
AGFG1	chr2	1	2	228339580--228339582	Novel
MFF	chr2	1	2	228207895--228207897	Novel
WDFY1	chr2	1	2	224798071--224798073	Novel
INO80D	chr2	1	2	206948597--206948599	Novel
WDFY1	chr2	1	2	224792680--224792682	Novel
MRPL44	chr2	1	2	224831952--224831954	Novel
MAP2	chr2	1	2	210416518--210416520	Novel
COL4A3	chr2	1	2	228142042--228142044	Novel
SERPINE2	chr2	1	2	224840199--224840201	Novel
ACSL3	chr2	1	2	223779902--223779904	Novel
IRS1	chr2	1	2	227653029--227653031	Novel
PAX3	chr2	1	2	223161103--223161105	Novel
IDH1	chr2	1	2	209101910--209101912	Novel
CUL3	chr2	1	2	225415785--225415787	Novel
CUL3	chr2	1	2	225389743--225389745	Novel
CREB1	chr2	1	2	208453461--208453463	Novel
SPAG16	chr2	1	2	214149731--214149733	Novel
PGAP1	chr2	1	2	197710934--197710936	Novel
PLEKHM3	chr2	1	2	208877828--208877830	Novel
ACSL3	chr2	1	2	223768661--223768663	Novel
STK17B	chr2	1	2	197016832--197016834	Novel
FAM126B	chr2	1	2	201844251--201844253	Novel
STK17B	chr2	1	2	197019804--197019806	Novel
ANKRD44	chr2	1	2	198159325--198159327	Novel
ACSL3	chr2	1	2	223773549--223773551	Novel
ANKRD44	chr2	1	2	198115367--198115369	Novel
ACSL3	chr2	1	2	223773706--223773708	Novel
CPS1	chr2	1	2	211478286--211478288	Novel
PLEKHM3	chr2	1	2	208833637--208833639	Novel
FAM126B	chr2	1	2	201874829--201874831	Novel
ACSL3	chr2	1	2	223773368--223773370	Novel
ANKRD44	chr2	1	2	198172876--198172878	Novel
IKZF2	chr2	1	2	213869855--213869857	Novel
SLC39A10	chr2	1	2	196543972--196543974	Novel
FASTKD2	chr2	1	2	207654314--207654316	Novel
HSPD1	chr2	1	2	198353859--198353861	Novel
SLC39A10	chr2	1	2	196561043--196561045	Novel
DOCK10	chr2	1	2	225698391--225698393	Novel
DOCK10	chr2	1	2	225811695--225811697	Novel
HSPE1	chr2	1	2	198366507--198366509	Novel
DOCK10	chr2	1	2	225670302--225670304	Novel
CPS1	chr2	1	2	211452598--211452600	Novel
CPS1	chr2	1	2	211468025--211468027	Novel
SLC39A10	chr2	1	2	196583930--196583932	Novel
DOCK10	chr2	1	2	225630505--225630507	Novel
ARMC9	chr2	1	2	232130709--232130711	Novel
XRCC5	chr2	1	2	217024700--217024702	Novel
PSMD1	chr2	1	2	232032290--232032292	Novel
PSMD1	chr2	1	2	231963289--231963291	Novel
MREG	chr2	1	2	216857922--216857924	Novel
DIS3L2	chr2	1	2	232834594--232834596	Novel
DIS3L2	chr2	1	2	232854056--232854058	Novel
PDE6D	chr2	1	2	232634584--232634586	Novel
PTMA	chr2	1	2	232577945--232577947	Novel
PTMA	chr2	1	2	232577848--232577850	Novel
PTMA	chr2	1	2	232577707--232577709	Novel
ITM2C	chr2	1	2	231743669--231743671	Novel
ITM2C	chr2	1	2	231735594--231735596	Novel
CAB39	chr2	1	2	231685429--231685431	Novel
CAB39	chr2	1	2	231616743--231616745	Novel
CAB39	chr2	1	2	231594731--231594733	Novel
ACSL3	chr2	1	2	223789753--223789755	Novel
NRP2	chr2	1	2	206647579--206647581	Novel
ACSL3	chr2	1	2	223790060--223790062	Novel
PSMD1	chr2	1	2	231923938--231923940	Novel
MREG	chr2	1	2	216854063--216854065	Novel
STAT1	chr2	1	2	191872196--191872198	Novel
NRP2	chr2	1	2	206639030--206639032	Novel
NRP2	chr2	1	2	206630073--206630075	Novel
NRP2	chr2	1	2	206620786--206620788	Novel
NRP2	chr2	1	2	206640560--206640562	Novel
UNC80	chr2	1	2	210665224--210665226	Novel
GIGYF2	chr2	1	2	233635328--233635330	Novel
TRAK2	chr2	1	2	202282215--202282217	Novel
ALS2	chr2	1	2	202566263--202566265	Novel
STRADB	chr2	1	2	202341081--202341083	Novel
TRAK2	chr2	1	2	202270274--202270276	Novel
TRAK2	chr2	1	2	202265950--202265952	Novel
EIF4E2	chr2	1	2	233448145--233448147	Novel
EIF4E2	chr2	1	2	233446260--233446262	Novel
DIS3L2	chr2	1	2	233202473--233202475	Novel
ACSL3	chr2	1	2	223790770--223790772	Novel
GLS	chr2	1	2	191779262--191779264	Novel
DIS3L2	chr2	1	2	232960216--232960218	Novel
DIS3L2	chr2	1	2	232914587--232914589	Novel
DIS3L2	chr2	1	2	232880240--232880242	Novel
INO80D	chr2	1	2	206874798--206874800	Novel
INO80D	chr2	1	2	206864208--206864210	Novel
CFLAR	chr2	1	2	202035137--202035139	Novel
PAX3	chr2	1	2	223126322--223126324	Novel
NRP2	chr2	1	2	206661158--206661160	Novel
TRIP12	chr2	1	2	230682116--230682118	Novel
WDFY1	chr2	1	2	224770317--224770319	Novel
BARD1	chr2	1	2	215651055--215651057	Novel
MAP2	chr2	1	2	210459217--210459219	Novel
MYO1B	chr2	1	2	192152598--192152600	Novel
MYO1B	chr2	1	2	192165018--192165020	Novel
AGFG1	chr2	1	2	228420704--228420706	Novel
FAM126B	chr2	1	2	201912186--201912188	Novel
PAX3	chr2	1	2	223133492--223133494	Novel
PAX3	chr2	1	2	223154408--223154410	Novel
CFLAR	chr2	1	2	201997161--201997163	Novel
SP100	chr2	1	2	231371497--231371499	Novel
SP100	chr2	1	2	231327849--231327851	Novel
SP100	chr2	1	2	231296620--231296622	Novel
SP100	chr2	1	2	231285788--231285790	Novel
SP100	chr2	1	2	231283791--231283793	Novel
SP100	chr2	1	2	231283319--231283321	Novel
WDFY1	chr2	1	2	224741191--224741193	Novel
MREG	chr2	1	2	216815752--216815754	Novel
SP100	chr2	1	2	231378831--231378833	Novel
FN1	chr2	1	2	216236400--216236402	Novel
PAX3	chr2	1	2	223109923--223109925	Novel
WDFY1	chr2	1	2	224742939--224742941	Novel
MYO1B	chr2	1	2	192119813--192119815	Novel
TRIP12	chr2	1	2	230746990--230746992	Novel
TRIP12	chr2	1	2	230734047--230734049	Novel
TRIP12	chr2	1	2	230719101--230719103	Novel
WDFY1	chr2	1	2	224741525--224741527	Novel
SPTBN1	chr2	1	2	54692796--54692798	Novel
SPTBN1	chr2	1	2	54698619--54698621	Novel
GPR75-ASB3	chr2	1	2	54023391--54023393	Novel
RTN4	chr2	1	2	55199938--55199940	Novel
SPTBN1	chr2	1	2	54896051--54896053	Novel
RTN4	chr2	1	2	55200016--55200018	Novel
SPTBN1	chr2	1	2	54774105--54774107	Novel
SPTBN1	chr2	1	2	54800405--54800407	Novel
PPP1R21	chr2	1	2	48680106--48680108	Novel
RTN4	chr2	1	2	55210201--55210203	Novel
XPO1	chr2	1	2	61733748--61733750	Novel
XPO1	chr2	1	2	61764904--61764906	Novel
USP34	chr2	1	2	61690260--61690262	Novel
USP34	chr2	1	2	61670041--61670043	Novel
USP34	chr2	1	2	61676403--61676405	Novel
XPO1	chr2	1	2	61732534--61732536	Novel
COMMD1	chr2	1	2	62157782--62157784	Novel
COMMD1	chr2	1	2	62230740--62230742	Novel
COMMD1	chr2	1	2	62146689--62146691	Novel
FANCL	chr2	1	2	58417603--58417605	Novel
RTN4	chr2	1	2	55235291--55235293	Novel
CLHC1	chr2	1	2	55432701--55432703	Novel
CLHC1	chr2	1	2	55454984--55454986	Novel
PPP4R3B	chr2	1	2	55808927--55808929	Novel
PEX13	chr2	1	2	61277420--61277422	Novel
PEX13	chr2	1	2	61276336--61276338	Novel
C2orf74	chr2	1	2	61381369--61381371	Novel
USP34	chr2	1	2	61572421--61572423	Novel
FANCL	chr2	1	2	58440857--58440859	Novel
EML4	chr2	1	2	42511390--42511392	Novel
EML4	chr2	1	2	42420553--42420555	Novel
EML4	chr2	1	2	42453172--42453174	Novel
MTA3	chr2	1	2	42821793--42821795	Novel
PPM1B	chr2	1	2	44448214--44448216	Novel
LRPPRC	chr2	1	2	44199912--44199914	Novel
PPM1B	chr2	1	2	44433382--44433384	Novel
PPM1B	chr2	1	2	44438728--44438730	Novel
CAMKMT	chr2	1	2	44625706--44625708	Novel
MTA3	chr2	1	2	42916984--42916986	Novel
THADA	chr2	1	2	43690917--43690919	Novel
MAP4K3	chr2	1	2	39663471--39663473	Novel
MAP4K3	chr2	1	2	39626196--39626198	Novel
SLC8A1-AS1	chr2	1	2	40477022--40477024	Novel
SLC8A1	chr2	1	2	40514722--40514724	Novel
SOS1	chr2	1	2	39318737--39318739	Novel
HNRNPLL	chr2	1	2	38813728--38813730	Novel
DHX57	chr2	1	2	39076689--39076691	Novel
MAP4K3	chr2	1	2	39541846--39541848	Novel
SLC8A1	chr2	1	2	40627103--40627105	Novel
CRIPT	chr2	1	2	46852130--46852132	Novel
RHOQ	chr2	1	2	46806041--46806043	Novel
CRIPT	chr2	1	2	46854591--46854593	Novel
RHOQ	chr2	1	2	46802575--46802577	Novel
FOXN2	chr2	1	2	48573288--48573290	Novel
FBXO11	chr2	1	2	48131748--48131750	Novel
FOXN2	chr2	1	2	48603004--48603006	Novel
SOCS5	chr2	1	2	46989442--46989444	Novel
MCFD2	chr2	1	2	47130326--47130328	Novel
PRKCE	chr2	1	2	46021042--46021044	Novel
SRBD1	chr2	1	2	45809062--45809064	Novel
PRKCE	chr2	1	2	45915436--45915438	Novel
PRKCE	chr2	1	2	45989425--45989427	Novel
PRKCE	chr2	1	2	46061731--46061733	Novel
CAMKMT	chr2	1	2	44664985--44664987	Novel
PRKCE	chr2	1	2	46084863--46084865	Novel
PRKCE	chr2	1	2	46072524--46072526	Novel
PRKCE	chr2	1	2	46085822--46085824	Novel
PRKCE	chr2	1	2	46197627--46197629	Novel
PRKCE	chr2	1	2	46283348--46283350	Novel
PRKCE	chr2	1	2	46072214--46072216	Novel
EXOC6B	chr2	1	2	72932846--72932848	Novel
EXOC6B	chr2	1	2	72564147--72564149	Novel
EXOC6B	chr2	1	2	72684619--72684621	Novel
EXOC6B	chr2	1	2	72840874--72840876	Novel
EXOC6B	chr2	1	2	72922131--72922133	Novel
EXOC6B	chr2	1	2	72945232--72945234	Novel
EXOC6B	chr2	1	2	72537998--72538000	Novel
EXOC6B	chr2	1	2	72963324--72963326	Novel
STAMBP	chr2	1	2	74074209--74074211	Novel
ALMS1	chr2	1	2	73720473--73720475	Novel
DUSP11	chr2	1	2	73995726--73995728	Novel
ALMS1	chr2	1	2	73654574--73654576	Novel
EXOC6B	chr2	1	2	73034269--73034271	Novel
PCYOX1	chr2	1	2	70493593--70493595	Novel
TIA1	chr2	1	2	70462690--70462692	Novel
ZNF638	chr2	1	2	71569823--71569825	Novel
ZNF638	chr2	1	2	71577148--71577150	Novel
ZNF638	chr2	1	2	71591133--71591135	Novel
TIA1	chr2	1	2	70454660--70454662	Novel
ANXA4	chr2	1	2	70041907--70041909	Novel
MXD1	chr2	1	2	70168232--70168234	Novel
PCBP1	chr2	1	2	70315356--70315358	Novel
EXOC6B	chr2	1	2	72519682--72519684	Novel
EXOC6B	chr2	1	2	72515831--72515833	Novel
EXOC6B	chr2	1	2	72432497--72432499	Novel
ZNF638	chr2	1	2	71626569--71626571	Novel
ZNF638	chr2	1	2	71650144--71650146	Novel
EXOC6B	chr2	1	2	72480074--72480076	Novel
TGOLN2	chr2	1	2	85548970--85548972	Novel
TCF7L1	chr2	1	2	85377715--85377717	Novel
TCF7L1	chr2	1	2	85429555--85429557	Novel
TGOLN2	chr2	1	2	85548169--85548171	Novel
RETSAT	chr2	1	2	85580099--85580101	Novel
MAT2A	chr2	1	2	85771899--85771901	Novel
USP39	chr2	1	2	85874013--85874015	Novel
KCMF1	chr2	1	2	85251722--85251724	Novel
KCMF1	chr2	1	2	85280737--85280739	Novel
ST3GAL5	chr2	1	2	86090834--86090836	Novel
ST3GAL5	chr2	1	2	86076991--86076993	Novel
ST3GAL5	chr2	1	2	86101270--86101272	Novel
ST3GAL5	chr2	1	2	86075339--86075341	Novel
SLC4A5	chr2	1	2	74491636--74491638	Novel
TET3	chr2	1	2	74221772--74221774	Novel
DGUOK	chr2	1	2	74171582--74171584	Novel
KCMF1	chr2	1	2	85208184--85208186	Novel
SUCLG1	chr2	1	2	84651807--84651809	Novel
MRPL19	chr2	1	2	75884809--75884811	Novel
MRPL19	chr2	1	2	75884624--75884626	Novel
EHBP1	chr2	1	2	63229680--63229682	Novel
EHBP1	chr2	1	2	63232711--63232713	Novel
EHBP1	chr2	1	2	63273446--63273448	Novel
WDPCP	chr2	1	2	63392709--63392711	Novel
WDPCP	chr2	1	2	63685362--63685364	Novel
SERTAD2	chr2	1	2	64872184--64872186	Novel
AFTPH	chr2	1	2	64819267--64819269	Novel
SLC1A4	chr2	1	2	65249219--65249221	Novel
SLC1A4	chr2	1	2	65250420--65250422	Novel
UGP2	chr2	1	2	64112067--64112069	Novel
EHBP1	chr2	1	2	63056709--63056711	Novel
COMMD1	chr2	1	2	62278709--62278711	Novel
EHBP1	chr2	1	2	63015289--63015291	Novel
EHBP1	chr2	1	2	63020688--63020690	Novel
EHBP1	chr2	1	2	63052350--63052352	Novel
EHBP1	chr2	1	2	63197233--63197235	Novel
EHBP1	chr2	1	2	63195014--63195016	Novel
EHBP1	chr2	1	2	63174792--63174794	Novel
EHBP1	chr2	1	2	63183364--63183366	Novel
ANTXR1	chr2	1	2	69411211--69411213	Novel
ANTXR1	chr2	1	2	69254956--69254958	Novel
ANTXR1	chr2	1	2	69363919--69363921	Novel
ANTXR1	chr2	1	2	69464485--69464487	Novel
ANTXR1	chr2	1	2	69474454--69474456	Novel
GFPT1	chr2	1	2	69549340--69549342	Novel
APLF	chr2	1	2	68703026--68703028	Novel
PPP3R1	chr2	1	2	68438552--68438554	Novel
ANXA4	chr2	1	2	69988908--69988910	Novel
ETAA1	chr2	1	2	67629624--67629626	Novel
SPRED2	chr2	1	2	65650908--65650910	Novel
MEIS1	chr2	1	2	66755455--66755457	Novel
RAB1A	chr2	1	2	65321729--65321731	Novel
RAB1A	chr2	1	2	65329761--65329763	Novel
RAB1A	chr2	1	2	65329775--65329777	Novel
SPRED2	chr2	1	2	65588831--65588833	Novel
PNO1	chr2	1	2	68386394--68386396	Novel
PPP3R1	chr2	1	2	68407734--68407736	Novel
HNRNPLL	chr2	1	2	38792148--38792150	Novel
KIF3C	chr2	1	2	26175412--26175414	Novel
RAB10	chr2	1	2	26272055--26272057	Novel
ASXL2	chr2	1	2	25969386--25969388	Novel
ASXL2	chr2	1	2	25962852--25962854	Novel
ASXL2	chr2	1	2	25992534--25992536	Novel
EPT1	chr2	1	2	26573721--26573723	Novel
HADHB	chr2	1	2	26486634--26486636	Novel
EPT1	chr2	1	2	26602470--26602472	Novel
RAB10	chr2	1	2	26299087--26299089	Novel
DTNB	chr2	1	2	25840340--25840342	Novel
RAB10	chr2	1	2	26336559--26336561	Novel
RAB10	chr2	1	2	26351712--26351714	Novel
RAB10	chr2	1	2	26358187--26358189	Novel
RAB10	chr2	1	2	26359705--26359707	Novel
PUM2	chr2	1	2	20474237--20474239	Novel
PUM2	chr2	1	2	20546266--20546268	Novel
RHOB	chr2	1	2	20648677--20648679	Novel
LDAH	chr2	1	2	21018976--21018978	Novel
C2orf44	chr2	1	2	24253015--24253017	Novel
ATAD2B	chr2	1	2	24137720--24137722	Novel
ITSN2	chr2	1	2	24570594--24570596	Novel
DNMT3A	chr2	1	2	25456338--25456340	Novel
DTNB	chr2	1	2	25834092--25834094	Novel
ATAD2B	chr2	1	2	24000833--24000835	Novel
ATAD2B	chr2	1	2	23987883--23987885	Novel
ATAD2B	chr2	1	2	24075789--24075791	Novel
CLIP4	chr2	1	2	29394876--29394878	Novel
WDR43	chr2	1	2	29164677--29164679	Novel
WDR43	chr2	1	2	29170798--29170800	Novel
CLIP4	chr2	1	2	29372594--29372596	Novel
CLIP4	chr2	1	2	29372606--29372608	Novel
WDR43	chr2	1	2	29141200--29141202	Novel
WDR43	chr2	1	2	29159662--29159664	Novel
GALNT14	chr2	1	2	31337151--31337153	Novel
YPEL5	chr2	1	2	30374219--30374221	Novel
MEMO1	chr2	1	2	32174016--32174018	Novel
SPAST	chr2	1	2	32292827--32292829	Novel
ALK	chr2	1	2	29429653--29429655	Novel
CGREF1	chr2	1	2	27333288--27333290	Novel
EIF2B4	chr2	1	2	27587922--27587924	Novel
PPM1G	chr2	1	2	27629831--27629833	Novel
EPT1	chr2	1	2	26606748--26606750	Novel
BRE	chr2	1	2	28122344--28122346	Novel
EPT1	chr2	1	2	26613841--26613843	Novel
EPT1	chr2	1	2	26614917--26614919	Novel
BRE	chr2	1	2	28361859--28361861	Novel
FOSL2	chr2	1	2	28621019--28621021	Novel
PPP1CB	chr2	1	2	29022584--29022586	Novel
PPP1CB	chr2	1	2	29023919--29023921	Novel
BRE	chr2	1	2	28164899--28164901	Novel
BRE	chr2	1	2	28237321--28237323	Novel
BRE	chr2	1	2	28237641--28237643	Novel
ASAP2	chr2	1	2	9475205--9475207	Novel
MBOAT2	chr2	1	2	9084809--9084811	Novel
ASAP2	chr2	1	2	9390720--9390722	Novel
ASAP2	chr2	1	2	9478419--9478421	Novel
MBOAT2	chr2	1	2	8998783--8998785	Novel
MBOAT2	chr2	1	2	9081582--9081584	Novel
CPSF3	chr2	1	2	9612461--9612463	Novel
IAH1	chr2	1	2	9620945--9620947	Novel
YWHAQ	chr2	1	2	9758055--9758057	Novel
ASAP2	chr2	1	2	9485119--9485121	Novel
TSSC1	chr2	1	2	3364186--3364188	Novel
TSSC1	chr2	1	2	3303407--3303409	Novel
PXDN	chr2	1	2	1682865--1682867	Novel
ITGAV	chr2	1	2	187542523--187542525	Novel
PXDN	chr2	1	2	1669320--1669322	Novel
RNF144A	chr2	1	2	7087612--7087614	Novel
KIDINS220	chr2	1	2	8948477--8948479	Novel
KIDINS220	chr2	1	2	8876288--8876290	Novel
KIDINS220	chr2	1	2	8893359--8893361	Novel
KIDINS220	chr2	1	2	8869719--8869721	Novel
LOC101929452	chr2	1	2	7211070--7211072	Novel
KCNS3	chr2	1	2	18109936--18109938	Novel
NBAS	chr2	1	2	15525115--15525117	Novel
NBAS	chr2	1	2	15525628--15525630	Novel
NBAS	chr2	1	2	15665614--15665616	Novel
KCNS3	chr2	1	2	18110205--18110207	Novel
NBAS	chr2	1	2	15395035--15395037	Novel
TRIB2	chr2	1	2	12882660--12882662	Novel
NBAS	chr2	1	2	15524654--15524656	Novel
GREB1	chr2	1	2	11754255--11754257	Novel
ROCK2	chr2	1	2	11419858--11419860	Novel
ROCK2	chr2	1	2	11438001--11438003	Novel
ROCK2	chr2	1	2	11451893--11451895	Novel
ROCK2	chr2	1	2	11348728--11348730	Novel
NOL10	chr2	1	2	10764694--10764696	Novel
PDIA6	chr2	1	2	10937328--10937330	Novel
LOC100506457	chr2	1	2	12674825--12674827	Novel
LOC100506457	chr2	1	2	12596729--12596731	Novel
LPIN1	chr2	1	2	11909528--11909530	Novel
LOC100506457	chr2	1	2	12513105--12513107	Novel
EIF2AK2	chr2	1	2	37333523--37333525	Novel
HEATR5B	chr2	1	2	37296242--37296244	Novel
CEBPZOS	chr2	1	2	37430605--37430607	Novel
CRIM1	chr2	1	2	36777381--36777383	Novel
CRIM1	chr2	1	2	36777201--36777203	Novel
CEBPZOS	chr2	1	2	37431007--37431009	Novel
FEZ2	chr2	1	2	36799766--36799768	Novel
STRN	chr2	1	2	37107109--37107111	Novel
STRN	chr2	1	2	37165625--37165627	Novel
PRKD3	chr2	1	2	37516230--37516232	Novel
PRKD3	chr2	1	2	37503781--37503783	Novel
PRKD3	chr2	1	2	37496529--37496531	Novel
PRKD3	chr2	1	2	37531452--37531454	Novel
PRKD3	chr2	1	2	37533210--37533212	Novel
PRKD3	chr2	1	2	37481335--37481337	Novel
PRKD3	chr2	1	2	37479708--37479710	Novel
PRKD3	chr2	1	2	37479990--37479992	Novel
PRKD3	chr2	1	2	37480211--37480213	Novel
PRKD3	chr2	1	2	37483944--37483946	Novel
CRIM1	chr2	1	2	36776619--36776621	Novel
CDC42EP3	chr2	1	2	37871118--37871120	Novel
CDC42EP3	chr2	1	2	37869094--37869096	Novel
CDC42EP3	chr2	1	2	37870037--37870039	Novel
CDC42EP3	chr2	1	2	37871136--37871138	Novel
CDC42EP3	chr2	1	2	37893956--37893958	Novel
LOC101929596	chr2	1	2	38687349--38687351	Novel
CYP1B1	chr2	1	2	38296988--38296990	Novel
CYP1B1	chr2	1	2	38297060--38297062	Novel
CDC42EP3	chr2	1	2	37894260--37894262	Novel
RMDN2	chr2	1	2	38154710--38154712	Novel
CYP1B1	chr2	1	2	38296656--38296658	Novel
PRKD3	chr2	1	2	37544122--37544124	Novel
PRKD3	chr2	1	2	37534029--37534031	Novel
PRKD3	chr2	1	2	37539478--37539480	Novel
PRKD3	chr2	1	2	37543826--37543828	Novel
QPCT	chr2	1	2	37575182--37575184	Novel
LINC01317	chr2	1	2	33977939--33977941	Novel
LINC01317	chr2	1	2	33963782--33963784	Novel
LINC01317	chr2	1	2	33975036--33975038	Novel
TTC27	chr2	1	2	32907088--32907090	Novel
LINC01317	chr2	1	2	34103972--34103974	Novel
LINC01317	chr2	1	2	34252398--34252400	Novel
LINC01317	chr2	1	2	34266883--34266885	Novel
LINC01317	chr2	1	2	34024540--34024542	Novel
LINC01317	chr2	1	2	33992285--33992287	Novel
LINC01317	chr2	1	2	34021859--34021861	Novel
LINC01317	chr2	1	2	34040200--34040202	Novel
YIPF4	chr2	1	2	32529494--32529496	Novel
SPAST	chr2	1	2	32378402--32378404	Novel
YIPF4	chr2	1	2	32531386--32531388	Novel
BIRC6	chr2	1	2	32601541--32601543	Novel
BIRC6	chr2	1	2	32602281--32602283	Novel
BIRC6	chr2	1	2	32804937--32804939	Novel
BIRC6	chr2	1	2	32739905--32739907	Novel
BIRC6	chr2	1	2	32757806--32757808	Novel
BIRC6	chr2	1	2	32758733--32758735	Novel
BIRC6	chr2	1	2	32796155--32796157	Novel
BIRC6	chr2	1	2	32819401--32819403	Novel
BIRC6	chr2	1	2	32834375--32834377	Novel
BIRC6	chr2	1	2	32644767--32644769	Novel
BIRC6	chr2	1	2	32640321--32640323	Novel
BIRC6	chr2	1	2	32676088--32676090	Novel
LINC01317	chr2	1	2	34457932--34457934	Novel
LINC01317	chr2	1	2	34509415--34509417	Novel
LINC01317	chr2	1	2	34432404--34432406	Novel
LINC01317	chr2	1	2	34316991--34316993	Novel
LINC01317	chr2	1	2	34337274--34337276	Novel
LINC01317	chr2	1	2	34286835--34286837	Novel
LINC01317	chr2	1	2	34395056--34395058	Novel
LINC01317	chr2	1	2	34350891--34350893	Novel
LINC01317	chr2	1	2	34366057--34366059	Novel
LINC01317	chr2	1	2	34412844--34412846	Novel
LINC01317	chr2	1	2	34344727--34344729	Novel
WDSUB1	chr2	1	2	160113110--160113112	Novel
TANC1	chr2	1	2	160007299--160007301	Novel
TANC1	chr2	1	2	160017998--160018000	Novel
TANC1	chr2	1	2	160082173--160082175	Novel
WDSUB1	chr2	1	2	160103797--160103799	Novel
TANC1	chr2	1	2	159996741--159996743	Novel
TANC1	chr2	1	2	159955351--159955353	Novel
TANC1	chr2	1	2	159956619--159956621	Novel
CD302	chr2	1	2	160625852--160625854	Novel
MARCH7	chr2	1	2	160573706--160573708	Novel
MARCH7	chr2	1	2	160578119--160578121	Novel
BAZ2B	chr2	1	2	160425077--160425079	Novel
RBMS1	chr2	1	2	161189624--161189626	Novel
RBMS1	chr2	1	2	161191450--161191452	Novel
BAZ2B	chr2	1	2	160408531--160408533	Novel
WDSUB1	chr2	1	2	160117203--160117205	Novel
BAZ2B	chr2	1	2	160237606--160237608	Novel
BAZ2B	chr2	1	2	160401870--160401872	Novel
ACVR1	chr2	1	2	158596709--158596711	Novel
GPD2	chr2	1	2	157431923--157431925	Novel
ACVR1	chr2	1	2	158676849--158676851	Novel
CCDC148	chr2	1	2	159130886--159130888	Novel
GPD2	chr2	1	2	157370647--157370649	Novel
NR4A2	chr2	1	2	157181854--157181856	Novel
GPD2	chr2	1	2	157352734--157352736	Novel
PKP4	chr2	1	2	159524680--159524682	Novel
TANC1	chr2	1	2	159943989--159943991	Novel
TANC1	chr2	1	2	159877388--159877390	Novel
TANC1	chr2	1	2	159866407--159866409	Novel
FIGN	chr2	1	2	164543537--164543539	Novel
FIGN	chr2	1	2	164563864--164563866	Novel
FIGN	chr2	1	2	164513629--164513631	Novel
IFIH1	chr2	1	2	163173553--163173555	Novel
COBLL1	chr2	1	2	165543935--165543937	Novel
COBLL1	chr2	1	2	165539532--165539534	Novel
COBLL1	chr2	1	2	165599354--165599356	Novel
COBLL1	chr2	1	2	165637476--165637478	Novel
PSMD14	chr2	1	2	162222898--162222900	Novel
TANK	chr2	1	2	162032461--162032463	Novel
TANK	chr2	1	2	162048123--162048125	Novel
TANK	chr2	1	2	162092340--162092342	Novel
PSMD14	chr2	1	2	162196395--162196397	Novel
TANK	chr2	1	2	162030601--162030603	Novel
FAP	chr2	1	2	163089887--163089889	Novel
IFIH1	chr2	1	2	163145427--163145429	Novel
RBMS1	chr2	1	2	161196101--161196103	Novel
RBMS1	chr2	1	2	161257239--161257241	Novel
TANK	chr2	1	2	162012125--162012127	Novel
TANK	chr2	1	2	162018534--162018536	Novel
IFIH1	chr2	1	2	163155290--163155292	Novel
ZEB2	chr2	1	2	145262728--145262730	Novel
ZEB2	chr2	1	2	145273083--145273085	Novel
TEX41	chr2	1	2	145758357--145758359	Novel
TEX41	chr2	1	2	145786979--145786981	Novel
ZEB2	chr2	1	2	145249647--145249649	Novel
ZEB2	chr2	1	2	145221474--145221476	Novel
ZEB2	chr2	1	2	145248937--145248939	Novel
TEX41	chr2	1	2	145799662--145799664	Novel
TEX41	chr2	1	2	145804518--145804520	Novel
ZEB2	chr2	1	2	145144618--145144620	Novel
GTDC1	chr2	1	2	144945499--144945501	Novel
ZEB2	chr2	1	2	145146457--145146459	Novel
GTDC1	chr2	1	2	144840469--144840471	Novel
GTDC1	chr2	1	2	144934151--144934153	Novel
ZEB2	chr2	1	2	145189575--145189577	Novel
ZEB2	chr2	1	2	145163184--145163186	Novel
ZEB2	chr2	1	2	145186968--145186970	Novel
ZEB2	chr2	1	2	145161718--145161720	Novel
RIF1	chr2	1	2	152319177--152319179	Novel
ARL5A	chr2	1	2	152659118--152659120	Novel
ARL5A	chr2	1	2	152669547--152669549	Novel
TNFAIP6	chr2	1	2	152236046--152236048	Novel
LOC101929231	chr2	1	2	150484493--150484495	Novel
PRPF40A	chr2	1	2	153529921--153529923	Novel
ARL6IP6	chr2	1	2	153590880--153590882	Novel
PRPF40A	chr2	1	2	153510832--153510834	Novel
STAM2	chr2	1	2	152974958--152974960	Novel
STAM2	chr2	1	2	153024567--153024569	Novel
FMNL2	chr2	1	2	153469927--153469929	Novel
EPC2	chr2	1	2	149500049--149500051	Novel
PRPF40A	chr2	1	2	153512421--153512423	Novel
ORC4	chr2	1	2	148719014--148719016	Novel
MBD5	chr2	1	2	148780949--148780951	Novel
MBD5	chr2	1	2	148833845--148833847	Novel
MBD5	chr2	1	2	148926547--148926549	Novel
EPC2	chr2	1	2	149434441--149434443	Novel
EPC2	chr2	1	2	149469809--149469811	Novel
EPC2	chr2	1	2	149475164--149475166	Novel
MBD5	chr2	1	2	149040467--149040469	Novel
NFE2L2	chr2	1	2	178125898--178125900	Novel
KIAA1715	chr2	1	2	176818506--176818508	Novel
KIAA1715	chr2	1	2	176832045--176832047	Novel
NFE2L2	chr2	1	2	178109367--178109369	Novel
NFE2L2	chr2	1	2	178112550--178112552	Novel
LOC100130691	chr2	1	2	178209081--178209083	Novel
ATF2	chr2	1	2	175937139--175937141	Novel
ATF2	chr2	1	2	175938193--175938195	Novel
KIAA1715	chr2	1	2	176793886--176793888	Novel
KIAA1715	chr2	1	2	176794390--176794392	Novel
AGPS	chr2	1	2	178348749--178348751	Novel
AGPS	chr2	1	2	178272270--178272272	Novel
AGPS	chr2	1	2	178406211--178406213	Novel
RBM45	chr2	1	2	178990941--178990943	Novel
OSBPL6	chr2	1	2	179123487--179123489	Novel
AGPS	chr2	1	2	178258483--178258485	Novel
OLA1	chr2	1	2	174993474--174993476	Novel
OLA1	chr2	1	2	174987479--174987481	Novel
OLA1	chr2	1	2	175001400--175001402	Novel
OLA1	chr2	1	2	174984685--174984687	Novel
GPR155	chr2	1	2	175328596--175328598	Novel
GPR155	chr2	1	2	175345508--175345510	Novel
WIPF1	chr2	1	2	175539871--175539873	Novel
OLA1	chr2	1	2	175075922--175075924	Novel
LINC01473	chr2	1	2	186927385--186927387	Novel
NCKAP1	chr2	1	2	183863226--183863228	Novel
NCKAP1	chr2	1	2	183861872--183861874	Novel
DNAJC10	chr2	1	2	183638710--183638712	Novel
ITGA4	chr2	1	2	182354183--182354185	Novel
DNAJC10	chr2	1	2	183602360--183602362	Novel
NCKAP1	chr2	1	2	183789894--183789896	Novel
NCKAP1	chr2	1	2	183812639--183812641	Novel
NCKAP1	chr2	1	2	183856589--183856591	Novel
ITGAV	chr2	1	2	187496600--187496602	Novel
ITGAV	chr2	1	2	187503358--187503360	Novel
SESTD1	chr2	1	2	180046720--180046722	Novel
MIR548N	chr2	1	2	179460217--179460219	Novel
SESTD1	chr2	1	2	179969179--179969181	Novel
SESTD1	chr2	1	2	180046994--180046996	Novel
MIR548N	chr2	1	2	179296329--179296331	Novel
SESTD1	chr2	1	2	180099672--180099674	Novel
MIR548N	chr2	1	2	179330471--179330473	Novel
MIR548N	chr2	1	2	179415252--179415254	Novel
UBE2E3	chr2	1	2	181926503--181926505	Novel
UBE2E3	chr2	1	2	181891246--181891248	Novel
UBE2E3	chr2	1	2	181892470--181892472	Novel
UBE2E3	chr2	1	2	181875539--181875541	Novel
SESTD1	chr2	1	2	180123418--180123420	Novel
STK39	chr2	1	2	168875498--168875500	Novel
CERS6	chr2	1	2	169332721--169332723	Novel
TTC21B	chr2	1	2	166748017--166748019	Novel
KLHL41	chr2	1	2	170369850--170369852	Novel
BBS5	chr2	1	2	170340915--170340917	Novel
PHOSPHO2	chr2	1	2	170556625--170556627	Novel
UBR3	chr2	1	2	170784087--170784089	Novel
CERS6	chr2	1	2	169345987--169345989	Novel
GALNT3	chr2	1	2	166645003--166645005	Novel
GALNT3	chr2	1	2	166636265--166636267	Novel
GALNT3	chr2	1	2	166644018--166644020	Novel
DYNC1I2	chr2	1	2	172589166--172589168	Novel
DYNC1I2	chr2	1	2	172574474--172574476	Novel
CYBRD1	chr2	1	2	172403951--172403953	Novel
OLA1	chr2	1	2	174939981--174939983	Novel
SP3	chr2	1	2	174774051--174774053	Novel
SP3	chr2	1	2	174774533--174774535	Novel
SP3	chr2	1	2	174794056--174794058	Novel
SP3	chr2	1	2	174820715--174820717	Novel
ITGA6	chr2	1	2	173370504--173370506	Novel
ITGA6	chr2	1	2	173367684--173367686	Novel
ZAK	chr2	1	2	173972563--173972565	Novel
CDCA7	chr2	1	2	174223424--174223426	Novel
SP3	chr2	1	2	174772367--174772369	Novel
GORASP2	chr2	1	2	171791614--171791616	Novel
GORASP2	chr2	1	2	171797492--171797494	Novel
TLK1	chr2	1	2	171848743--171848745	Novel
TLK1	chr2	1	2	171849384--171849386	Novel
TLK1	chr2	1	2	171891851--171891853	Novel
UBR3	chr2	1	2	170871481--170871483	Novel
UBR3	chr2	1	2	170826072--170826074	Novel
UBR3	chr2	1	2	170841026--170841028	Novel
CYBRD1	chr2	1	2	172393656--172393658	Novel
CYBRD1	chr2	1	2	172389411--172389413	Novel
METTL8	chr2	1	2	172177647--172177649	Novel
IMMT	chr2	1	2	86404372--86404374	Novel
METTL8	chr2	1	2	172276221--172276223	Novel
MIR4435-2HG	chr2	1	2	112170964--112170966	Novel
MIR4435-2HG	chr2	1	2	112162130--112162132	Novel
MIR4435-2HG	chr2	1	2	112204106--112204108	Novel
SH3RF3	chr2	1	2	109750194--109750196	Novel
RGPD6	chr2	1	2	110559946--110559948	Novel
RANBP2	chr2	1	2	109361581--109361583	Novel
LIMS1	chr2	1	2	109258334--109258336	Novel
RANBP2	chr2	1	2	109368157--109368159	Novel
RANBP2	chr2	1	2	109400800--109400802	Novel
RGPD6	chr2	1	2	111293077--111293079	Novel
RGPD6	chr2	1	2	110579552--110579554	Novel
RPL23AP7	chr2	1	2	114379709--114379711	Novel
CBWD2	chr2	1	2	114242417--114242419	Novel
SLC35F5	chr2	1	2	114503303--114503305	Novel
CBWD2	chr2	1	2	114214031--114214033	Novel
SLC20A1	chr2	1	2	113413108--113413110	Novel
LINC01191	chr2	1	2	114738118--114738120	Novel
ACTR3	chr2	1	2	114690342--114690344	Novel
ACTR3	chr2	1	2	114711074--114711076	Novel
ACTR3	chr2	1	2	114711800--114711802	Novel
ACTR3	chr2	1	2	114715051--114715053	Novel
CCDC93	chr2	1	2	118711304--118711306	Novel
ACTR3	chr2	1	2	114689055--114689057	Novel
ACTR3	chr2	1	2	114654831--114654833	Novel
ANAPC1	chr2	1	2	112600222--112600224	Novel
MIR4435-2HG	chr2	1	2	112232469--112232471	Novel
MIR4435-2HG	chr2	1	2	112243447--112243449	Novel
ANAPC1	chr2	1	2	112579582--112579584	Novel
MIR4435-2HG	chr2	1	2	112216463--112216465	Novel
ANAPC1	chr2	1	2	112621498--112621500	Novel
MIR4435-2HG	chr2	1	2	112230183--112230185	Novel
TTL	chr2	1	2	113260970--113260972	Novel
TMEM87B	chr2	1	2	112848830--112848832	Novel
TTL	chr2	1	2	113242433--113242435	Novel
POLR1B	chr2	1	2	113318785--113318787	Novel
SLC20A1	chr2	1	2	113411247--113411249	Novel
LIMS1	chr2	1	2	109247204--109247206	Novel
STARD7	chr2	1	2	96852853--96852855	Novel
STARD7	chr2	1	2	96859441--96859443	Novel
STARD7	chr2	1	2	96864058--96864060	Novel
ANKRD36	chr2	1	2	97926093--97926095	Novel
ANKRD36	chr2	1	2	97898756--97898758	Novel
ANKRD36	chr2	1	2	97914766--97914768	Novel
SEMA4C	chr2	1	2	97526047--97526049	Novel
FAHD2B	chr2	1	2	97753940--97753942	Novel
ANKRD36	chr2	1	2	97890194--97890196	Novel
LINC00152	chr2	1	2	87767496--87767498	Novel
PLGLB2	chr2	1	2	88057814--88057816	Novel
RMND5A	chr2	1	2	86985492--86985494	Novel
CHMP3	chr2	1	2	86731647--86731649	Novel
RMND5A	chr2	1	2	87001541--87001543	Novel
KCNIP3	chr2	1	2	96037557--96037559	Novel
EIF2AK3	chr2	1	2	88892293--88892295	Novel
KRCC1	chr2	1	2	88341588--88341590	Novel
KRCC1	chr2	1	2	88342934--88342936	Novel
MAP4K4	chr2	1	2	102348226--102348228	Novel
MAP4K4	chr2	1	2	102490023--102490025	Novel
MAP4K4	chr2	1	2	102490498--102490500	Novel
AFF3	chr2	1	2	100213032--100213034	Novel
NPAS2	chr2	1	2	101506342--101506344	Novel
UXS1	chr2	1	2	106765147--106765149	Novel
TGFBRAP1	chr2	1	2	105920526--105920528	Novel
NCK2	chr2	1	2	106411462--106411464	Novel
MRPS9	chr2	1	2	105694202--105694204	Novel
SULT1C2	chr2	1	2	108912860--108912862	Novel
GCC2	chr2	1	2	109086749--109086751	Novel
MRPS9	chr2	1	2	105657989--105657991	Novel
MAP4K4	chr2	1	2	102509714--102509716	Novel
REV1	chr2	1	2	100081649--100081651	Novel
TMEM131	chr2	1	2	98453510--98453512	Novel
ANKRD36B	chr2	1	2	98151970--98151972	Novel
ANKRD36B	chr2	1	2	98176061--98176063	Novel
TMEM131	chr2	1	2	98444490--98444492	Novel
TMEM131	chr2	1	2	98537461--98537463	Novel
TMEM131	chr2	1	2	98575976--98575978	Novel
TSGA10	chr2	1	2	99741054--99741056	Novel
MGAT4A	chr2	1	2	99342082--99342084	Novel
TSGA10	chr2	1	2	99697060--99697062	Novel
TSGA10	chr2	1	2	99750760--99750762	Novel
EIF5B	chr2	1	2	100016171--100016173	Novel
TMEM131	chr2	1	2	98598552--98598554	Novel
TMEM131	chr2	1	2	98605740--98605742	Novel
MGAT5	chr2	1	2	135177050--135177052	Novel
NCKAP5	chr2	1	2	134267981--134267983	Novel
RAB3GAP1	chr2	1	2	135912257--135912259	Novel
RAB3GAP1	chr2	1	2	135844159--135844161	Novel
RAB3GAP1	chr2	1	2	135884769--135884771	Novel
RAB3GAP1	chr2	1	2	135912693--135912695	Novel
RAB3GAP1	chr2	1	2	135927548--135927550	Novel
CCNT2	chr2	1	2	135693731--135693733	Novel
NCKAP5	chr2	1	2	133711229--133711231	Novel
PLEKHB2	chr2	1	2	131905379--131905381	Novel
NCKAP5	chr2	1	2	133512425--133512427	Novel
FAM168B	chr2	1	2	131809068--131809070	Novel
NCKAP5	chr2	1	2	133733359--133733361	Novel
FAM168B	chr2	1	2	131815693--131815695	Novel
NCKAP5	chr2	1	2	134123106--134123108	Novel
NCKAP5	chr2	1	2	134122319--134122321	Novel
NCKAP5	chr2	1	2	134203526--134203528	Novel
NCKAP5	chr2	1	2	134231354--134231356	Novel
NCKAP5	chr2	1	2	133749317--133749319	Novel
NCKAP5	chr2	1	2	133828319--133828321	Novel
KYNU	chr2	1	2	143728884--143728886	Novel
SPOPL	chr2	1	2	139318341--139318343	Novel
KYNU	chr2	1	2	143665395--143665397	Novel
GTDC1	chr2	1	2	144764421--144764423	Novel
KYNU	chr2	1	2	143753982--143753984	Novel
KYNU	chr2	1	2	143752758--143752760	Novel
KYNU	chr2	1	2	143754779--143754781	Novel
KYNU	chr2	1	2	143770884--143770886	Novel
KYNU	chr2	1	2	143778986--143778988	Novel
KYNU	chr2	1	2	143782942--143782944	Novel
KYNU	chr2	1	2	143789518--143789520	Novel
R3HDM1	chr2	1	2	136316639--136316641	Novel
ZRANB3	chr2	1	2	135973665--135973667	Novel
ZRANB3	chr2	1	2	136176945--136176947	Novel
ZRANB3	chr2	1	2	136216154--136216156	Novel
THSD7B	chr2	1	2	138046373--138046375	Novel
UBXN4	chr2	1	2	136523219--136523221	Novel
UBXN4	chr2	1	2	136504461--136504463	Novel
UBXN4	chr2	1	2	136542222--136542224	Novel
CLASP1	chr2	1	2	122398261--122398263	Novel
CLASP1	chr2	1	2	122198405--122198407	Novel
CLASP1	chr2	1	2	122250262--122250264	Novel
CLASP1	chr2	1	2	122294148--122294150	Novel
CLASP1	chr2	1	2	122320924--122320926	Novel
NIFK	chr2	1	2	122491103--122491105	Novel
TSN	chr2	1	2	122522950--122522952	Novel
PTPN4	chr2	1	2	120634507--120634509	Novel
PTPN4	chr2	1	2	120732386--120732388	Novel
CCDC93	chr2	1	2	118745701--118745703	Novel
EPB41L5	chr2	1	2	120797662--120797664	Novel
CLASP1	chr2	1	2	122141752--122141754	Novel
CLASP1	chr2	1	2	122111380--122111382	Novel
EPB41L5	chr2	1	2	120886295--120886297	Novel
PTPN18	chr2	1	2	131131367--131131369	Novel
WDR33	chr2	1	2	128505013--128505015	Novel
MAP3K2	chr2	1	2	128090816--128090818	Novel
MAP3K2	chr2	1	2	128064235--128064237	Novel
WDR33	chr2	1	2	128518535--128518537	Novel
MAP3K2	chr2	1	2	128099909--128099911	Novel
UGGT1	chr2	1	2	128908143--128908145	Novel
SAP130	chr2	1	2	128775887--128775889	Novel
UGGT1	chr2	1	2	128895667--128895669	Novel
SAP130	chr2	1	2	128705923--128705925	Novel
POLR2D	chr2	1	2	128605218--128605220	Novel
PCYOX1	chr2	29	3	70506331--70506338	Novel
FARP2	chr2	24	3	242383583--242383588	Novel
TTC21B	chr2	13	3	166794630--166794635	Novel
MBD5	chr2	12	3	148833761--148833769	Novel
LINC01317	chr2	11	3	33933545--33933548	Novel
WDFY1	chr2	10	3	224797856--224797862	Novel
AGFG1	chr2	10	3	228407602--228407608	Novel
KCTD18	chr2	9	3	201373325--201373331	Novel
STAT1	chr2	9	3	191874155--191874163	Novel
GLS	chr2	8	3	191829129--191829135	Novel
SLC39A10	chr2	7	3	196561048--196561059	Novel
PIKFYVE	chr2	7	3	209179629--209179634	Novel
SPOPL	chr2	7	3	139278080--139278085	Novel
ZNF2	chr2	7	3	95847040--95847049	Novel
TMEM131	chr2	7	3	98605983--98605990	Novel
MBD5	chr2	6	3	148797247--148797252	Novel
XRCC5	chr2	6	3	216980258--216980265	Novel
IAH1	chr2	6	3	9616301--9616306	Novel
BMPR2	chr2	6	3	203294071--203294082	Novel
ANKRD36	chr2	6	3	97868072--97868077	Novel
ING5	chr2	6	3	242657111--242657124	Novel
APLF	chr2	6	3	68765134--68765139	Novel
UGGT1	chr2	6	3	128924526--128924531	Novel
MLPH	chr2	5	3	238420413--238420418	Novel
ACSL3	chr2	5	3	223764949--223764953	Novel
DPP4	chr2	5	3	162849560--162849565	Novel
ACSL3	chr2	5	3	223750883--223750891	Novel
PRKD3	chr2	5	3	37542129--37542135	Novel
MFF	chr2	5	3	228216125--228216130	Novel
NPAS2	chr2	5	3	101439503--101439507	Novel
AFF3	chr2	5	3	100704595--100704602	Novel
TCF7L1	chr2	5	3	85428437--85428441	Novel
PARD3B	chr2	4	3	206124111--206124120	Novel
NCKAP5	chr2	4	3	133818651--133818659	Novel
C2orf88	chr2	4	3	191039830--191039834	Novel
UBE2E3	chr2	4	3	181865015--181865021	Novel
LINC01317	chr2	4	3	34232881--34232889	Novel
TSSC1	chr2	4	3	3236694--3236700	Novel
TTC27	chr2	4	3	33036336--33036343	Novel
NCK2	chr2	4	3	106510258--106510262	Novel
ITGAV	chr2	4	3	187542382--187542395	Novel
WDSUB1	chr2	4	3	160096862--160096867	Novel
TRIP12	chr2	4	3	230778476--230778480	Novel
PPP4R3B	chr2	4	3	55813083--55813088	Novel
MFF	chr2	4	3	228205717--228205721	Novel
PLEKHH2	chr2	4	3	43908631--43908636	Novel
NCKAP1	chr2	4	3	183800484--183800488	Novel
RGPD6	chr2	4	3	110558897--110558907	Novel
SPC25	chr2	4	3	169728073--169728083	Novel
UBR3	chr2	4	3	170702592--170702596	Novel
FBXO11	chr2	4	3	48034809--48034818	Novel
NFE2L2	chr2	4	3	178095768--178095772	Novel
AFF3	chr2	3	3	100349371--100349377	Novel
LINC00152	chr2	3	3	87812969--87812982	Novel
AFF3	chr2	3	3	100452024--100452032	Novel
ACSL3	chr2	3	3	223801918--223801923	Novel
LINC00152	chr2	3	3	87787654--87787659	Novel
ARHGAP15	chr2	3	3	144498130--144498134	Novel
PARD3B	chr2	3	3	206325136--206325144	Novel
KIDINS220	chr2	3	3	8883213--8883218	Novel
WDFY1	chr2	3	3	224742377--224742381	Novel
ZEB2	chr2	3	3	145145885--145145889	Novel
NDUFAF7	chr2	3	3	37469385--37469389	Novel
FN1	chr2	3	3	216236396--216236404	Novel
LOC100130691	chr2	3	3	178174321--178174329	Novel
MIR548N	chr2	3	3	179361362--179361366	Novel
INO80D	chr2	3	3	206864653--206864659	Novel
SLC25A12	chr2	3	3	172664931--172664938	Novel
MLK7-AS1	chr2	3	3	174133036--174133043	Novel
CHN1	chr2	3	3	175865869--175865877	Novel
CIR1	chr2	3	3	175243251--175243256	Novel
TLK1	chr2	3	3	171945100--171945105	Novel
CERS6	chr2	3	3	169631266--169631269	Novel
HDAC4	chr2	3	3	239992623--239992628	Novel
NRP2	chr2	3	3	206547660--206547668	Novel
HDAC4	chr2	3	3	240282218--240282221	Novel
LINC01317	chr2	3	3	34323710--34323714	Novel
EHBP1	chr2	3	3	63265561--63265566	Novel
FARP2	chr2	3	3	242338395--242338399	Novel
VPS54	chr2	3	3	64175394--64175402	Novel
ADAM17	chr2	3	3	9649166--9649169	Novel
RIF1	chr2	3	3	152279711--152279715	Novel
BAZ2B	chr2	3	3	160397776--160397789	Novel
GPD2	chr2	3	3	157370645--157370656	Novel
RANBP2	chr2	3	3	109345083--109345096	Novel
TRIP12	chr2	3	3	230709449--230709454	Novel
SPRED2	chr2	3	3	65618408--65618412	Novel
MLPH	chr2	3	3	238408725--238408731	Novel
TRIP12	chr2	3	3	230746635--230746642	Novel
TTL	chr2	3	3	113288767--113288771	Novel
MYO1B	chr2	3	3	192269601--192269608	Novel
MLPH	chr2	3	3	238436959--238436964	Novel
WDR43	chr2	3	3	29169835--29169841	Novel
ANKRD44	chr2	3	3	198126281--198126289	Novel
CLASP1	chr2	3	3	122297275--122297284	Novel
ANKRD44	chr2	3	3	198155166--198155171	Novel
GIGYF2	chr2	3	3	233654265--233654269	Novel
CBWD2	chr2	3	3	114200138--114200144	Novel
LIMS1	chr2	3	3	109303435--109303440	Novel
FAM126B	chr2	3	3	201857084--201857089	Novel
NCKAP5	chr2	3	3	133888422--133888434	Novel
NBAS	chr2	3	3	15663587--15663594	Novel
BMPR2	chr2	3	3	203252392--203252399	Novel
CCNT2	chr2	3	3	135712792--135712795	Novel
COL5A2	chr2	3	3	189982463--189982470	Novel
COL5A2	chr2	3	3	190044428--190044432	Novel
FOXN2	chr2	3	3	48602980--48602985	Novel
LINC01317	chr2	3	3	33943926--33943931	Novel
CLIP4	chr2	3	3	29345788--29345794	Novel
SEPT10	chr2	3	3	110366915--110366922	Novel
ADAM23	chr2	2	3	207460524--207460531	Novel
CHN1	chr2	2	3	175810431--175810436	Novel
SMC6	chr2	2	3	17882322--17882330	Novel
C2orf42	chr2	2	3	70408822--70408829	Novel
LOC100130691	chr2	2	3	178255120--178255124	Novel
ADAM23	chr2	2	3	207331726--207331733	Novel
MIR548N	chr2	2	3	179311348--179311356	Novel
LOC100130691	chr2	2	3	178231700--178231705	Novel
ATF2	chr2	2	3	175963660--175963665	Novel
ABI2	chr2	2	3	204193934--204193939	Novel
PPP3R1	chr2	2	3	68463216--68463221	Novel
TSSC1	chr2	2	3	3220285--3220290	Novel
ANXA4	chr2	2	3	69986475--69986480	Novel
CHN1	chr2	2	3	175869009--175869014	Novel
ALMS1	chr2	2	3	73799955--73799963	Novel
FARP2	chr2	2	3	242385722--242385729	Novel
TSSC1	chr2	2	3	3337808--3337814	Novel
MFSD6	chr2	2	3	191341933--191341941	Novel
BIRC6	chr2	2	3	32832257--32832263	Novel
NDUFA10	chr2	2	3	240951505--240951512	Novel
KCNIP3	chr2	2	3	96046336--96046342	Novel
MAL	chr2	2	3	95694918--95694923	Novel
RMND5A	chr2	2	3	86985284--86985291	Novel
GULP1	chr2	2	3	189182833--189182838	Novel
PARD3B	chr2	2	3	206375865--206375871	Novel
ANKAR	chr2	2	3	190565181--190565187	Novel
NCKAP1	chr2	2	3	183865371--183865377	Novel
FAM228B	chr2	2	3	24385961--24385971	Novel
NRP2	chr2	2	3	206553764--206553768	Novel
ANKRD44	chr2	2	3	198098589--198098596	Novel
STK17B	chr2	2	3	196999972--196999977	Novel
INO80D	chr2	2	3	206860525--206860529	Novel
ASXL2	chr2	2	3	26090492--26090500	Novel
TMEM131	chr2	2	3	98449482--98449489	Novel
ASB1	chr2	2	3	239360542--239360547	Novel
CDC42EP3	chr2	2	3	37895442--37895447	Novel
CDC42EP3	chr2	2	3	37873434--37873438	Novel
HNRNPLL	chr2	2	3	38792151--38792154	Novel
MAP4K3	chr2	2	3	39485927--39485932	Novel
WDFY1	chr2	2	3	224789939--224789949	Novel
RTN4	chr2	2	3	55260190--55260201	Novel
PPP4R3B	chr2	2	3	55840947--55840955	Novel
MAP4K3	chr2	2	3	39603189--39603192	Novel
TRIB2	chr2	2	3	12881658--12881662	Novel
ROCK2	chr2	2	3	11330491--11330494	Novel
SPTBN1	chr2	2	3	54778652--54778655	Novel
RNF149	chr2	2	3	101902775--101902780	Novel
AFF3	chr2	2	3	100461369--100461374	Novel
PRKD3	chr2	2	3	37532418--37532424	Novel
KYNU	chr2	2	3	143658440--143658443	Novel
TTL	chr2	2	3	113287489--113287495	Novel
USP34	chr2	2	3	61559958--61559967	Novel
AGAP1	chr2	2	3	236763287--236763294	Novel
CBWD2	chr2	2	3	114224126--114224129	Novel
MIR4435-2HG	chr2	2	3	112194948--112194955	Novel
FANCL	chr2	2	3	58425513--58425516	Novel
REL	chr2	2	3	61148283--61148291	Novel
RANBP2	chr2	2	3	109380486--109380498	Novel
UBE2F-SCLY	chr2	2	3	238956445--238956450	Novel
INSIG2	chr2	2	3	118851104--118851113	Novel
IWS1	chr2	2	3	128254686--128254690	Novel
PSMD1	chr2	2	3	232018035--232018038	Novel
AMMECR1L	chr2	2	3	128636085--128636088	Novel
SLC35F5	chr2	2	3	114470560--114470566	Novel
TANK	chr2	2	3	162020265--162020269	Novel
MARCH7	chr2	2	3	160616442--160616446	Novel
GPD2	chr2	2	3	157427190--157427194	Novel
PRPF40A	chr2	2	3	153542403--153542408	Novel
BAZ2B	chr2	2	3	160225839--160225843	Novel
DPP4	chr2	2	3	162849368--162849371	Novel
TLK1	chr2	2	3	171888610--171888615	Novel
TLK1	chr2	2	3	171849484--171849490	Novel
DPP4	chr2	2	3	162864793--162864798	Novel
RPE	chr2	2	3	210869307--210869314	Novel
TTC21B	chr2	2	3	166794565--166794572	Novel
TTC21B	chr2	2	3	166782494--166782499	Novel
RIF1	chr2	2	3	152303459--152303471	Novel
PRPF40A	chr2	2	3	153542107--153542116	Novel
PRPF40A	chr2	2	3	153533393--153533399	Novel
TTLL4	chr2	2	3	219609532--219609537	Novel
RIF1	chr2	2	3	152319487--152319491	Novel
LINC01317	chr2	2	3	34307002--34307006	Novel
AGAP1	chr2	1	3	236444144--236444147	Novel
RAPH1	chr2	1	3	204300092--204300095	Novel
PARD3B	chr2	1	3	205598207--205598210	Novel
RAPH1	chr2	1	3	204300105--204300108	Novel
CYP20A1	chr2	1	3	204158242--204158245	Novel
LANCL1-AS1	chr2	1	3	211312519--211312522	Novel
KANSL1L	chr2	1	3	210948559--210948562	Novel
PAX3	chr2	1	3	223109457--223109460	Novel
BARD1	chr2	1	3	215624919--215624922	Novel
DIS3L2	chr2	1	3	232921105--232921108	Novel
EIF4E2	chr2	1	3	233447529--233447532	Novel
AGAP1	chr2	1	3	236492838--236492841	Novel
NBEAL1	chr2	1	3	204004101--204004104	Novel
PARD3B	chr2	1	3	206076252--206076255	Novel
GIGYF2	chr2	1	3	233676013--233676016	Novel
INO80D	chr2	1	3	206866539--206866542	Novel
PARD3B	chr2	1	3	205596549--205596552	Novel
PIKFYVE	chr2	1	3	209172305--209172308	Novel
UBE2F-SCLY	chr2	1	3	238981533--238981536	Novel
YWHAQ	chr2	1	3	9732518--9732521	Novel
ACSL3	chr2	1	3	223744614--223744617	Novel
PAX3	chr2	1	3	223089288--223089291	Novel
CREB1	chr2	1	3	208463218--208463221	Novel
NBEAL1	chr2	1	3	203983693--203983696	Novel
ACSL3	chr2	1	3	223767522--223767525	Novel
NBEAL1	chr2	1	3	203965271--203965274	Novel
EPHA4	chr2	1	3	222428063--222428066	Novel
EPHA4	chr2	1	3	222361231--222361234	Novel
FAM134A	chr2	1	3	220047676--220047679	Novel
SEPT2	chr2	1	3	242260919--242260922	Novel
ILKAP	chr2	1	3	239088815--239088818	Novel
NBAS	chr2	1	3	15488832--15488835	Novel
GREB1	chr2	1	3	11754264--11754267	Novel
XRCC5	chr2	1	3	217060941--217060944	Novel
AGFG1	chr2	1	3	228347710--228347713	Novel
ROCK2	chr2	1	3	11460644--11460647	Novel
DOCK10	chr2	1	3	225806574--225806577	Novel
NOL10	chr2	1	3	10760921--10760924	Novel
NOL10	chr2	1	3	10746733--10746736	Novel
WDFY1	chr2	1	3	224798074--224798077	Novel
ARPC2	chr2	1	3	219118834--219118837	Novel
SERPINE2	chr2	1	3	224881229--224881232	Novel
DOCK10	chr2	1	3	225720056--225720059	Novel
ARMC9	chr2	1	3	232155664--232155667	Novel
ARMC9	chr2	1	3	232238608--232238611	Novel
ARMC9	chr2	1	3	232194954--232194957	Novel
PARD3B	chr2	1	3	206201710--206201713	Novel
KIDINS220	chr2	1	3	8896140--8896143	Novel
CAB39	chr2	1	3	231595164--231595167	Novel
FBXO36	chr2	1	3	230868252--230868255	Novel
NRP2	chr2	1	3	206547916--206547919	Novel
TRIP12	chr2	1	3	230692007--230692010	Novel
NRP2	chr2	1	3	206631331--206631334	Novel
PPP4R3B	chr2	1	3	55822162--55822165	Novel
ACYP2	chr2	1	3	54449689--54449692	Novel
GPR75-ASB3	chr2	1	3	54043996--54043999	Novel
MSH2	chr2	1	3	47652138--47652141	Novel
HS6ST1	chr2	1	3	129036921--129036924	Novel
CRIPT	chr2	1	3	46855263--46855266	Novel
PRKCE	chr2	1	3	45943807--45943810	Novel
SRBD1	chr2	1	3	45803255--45803258	Novel
PPM1B	chr2	1	3	44460743--44460746	Novel
LRPPRC	chr2	1	3	44193396--44193399	Novel
PRKCE	chr2	1	3	46072212--46072215	Novel
PRKCE	chr2	1	3	46284578--46284581	Novel
CLASP1	chr2	1	3	122136550--122136553	Novel
LINC01191	chr2	1	3	114738118--114738121	Novel
LOC101060091	chr2	1	3	114647840--114647843	Novel
CLASP1	chr2	1	3	122184942--122184945	Novel
R3HDM1	chr2	1	3	136301132--136301135	Novel
CCNT2	chr2	1	3	135693722--135693725	Novel
CCNT2	chr2	1	3	135698869--135698872	Novel
RAB3GAP1	chr2	1	3	135845563--135845566	Novel
CDC42EP3	chr2	1	3	37871774--37871777	Novel
CDC42EP3	chr2	1	3	37896249--37896252	Novel
NCKAP5	chr2	1	3	134046988--134046991	Novel
KYNU	chr2	1	3	143644757--143644760	Novel
KYNU	chr2	1	3	143755798--143755801	Novel
ARHGAP15	chr2	1	3	144404928--144404931	Novel
LRPPRC	chr2	1	3	44136766--44136769	Novel
THADA	chr2	1	3	43805618--43805621	Novel
MAP4K3	chr2	1	3	39494820--39494823	Novel
GALM	chr2	1	3	38901332--38901335	Novel
LOC101929596	chr2	1	3	38709467--38709470	Novel
SLC8A1	chr2	1	3	40599274--40599277	Novel
HK2	chr2	1	3	75089173--75089176	Novel
ALMS1	chr2	1	3	73620950--73620953	Novel
EXOC6B	chr2	1	3	72830210--72830213	Novel
EXOC6B	chr2	1	3	72807204--72807207	Novel
PTCD3	chr2	1	3	86359760--86359763	Novel
RMND5A	chr2	1	3	87002013--87002016	Novel
APLF	chr2	1	3	68771122--68771125	Novel
ANTXR1	chr2	1	3	69347806--69347809	Novel
ANTXR1	chr2	1	3	69340974--69340977	Novel
BMPR2	chr2	1	3	203244527--203244530	Novel
RAB1A	chr2	1	3	65316837--65316840	Novel
ZNF638	chr2	1	3	71583045--71583048	Novel
ZNF638	chr2	1	3	71613061--71613064	Novel
PPP3R1	chr2	1	3	68409791--68409794	Novel
RGPD6	chr2	1	3	111327738--111327741	Novel
PNPT1	chr2	1	3	55907561--55907564	Novel
FANCL	chr2	1	3	58430161--58430164	Novel
USP34	chr2	1	3	61497168--61497171	Novel
USP34	chr2	1	3	61470709--61470712	Novel
EHBP1	chr2	1	3	63108559--63108562	Novel
STARD7	chr2	1	3	96851510--96851513	Novel
ANKRD36	chr2	1	3	97926882--97926885	Novel
WDPCP	chr2	1	3	63601527--63601530	Novel
EHBP1	chr2	1	3	63163306--63163309	Novel
XPO1	chr2	1	3	61715161--61715164	Novel
RANBP2	chr2	1	3	109381273--109381276	Novel
NCK2	chr2	1	3	106365526--106365529	Novel
[truncated: 982 more rows]

## Sheet: Chr3
GeneName	Chromosome	# supporting reads	splice length	range of supporting reads	Novel or not (*)
CGGBP1	chr3	47	2	88104159--88104163	Novel
SLC25A36	chr3	17	2	140697444--140697447	Novel
PLSCR1	chr3	17	2	146248483--146248491	Novel
PPP1R2	chr3	17	2	195241809--195241820	Novel
TGFBR2	chr3	15	2	30733402--30733414	Novel
GSK3B	chr3	14	2	119543177--119543189	Novel
CDV3	chr3	14	2	133307641--133307653	Novel
LSAMP	chr3	14	2	115899222--115899232	Novel
UBXN7	chr3	13	2	196082909--196082911	Novel
MITF	chr3	12	2	69986528--69986540	Novel
PARP14	chr3	12	2	122440533--122440536	Novel
ST3GAL6	chr3	12	2	98488658--98488661	Novel
DHX36	chr3	11	2	153993767--153993778	Novel
NLGN1	chr3	11	2	173139867--173139876	Novel
RAB7A	chr3	11	2	128532443--128532455	Novel
MITF	chr3	11	2	69986520--69986532	Novel
SLC25A36	chr3	10	2	140681493--140681498	Novel
ZBTB20	chr3	10	2	114038658--114038668	Novel
DHX36	chr3	10	2	153993783--153993790	Novel
MITF	chr3	9	2	70015212--70015219	Novel
CD200	chr3	9	2	112071402--112071414	Novel
PAK2	chr3	9	2	196557353--196557357	Novel
ITPR1	chr3	9	2	4888360--4888363	Novel
EDEM1	chr3	8	2	5250454--5250466	Novel
MITF	chr3	8	2	69848790--69848795	Novel
PTPRG	chr3	8	2	61792878--61792880	Novel
PDZRN3	chr3	8	2	73578051--73578063	Novel
NLGN1	chr3	7	2	173635651--173635660	Novel
NLGN1	chr3	7	2	173661914--173661924	Novel
NCK1	chr3	7	2	136668260--136668262	Novel
ANKRD28	chr3	7	2	15776420--15776423	Novel
NLGN1	chr3	7	2	173579321--173579333	Novel
EIF2A	chr3	7	2	150297770--150297777	Novel
SNRK	chr3	7	2	43354978--43354983	Novel
PHLDB2	chr3	7	2	111667099--111667111	Novel
SUCLG2-AS1	chr3	7	2	67782198--67782202	Novel
LINC00882	chr3	7	2	106937481--106937484	Novel
TRMT10C	chr3	7	2	101284871--101284875	Novel
GSK3B	chr3	6	2	119541774--119541778	Novel
ABI3BP	chr3	6	2	100521599--100521603	Novel
PPP4R2	chr3	6	2	73068183--73068188	Novel
PTPRG	chr3	6	2	62243850--62243854	Novel
LPP	chr3	6	2	187986709--187986711	Novel
ZNF639	chr3	6	2	179053312--179053315	Novel
RAP2B	chr3	6	2	152884396--152884402	Novel
IGSF11	chr3	6	2	118641265--118641276	Novel
NLGN1	chr3	6	2	173538114--173538118	Novel
IFT80	chr3	6	2	160014049--160014051	Novel
UBA3	chr3	6	2	69116462--69116467	Novel
DCBLD2	chr3	6	2	98515081--98515093	Novel
FRMD4B	chr3	6	2	69351460--69351464	Novel
CCDC50	chr3	6	2	191049059--191049063	Novel
NLGN1	chr3	6	2	173197086--173197090	Novel
NLGN1	chr3	6	2	173635631--173635641	Novel
NLGN1	chr3	6	2	173607791--173607802	Novel
SLC4A7	chr3	6	2	27468377--27468384	Novel
CFAP44	chr3	6	2	113107768--113107771	Novel
MITF	chr3	5	2	69997552--69997559	Novel
KPNA4	chr3	5	2	160232956--160232960	Novel
KPNA4	chr3	5	2	160219159--160219163	Novel
MRPL3	chr3	5	2	131188377--131188384	Novel
PARP9	chr3	5	2	122254690--122254701	Novel
LOC102723582	chr3	5	2	122158747--122158752	Novel
RPN1	chr3	5	2	128368270--128368273	Novel
NFKBIZ	chr3	5	2	101574796--101574798	Novel
LSAMP	chr3	5	2	115642165--115642170	Novel
LSAMP	chr3	5	2	116098867--116098870	Novel
LSAMP	chr3	5	2	115626091--115626096	Novel
LSAMP	chr3	5	2	116132090--116132101	Novel
GSK3B	chr3	5	2	119785511--119785513	Novel
GOLGB1	chr3	5	2	121405523--121405530	Novel
RABL3	chr3	5	2	120407647--120407659	Novel
PDZRN3	chr3	5	2	73568391--73568395	Novel
PDZRN3	chr3	5	2	73578036--73578043	Novel
WWTR1	chr3	5	2	149346442--149346446	Novel
MBNL1	chr3	5	2	152017899--152017908	Novel
RYBP	chr3	5	2	72482185--72482188	Novel
DNAJC13	chr3	5	2	132164840--132164842	Novel
ROBO1	chr3	5	2	78960254--78960258	Novel
CDV3	chr3	5	2	133307840--133307842	Novel
DYNC1LI1	chr3	5	2	32567557--32567569	Novel
SLC4A7	chr3	5	2	27502035--27502039	Novel
FYCO1	chr3	5	2	45978666--45978670	Novel
LPP	chr3	5	2	188261650--188261654	Novel
LRRFIP2	chr3	5	2	37162724--37162727	Novel
ANKRD28	chr3	5	2	15826864--15826868	Novel
CNOT10	chr3	5	2	32800637--32800646	Novel
TTC14	chr3	5	2	180326737--180326739	Novel
CRTAP	chr3	5	2	33185983--33185987	Novel
KAT2B	chr3	5	2	20115070--20115076	Novel
NLGN1	chr3	5	2	173402340--173402342	Novel
TTC14	chr3	5	2	180324025--180324028	Novel
GNB4	chr3	5	2	179116424--179116429	Novel
TNIK	chr3	5	2	171048525--171048527	Novel
NLGN1	chr3	5	2	173922639--173922649	Novel
FYTTD1	chr3	5	2	197510250--197510254	Novel
NLGN1	chr3	5	2	173608709--173608714	Novel
NLGN1	chr3	5	2	173812236--173812243	Novel
CAPN7	chr3	5	2	15270189--15270191	Novel
FYTTD1	chr3	5	2	197509445--197509449	Novel
ANKRD28	chr3	5	2	15711405--15711411	Novel
NLGN1	chr3	5	2	173632346--173632350	Novel
NLGN1	chr3	4	2	173895083--173895086	Novel
MRPS22	chr3	4	2	139067736--139067740	Novel
ATP1B3	chr3	4	2	141623147--141623157	Novel
LOC100507291	chr3	4	2	139230641--139230648	Novel
ZBTB38	chr3	4	2	141151830--141151835	Novel
XRN1	chr3	4	2	142030227--142030234	Novel
PDZRN3	chr3	4	2	73603510--73603522	Novel
PDZRN3	chr3	4	2	73648124--73648128	Novel
PDCD6IP	chr3	4	2	33908542--33908549	Novel
ENTPD3	chr3	4	2	40463630--40463642	Novel
CTNNB1	chr3	4	2	41243988--41243991	Novel
PLSCR4	chr3	4	2	145910838--145910846	Novel
ROBO1	chr3	4	2	78986973--78986978	Novel
NAA50	chr3	4	2	113440397--113440402	Novel
GOLGB1	chr3	4	2	121415839--121415842	Novel
LPP	chr3	4	2	188015975--188015977	Novel
ETV5	chr3	4	2	185775894--185775898	Novel
CFAP44	chr3	4	2	113013582--113013585	Novel
ANKRD28	chr3	4	2	15780151--15780155	Novel
PARP14	chr3	4	2	122443154--122443161	Novel
YEATS2	chr3	4	2	183516155--183516159	Novel
ZNF148	chr3	4	2	124949049--124949054	Novel
BBX	chr3	4	2	107297206--107297209	Novel
DPH3	chr3	4	2	16299870--16299875	Novel
PHLDB2	chr3	4	2	111693641--111693644	Novel
DTX3L	chr3	4	2	122287720--122287724	Novel
LSAMP	chr3	4	2	116015847--116015849	Novel
ARL8B	chr3	4	2	5221944--5221948	Novel
LMCD1-AS1	chr3	4	2	8413173--8413177	Novel
TATDN2	chr3	4	2	10321164--10321168	Novel
IQSEC1	chr3	4	2	12939752--12939756	Novel
CCDC50	chr3	4	2	191058209--191058213	Novel
LSAMP	chr3	4	2	115733941--115733943	Novel
TBL1XR1	chr3	4	2	176739158--176739168	Novel
RBMS3	chr3	4	2	29372020--29372026	Novel
FHIT	chr3	4	2	60260083--60260089	Novel
ZNF639	chr3	4	2	179042023--179042026	Novel
UBE2E2	chr3	4	2	23403366--23403372	Novel
KAT2B	chr3	4	2	20193877--20193880	Novel
MFN1	chr3	4	2	179097467--179097469	Novel
DNAJC13	chr3	4	2	132141512--132141515	Novel
ROBO1	chr3	4	2	78952711--78952723	Novel
ROBO1	chr3	4	2	78699953--78699958	Novel
SOX2-OT	chr3	4	2	181432000--181432004	Novel
SNX4	chr3	4	2	125166077--125166080	Novel
ALCAM	chr3	4	2	105128184--105128191	Novel
ST3GAL6	chr3	4	2	98509918--98509923	Novel
PIK3R4	chr3	4	2	130452597--130452601	Novel
ST3GAL6	chr3	4	2	98512903--98512907	Novel
ST3GAL6	chr3	4	2	98462669--98462673	Novel
KAT2B	chr3	4	2	20098911--20098915	Novel
CNBP	chr3	4	2	128888660--128888663	Novel
RFT1	chr3	4	2	53160628--53160633	Novel
ARF4	chr3	4	2	57557727--57557733	Novel
TNIK	chr3	4	2	171026965--171026973	Novel
FNDC3B	chr3	4	2	171933341--171933344	Novel
LARS2	chr3	4	2	45545185--45545187	Novel
FHIT	chr3	4	2	61194799--61194802	Novel
TNIK	chr3	4	2	171037418--171037420	Novel
NLGN1	chr3	4	2	173392500--173392502	Novel
SETD2	chr3	4	2	47202729--47202731	Novel
ZNF852	chr3	4	2	44540791--44540797	*
RBM5	chr3	4	2	50155887--50155898	Novel
SEC62	chr3	4	2	169711873--169711875	Novel
MBNL1	chr3	4	2	152120435--152120437	Novel
RARRES1	chr3	4	2	158437570--158437576	Novel
NLGN1	chr3	4	2	173332711--173332715	Novel
MBNL1	chr3	4	2	152180935--152180943	Novel
RSRC1	chr3	4	2	158236292--158236296	Novel
MITF	chr3	4	2	69991709--69991713	Novel
PTPRG	chr3	4	2	61579084--61579091	Novel
SUCLG2	chr3	4	2	67641339--67641341	Novel
TRAK1	chr3	4	2	42167697--42167702	Novel
RNF13	chr3	4	2	149563622--149563625	Novel
SLC25A26	chr3	4	2	66367290--66367294	Novel
CTNNB1	chr3	4	2	41281415--41281427	Novel
RPN1	chr3	3	2	128355328--128355336	Novel
CBLB	chr3	3	2	105428595--105428602	Novel
BBX	chr3	3	2	107378018--107378022	Novel
SUCLG2	chr3	3	2	67661462--67661466	Novel
TBC1D5	chr3	3	2	17608605--17608610	Novel
SUCLG2	chr3	3	2	67630674--67630682	Novel
VPS8	chr3	3	2	184591237--184591241	Novel
ZNF148	chr3	3	2	125063224--125063230	Novel
SENP7	chr3	3	2	101184489--101184494	Novel
SEC61A1	chr3	3	2	127789695--127789699	Novel
PLXNA1	chr3	3	2	126726408--126726410	Novel
BBX	chr3	3	2	107425450--107425454	Novel
SLC25A26	chr3	3	2	66399312--66399315	Novel
NFKBIZ	chr3	3	2	101573345--101573355	Novel
RAB7A	chr3	3	2	128473609--128473613	Novel
TBC1D5	chr3	3	2	17547241--17547247	Novel
CEP97	chr3	3	2	101485482--101485494	Novel
PARP14	chr3	3	2	122448680--122448684	Novel
SUCLG2	chr3	3	2	67575714--67575719	Novel
CBLB	chr3	3	2	105572064--105572067	Novel
RAB7A	chr3	3	2	128474353--128474357	Novel
MRPL3	chr3	3	2	131188078--131188085	Novel
MRPL3	chr3	3	2	131187712--131187716	Novel
ATP2C1	chr3	3	2	130701329--130701333	Novel
MINA	chr3	3	2	97689045--97689049	Novel
NCEH1	chr3	3	2	172350063--172350068	Novel
FNDC3B	chr3	3	2	172020664--172020671	Novel
ST3GAL6	chr3	3	2	98475624--98475628	Novel
TMF1	chr3	3	2	69069644--69069646	Novel
ATP2C1	chr3	3	2	130653967--130653970	Novel
ST3GAL6	chr3	3	2	98478449--98478453	Novel
ATP2C1	chr3	3	2	130681567--130681576	Novel
DNAJC13	chr3	3	2	132155380--132155386	Novel
TBL1XR1	chr3	3	2	176741127--176741134	Novel
TBL1XR1	chr3	3	2	176844603--176844610	Novel
ECT2	chr3	3	2	172527359--172527371	Novel
CRYBG3	chr3	3	2	97585729--97585735	Novel
CRYBG3	chr3	3	2	97591977--97591979	Novel
DCBLD2	chr3	3	2	98615710--98615713	Novel
DCBLD2	chr3	3	2	98562898--98562907	Novel
CNBP	chr3	3	2	128889165--128889169	Novel
DCBLD2	chr3	3	2	98613486--98613488	Novel
SUCLG2	chr3	3	2	67666063--67666075	Novel
TBC1D5	chr3	3	2	17734169--17734172	Novel
TBC1D5	chr3	3	2	17762951--17762956	Novel
FXR1	chr3	3	2	180697303--180697307	Novel
RAB7A	chr3	3	2	128533235--128533239	Novel
CMSS1	chr3	3	2	99824911--99824913	Novel
PIK3R4	chr3	3	2	130444429--130444440	Novel
ST3GAL6	chr3	3	2	98490065--98490069	Novel
SUCLG2-AS1	chr3	3	2	67822558--67822561	Novel
SUCLG2-AS1	chr3	3	2	67803363--67803367	Novel
TMCC1	chr3	3	2	129392195--129392198	Novel
GNB4	chr3	3	2	179117869--179117873	Novel
MKRN2	chr3	3	2	12617713--12617724	Novel
ZBTB20	chr3	3	2	114776442--114776448	Novel
CCDC50	chr3	3	2	191079086--191079090	Novel
ARL8B	chr3	3	2	5220606--5220611	Novel
FHIT	chr3	3	2	60806092--60806095	Novel
TFRC	chr3	3	2	195793006--195793010	Novel
RNF168	chr3	3	2	196219734--196219739	Novel
KPNA4	chr3	3	2	160219814--160219826	Novel
TMEM44	chr3	3	2	194323751--194323754	Novel
SMC4	chr3	3	2	160119605--160119607	Novel
IL1RAP	chr3	3	2	190367163--190367168	Novel
IL1RAP	chr3	3	2	190367854--190367866	Novel
KPNA4	chr3	3	2	160259463--160259470	Novel
ZBTB20	chr3	3	2	114096748--114096752	Novel
FSTL1	chr3	3	2	120113926--120113931	Novel
IL1RAP	chr3	3	2	190297993--190297999	Novel
PTPRG	chr3	3	2	61625509--61625513	Novel
FGD5-AS1	chr3	3	2	14985692--14985696	Novel
GSK3B	chr3	3	2	119812530--119812533	Novel
ZBTB20	chr3	3	2	114161472--114161475	Novel
CAPN7	chr3	3	2	15285636--15285638	Novel
LSAMP	chr3	3	2	116088854--116088858	Novel
LSAMP	chr3	3	2	116073695--116073703	Novel
BDH1	chr3	3	2	197272170--197272176	Novel
LSAMP	chr3	3	2	116051520--116051524	Novel
FHIT	chr3	3	2	60399399--60399406	Novel
LRCH3	chr3	3	2	197581431--197581433	Novel
FHIT	chr3	3	2	60294538--60294542	Novel
CRBN	chr3	3	2	3191605--3191610	Novel
CRBN	chr3	3	2	3207055--3207057	Novel
LSAMP	chr3	3	2	115899482--115899485	Novel
DLG1	chr3	3	2	196859020--196859029	Novel
LSAMP	chr3	3	2	115986458--115986465	Novel
DLG1	chr3	3	2	196813812--196813816	Novel
NCBP2	chr3	3	2	196663711--196663714	Novel
LSAMP	chr3	3	2	115993170--115993173	Novel
ARHGAP31	chr3	3	2	119135992--119135996	Novel
OXNAD1	chr3	3	2	16313388--16313392	Novel
DTX3L	chr3	3	2	122291411--122291414	Novel
PHC3	chr3	3	2	169818893--169818896	Novel
KPNA1	chr3	3	2	122224468--122224470	Novel
PDHB	chr3	3	2	58414415--58414417	Novel
KCNAB1	chr3	3	2	156255515--156255517	Novel
DPH3	chr3	3	2	16299786--16299789	Novel
PARP14	chr3	3	2	122428610--122428614	Novel
VPS8	chr3	3	2	184556239--184556243	Novel
VPS8	chr3	3	2	184623118--184623121	Novel
IQCB1	chr3	3	2	121506596--121506601	Novel
PSMD6-AS2	chr3	3	2	63992692--63992697	Novel
TRA2B	chr3	3	2	185652377--185652379	Novel
EIF4A2	chr3	3	2	186503034--186503037	Novel
VEPH1	chr3	3	2	157062560--157062562	Novel
FAM162A	chr3	3	2	122105970--122105973	Novel
CD47	chr3	3	2	107775492--107775499	Novel
PHC3	chr3	3	2	169819428--169819430	Novel
PARP14	chr3	3	2	122437506--122437510	Novel
BBX	chr3	3	2	107524968--107524978	Novel
PARP14	chr3	3	2	122431087--122431098	Novel
PTPRG	chr3	3	2	61873880--61873892	Novel
GOLIM4	chr3	3	2	167735981--167735985	Novel
VEPH1	chr3	3	2	157081194--157081197	Novel
PTPRG	chr3	3	2	62030343--62030346	Novel
PTPRG	chr3	3	2	61734804--61734809	Novel
LPP	chr3	3	2	188446663--188446668	Novel
GTF2E1	chr3	3	2	120499443--120499447	Novel
ATP6V1A	chr3	3	2	113479141--113479147	Novel
C3orf17	chr3	3	2	112721509--112721518	Novel
CCDC80	chr3	3	2	112359730--112359733	Novel
IQCB1	chr3	3	2	121500503--121500510	Novel
LPP	chr3	3	2	187910842--187910847	Novel
ATG3	chr3	3	2	112263910--112263913	Novel
EGFEM1P	chr3	3	2	168080342--168080344	Novel
LPP	chr3	3	2	188177418--188177421	Novel
GOLGB1	chr3	3	2	121424636--121424639	Novel
GOLGB1	chr3	3	2	121406203--121406208	Novel
OSBPL10	chr3	3	2	31717887--31717898	Novel
NLGN1	chr3	3	2	173798713--173798725	Novel
RHOA	chr3	3	2	49397076--49397079	Novel
NLGN1	chr3	3	2	173415823--173415832	Novel
NLGN1	chr3	3	2	173692268--173692272	Novel
NLGN1	chr3	3	2	173779811--173779815	Novel
NLGN1	chr3	3	2	173700833--173700839	Novel
CMTM6	chr3	3	2	32524495--32524499	Novel
PIK3CB	chr3	3	2	138429144--138429152	Novel
GNAI2	chr3	3	2	50296330--50296338	Novel
NLGN1	chr3	3	2	173832927--173832932	Novel
TGFBR2	chr3	3	2	30733897--30733902	Novel
STT3B	chr3	3	2	31647468--31647471	Novel
RBMS3	chr3	3	2	29909768--29909772	Novel
COPB2	chr3	3	2	139081416--139081427	Novel
NLGN1	chr3	3	2	173648762--173648770	Novel
GOLGA4	chr3	3	2	37348711--37348714	Novel
NLGN1	chr3	3	2	173640590--173640593	Novel
MITF	chr3	3	2	70015777--70015779	Novel
PDZRN3	chr3	3	2	73626248--73626252	Novel
CTDSPL	chr3	3	2	38025819--38025821	Novel
SETD2	chr3	3	2	47106812--47106815	Novel
CCDC12	chr3	3	2	47013130--47013134	Novel
MBNL1	chr3	3	2	152020811--152020818	Novel
TRAK1	chr3	3	2	42179008--42179010	Novel
PDZRN3	chr3	3	2	73529149--73529153	Novel
NKTR	chr3	3	2	42680392--42680395	Novel
PLSCR1	chr3	3	2	146249394--146249396	Novel
NKTR	chr3	3	2	42674407--42674410	Novel
RNF13	chr3	3	2	149621116--149621120	Novel
NLGN1	chr3	3	2	173566807--173566811	Novel
GLB1	chr3	3	2	33121042--33121046	Novel
MBNL1	chr3	3	2	152164221--152164228	Novel
CLASP2	chr3	3	2	33641592--33641598	Novel
CLASP2	chr3	3	2	33696920--33696923	Novel
NLGN1	chr3	3	2	173996969--173996973	Novel
ROBO2	chr3	3	2	77444779--77444784	Novel
NLGN1	chr3	3	2	174000101--174000107	Novel
ROBO2	chr3	3	2	77219486--77219490	Novel
NLGN1	chr3	3	2	173322857--173322864	Novel
ROBO2	chr3	3	2	77445526--77445528	Novel
RAP2B	chr3	3	2	152882821--152882824	Novel
RAP2B	chr3	3	2	152882546--152882550	Novel
PBRM1	chr3	3	2	52581734--52581739	Novel
ROBO2	chr3	3	2	77121433--77121436	Novel
NLGN1	chr3	3	2	173967833--173967837	Novel
ROBO1	chr3	3	2	78959925--78959929	Novel
ROBO1	chr3	3	2	79064226--79064232	Novel
ROBO1	chr3	3	2	78986659--78986664	Novel
ROBO1	chr3	3	2	78938952--78938955	Novel
GBE1	chr3	3	2	81612835--81612838	Novel
NPHP3-ACAD11	chr3	3	2	132421723--132421727	Novel
PPP2R3A	chr3	3	2	135844685--135844688	Novel
NCK1	chr3	3	2	136614816--136614819	Novel
PPP2R3A	chr3	3	2	135715483--135715485	Novel
NLGN1	chr3	3	2	173368242--173368246	Novel
SLC4A7	chr3	3	2	27477932--27477934	Novel
TMEM108	chr3	2	2	132983460--132983468	Novel
TMEM108	chr3	2	2	132762616--132762618	Novel
CCDC50	chr3	2	2	191056150--191056153	Novel
HPS3	chr3	2	2	148890121--148890128	Novel
CP	chr3	2	2	148904601--148904604	Novel
SMC4	chr3	2	2	160137097--160137101	Novel
DNAJC13	chr3	2	2	132198501--132198505	Novel
OPA1	chr3	2	2	193390319--193390324	Novel
ACAP2	chr3	2	2	195092720--195092723	Novel
ACAP2	chr3	2	2	194999404--194999406	Novel
RAP2B	chr3	2	2	152882263--152882268	Novel
DNAJC13	chr3	2	2	132164740--132164744	Novel
ATP13A3	chr3	2	2	194126595--194126597	Novel
CCDC50	chr3	2	2	191111723--191111726	Novel
CCDC50	chr3	2	2	191111506--191111509	Novel
CCDC50	chr3	2	2	191106718--191106725	Novel
ZMAT3	chr3	2	2	178736236--178736246	Novel
KPNA4	chr3	2	2	160219838--160219846	Novel
MED12L	chr3	2	2	150944482--150944486	Novel
CCDC50	chr3	2	2	191092641--191092645	Novel
DNAJC13	chr3	2	2	132240887--132240892	Novel
PLSCR1	chr3	2	2	146233088--146233092	Novel
CCDC50	chr3	2	2	191096773--191096777	Novel
PLSCR4	chr3	2	2	145911157--145911161	Novel
ATP2C1	chr3	2	2	130680097--130680107	Novel
PLSCR4	chr3	2	2	145946513--145946516	Novel
LPP	chr3	2	2	188530571--188530578	Novel
PLSCR4	chr3	2	2	145911136--145911138	Novel
NLGN1	chr3	2	2	173536693--173536701	Novel
PDCD10	chr3	2	2	167424045--167424050	Novel
CHL1	chr3	2	2	305232--305236	Novel
NLGN1	chr3	2	2	173565816--173565819	Novel
NLGN1	chr3	2	2	173661874--173661877	Novel
WWTR1	chr3	2	2	149236002--149236005	Novel
ATP2C1	chr3	2	2	130697120--130697122	Novel
FSTL1	chr3	2	2	120114484--120114487	Novel
GSK3B	chr3	2	2	119676133--119676137	Novel
PLSCR4	chr3	2	2	145949996--145949998	Novel
MFSD1	chr3	2	2	158546994--158546997	Novel
FSTL1	chr3	2	2	120164891--120164898	Novel
TMEM39A	chr3	2	2	119182406--119182409	Novel
NAALADL2	chr3	2	2	174618796--174618798	Novel
KPNA4	chr3	2	2	160232889--160232895	Novel
FYTTD1	chr3	2	2	197508914--197508920	Novel
NLGN1	chr3	2	2	173606087--173606091	Novel
NAALADL2	chr3	2	2	175134286--175134291	Novel
IGSF11	chr3	2	2	118734598--118734608	Novel
DLG1	chr3	2	2	197016231--197016239	Novel
DNAJC13	chr3	2	2	132154182--132154187	Novel
RNF13	chr3	2	2	149538433--149538441	Novel
COMMD2	chr3	2	2	149459200--149459202	Novel
DLG1	chr3	2	2	196998247--196998252	Novel
TSC22D2	chr3	2	2	150153381--150153383	Novel
EIF2A	chr3	2	2	150289937--150289940	Novel
TBL1XR1	chr3	2	2	176760220--176760224	Novel
IGSF11	chr3	2	2	118708204--118708213	Novel
IGSF11	chr3	2	2	118652324--118652334	Novel
IGSF11	chr3	2	2	118685249--118685256	Novel
IGSF11	chr3	2	2	118733539--118733544	Novel
PFN2	chr3	2	2	149686366--149686374	Novel
PCYT1A	chr3	2	2	196003483--196003492	Novel
TBL1XR1	chr3	2	2	176874329--176874336	Novel
NLGN1	chr3	2	2	173637210--173637214	Novel
DLG1	chr3	2	2	196772085--196772087	Novel
DLG1	chr3	2	2	196770247--196770249	Novel
TFRC	chr3	2	2	195776686--195776688	Novel
TNK2	chr3	2	2	195594151--195594153	Novel
DLG1	chr3	2	2	196799551--196799556	Novel
RAP2B	chr3	2	2	152882337--152882341	Novel
HLTF	chr3	2	2	148748119--148748125	Novel
NLGN1	chr3	2	2	173593788--173593797	Novel
PLSCR1	chr3	2	2	146253035--146253045	Novel
DLG1	chr3	2	2	196847942--196847944	Novel
DLG1	chr3	2	2	196911202--196911204	Novel
YEATS2	chr3	2	2	183449830--183449839	Novel
PHC3	chr3	2	2	169840657--169840660	Novel
YEATS2	chr3	2	2	183435145--183435148	Novel
CNBP	chr3	2	2	128891560--128891572	Novel
NLGN1	chr3	2	2	173255287--173255297	Novel
NLGN1	chr3	2	2	173808528--173808540	Novel
NLGN1	chr3	2	2	173803644--173803646	Novel
NLGN1	chr3	2	2	173800342--173800345	Novel
SLC25A36	chr3	2	2	140690093--140690095	Novel
DCUN1D1	chr3	2	2	182662349--182662356	Novel
TNIK	chr3	2	2	170906041--170906044	Novel
ATP1B3	chr3	2	2	141600491--141600496	Novel
EHHADH	chr3	2	2	184953041--184953048	Novel
KPNA1	chr3	2	2	122181439--122181443	Novel
NLGN1	chr3	2	2	173734511--173734516	Novel
VPS8	chr3	2	2	184659433--184659436	Novel
SEC62	chr3	2	2	169688286--169688290	Novel
NLGN1	chr3	2	2	173743143--173743146	Novel
PLD1	chr3	2	2	171341789--171341801	Novel
NLGN1	chr3	2	2	173708836--173708840	Novel
SENP2	chr3	2	2	185320327--185320330	Novel
TTC14	chr3	2	2	180325475--180325479	Novel
PEX5L	chr3	2	2	179667412--179667415	Novel
PARP14	chr3	2	2	122419172--122419175	Novel
PARP14	chr3	2	2	122418986--122418990	Novel
PHC3	chr3	2	2	169812635--169812637	Novel
NLGN1	chr3	2	2	173749496--173749498	Novel
DCUN1D1	chr3	2	2	182661941--182661944	Novel
PLD1	chr3	2	2	171335322--171335325	Novel
PIK3CB	chr3	2	2	138373215--138373219	Novel
PPP2R3A	chr3	2	2	135798588--135798600	Novel
DCUN1D1	chr3	2	2	182661792--182661796	Novel
ATP11B	chr3	2	2	182527744--182527747	Novel
FXR1	chr3	2	2	180694576--180694579	Novel
SOX2-OT	chr3	2	2	180939668--180939673	Novel
NCK1	chr3	2	2	136664533--136664537	Novel
ARMC8	chr3	2	2	137933872--137933874	Novel
TNIK	chr3	2	2	171069296--171069300	Novel
NCK1	chr3	2	2	136669472--136669476	Novel
NLGN1	chr3	2	2	173819447--173819452	Novel
ARMC8	chr3	2	2	138014849--138014853	Novel
NLGN1	chr3	2	2	173372912--173372916	Novel
DCUN1D1	chr3	2	2	182661755--182661757	Novel
ATP11B	chr3	2	2	182639241--182639244	Novel
ATP11B	chr3	2	2	182618277--182618280	Novel
TNIK	chr3	2	2	171163529--171163531	Novel
CEP63	chr3	2	2	134264297--134264304	Novel
ZNF148	chr3	2	2	124997022--124997026	Novel
ZNF148	chr3	2	2	124948057--124948064	Novel
ZNF148	chr3	2	2	125045923--125045926	Novel
PARP14	chr3	2	2	122449451--122449454	Novel
MYLK	chr3	2	2	123420880--123420885	Novel
NLGN1	chr3	2	2	173817403--173817407	Novel
EEFSEC	chr3	2	2	127904281--127904288	Novel
CLSTN2	chr3	2	2	140251473--140251476	Novel
NLGN1	chr3	2	2	173817552--173817554	Novel
VEPH1	chr3	2	2	157081000--157081007	Novel
FNDC3B	chr3	2	2	171948767--171948771	Novel
RSRC1	chr3	2	2	158154304--158154310	Novel
NLGN1	chr3	2	2	173680945--173680949	Novel
NLGN1	chr3	2	2	173392582--173392588	Novel
NLGN1	chr3	2	2	173664110--173664117	Novel
LPP	chr3	2	2	188358628--188358633	Novel
NLGN1	chr3	2	2	173667156--173667160	Novel
LPP	chr3	2	2	188011341--188011345	Novel
LPP	chr3	2	2	188154170--188154173	Novel
LPP	chr3	2	2	188087019--188087021	Novel
U2SURP	chr3	2	2	142775464--142775468	Novel
U2SURP	chr3	2	2	142743178--142743181	Novel
NLGN1	chr3	2	2	173118920--173118922	Novel
EGFEM1P	chr3	2	2	168150936--168150941	Novel
NLGN1	chr3	2	2	173122657--173122661	Novel
FNDC3B	chr3	2	2	171881907--171881909	Novel
FNDC3B	chr3	2	2	171856385--171856390	Novel
LPP	chr3	2	2	188382405--188382413	Novel
SLC9A9	chr3	2	2	143426211--143426218	Novel
NLGN1	chr3	2	2	173426469--173426472	Novel
NLGN1	chr3	2	2	173529853--173529860	Novel
RSRC1	chr3	2	2	158219888--158219891	Novel
IGF2BP2	chr3	2	2	185538023--185538033	Novel
FNDC3B	chr3	2	2	171819669--171819673	Novel
IQCB1	chr3	2	2	121551174--121551179	Novel
TRA2B	chr3	2	2	185635227--185635230	Novel
CCNL1	chr3	2	2	156866790--156866801	Novel
NLGN1	chr3	2	2	173385043--173385055	Novel
NLGN1	chr3	2	2	173383986--173383993	Novel
NLGN1	chr3	2	2	173392223--173392232	Novel
U2SURP	chr3	2	2	142742692--142742694	Novel
TRPC1	chr3	2	2	142462136--142462138	Novel
ATR	chr3	2	2	142281214--142281218	Novel
ETV5	chr3	2	2	185764526--185764529	Novel
ETV5	chr3	2	2	185764461--185764464	Novel
NLGN1	chr3	2	2	173381295--173381298	Novel
TRA2B	chr3	2	2	185649818--185649821	Novel
TRA2B	chr3	2	2	185649754--185649759	Novel
EIF4A2	chr3	2	2	186502322--186502325	Novel
ST6GAL1	chr3	2	2	186652816--186652820	Novel
TOMM70A	chr3	2	2	100092602--100092609	Novel
TOMM70A	chr3	2	2	100083302--100083306	Novel
TFG	chr3	2	2	100456939--100456942	Novel
ABI3BP	chr3	2	2	100476399--100476401	Novel
PRICKLE2	chr3	2	2	64146801--64146805	Novel
LZTFL1	chr3	2	2	45902127--45902130	Novel
MIR548G	chr3	2	2	99576806--99576809	Novel
MIR548G	chr3	2	2	99628803--99628806	Novel
DCBLD2	chr3	2	2	98577391--98577396	Novel
CMSS1	chr3	2	2	99776350--99776354	Novel
ABI3BP	chr3	2	2	100539276--100539281	Novel
ELP6	chr3	2	2	47545588--47545590	Novel
SENP7	chr3	2	2	101220493--101220497	Novel
RBMS3	chr3	2	2	29643689--29643692	Novel
RBMS3	chr3	2	2	29639780--29639785	Novel
SETD2	chr3	2	2	47142907--47142911	Novel
ANKRD28	chr3	2	2	15886821--15886833	Novel
RYBP	chr3	2	2	72458534--72458537	Novel
SACM1L	chr3	2	2	45733812--45733819	Novel
DCBLD2	chr3	2	2	98515206--98515209	Novel
LIMD1	chr3	2	2	45720985--45720988	Novel
FBXL2	chr3	2	2	33403983--33403987	Novel
ST3GAL6	chr3	2	2	98512441--98512446	Novel
ST3GAL6	chr3	2	2	98513748--98513753	Novel
MAGI1	chr3	2	2	65449315--65449320	Novel
DCBLD2	chr3	2	2	98533967--98533973	Novel
RBMS3	chr3	2	2	29637086--29637089	Novel
DCBLD2	chr3	2	2	98565809--98565812	Novel
DCBLD2	chr3	2	2	98520891--98520894	Novel
RBMS3	chr3	2	2	29666909--29666913	Novel
ANKRD28	chr3	2	2	15758206--15758211	Novel
GLB1	chr3	2	2	33136175--33136180	Novel
ANKRD28	chr3	2	2	15759626--15759633	Novel
ANKRD28	chr3	2	2	15752506--15752513	Novel
UQCRC1	chr3	2	2	48642729--48642733	Novel
ANKRD28	chr3	2	2	15786814--15786820	Novel
UBE2E1	chr3	2	2	23932389--23932392	Novel
ANKRD28	chr3	2	2	15780073--15780077	Novel
ARIH2	chr3	2	2	48963696--48963701	Novel
ANKRD28	chr3	2	2	15728975--15728979	Novel
RBMS3	chr3	2	2	29681084--29681095	Novel
HACL1	chr3	2	2	15628056--15628059	Novel
PTPRG	chr3	2	2	62031339--62031342	Novel
SMARCC1	chr3	2	2	47722893--47722897	Novel
PTPRG	chr3	2	2	62211905--62211910	Novel
UBE2E2	chr3	2	2	23479132--23479136	Novel
UBE2E2	chr3	2	2	23497421--23497424	Novel
ANKRD28	chr3	2	2	15862075--15862077	Novel
MITF	chr3	2	2	69835993--69835997	Novel
CDC25A	chr3	2	2	48219917--48219919	Novel
MAP4	chr3	2	2	48129231--48129236	Novel
CBLB	chr3	2	2	105533449--105533451	Novel
GXYLT2	chr3	2	2	72973655--72973657	Novel
PTPRG	chr3	2	2	61747752--61747758	Novel
TBC1D5	chr3	2	2	17626150--17626156	Novel
ZNF621	chr3	2	2	40575457--40575459	Novel
CLASP2	chr3	2	2	33730346--33730349	Novel
WDR48	chr3	2	2	39106343--39106346	Novel
ROBO2	chr3	2	2	77152558--77152565	Novel
TBC1D5	chr3	2	2	17707151--17707157	Novel
LRRFIP2	chr3	2	2	37185794--37185799	Novel
GORASP1	chr3	2	2	39142990--39142994	Novel
NKTR	chr3	2	2	42664441--42664445	Novel
NKTR	chr3	2	2	42644016--42644018	Novel
CGGBP1	chr3	2	2	88181390--88181397	Novel
TBC1D5	chr3	2	2	17412111--17412113	Novel
TBC1D5	chr3	2	2	17398492--17398498	Novel
TBC1D5	chr3	2	2	17444126--17444129	Novel
SUCLG2-AS1	chr3	2	2	67788487--67788489	Novel
SLC4A7	chr3	2	2	27419784--27419787	Novel
UBE2E2	chr3	2	2	23259018--23259022	Novel
CTNNB1	chr3	2	2	41281371--41281373	Novel
SLC4A7	chr3	2	2	27471363--27471370	Novel
KAT2B	chr3	2	2	20129082--20129088	Novel
KCNH8	chr3	2	2	19245292--19245294	Novel
EPM2AIP1	chr3	2	2	37032375--37032377	Novel
PDCD6IP	chr3	2	2	33865747--33865752	Novel
SATB1	chr3	2	2	18454145--18454149	Novel
OXSR1	chr3	2	2	38269046--38269053	Novel
TBC1D5	chr3	2	2	17303345--17303352	Novel
RBMS3	chr3	2	2	29514483--29514488	Novel
ST3GAL6	chr3	2	2	98459896--98459904	Novel
ZKSCAN7	chr3	2	2	44604116--44604120	Novel
FBXL2	chr3	2	2	33428485--33428491	Novel
ANO10	chr3	2	2	43425200--43425203	Novel
MITF	chr3	2	2	70014968--70014975	Novel
MITF	chr3	2	2	69832646--69832653	Novel
ST3GAL6	chr3	2	2	98468595--98468598	Novel
ST3GAL6	chr3	2	2	98463857--98463862	Novel
RFTN1	chr3	2	2	16357654--16357657	Novel
LARS2	chr3	2	2	45434758--45434760	Novel
ST3GAL6	chr3	2	2	98463296--98463301	Novel
NKTR	chr3	2	2	42668741--42668751	Novel
NSUN3	chr3	2	2	93794534--93794537	Novel
ARL13B	chr3	2	2	93703205--93703212	Novel
MINA	chr3	2	2	97669382--97669385	Novel
MITF	chr3	2	2	70014687--70014692	Novel
UBP1	chr3	2	2	33430169--33430171	Novel
ARL6	chr3	2	2	97507352--97507355	Novel
CRYBG3	chr3	2	2	97593205--97593208	Novel
SUCLG2	chr3	2	2	67629771--67629773	Novel
ZBTB20	chr3	2	2	114630981--114630991	Novel
PDE12	chr3	2	2	57546737--57546741	Novel
OSBPL10	chr3	2	2	31704607--31704613	Novel
NEK4	chr3	2	2	52798794--52798801	Novel
ZBTB20	chr3	2	2	114769143--114769146	Novel
PDE12	chr3	2	2	57547704--57547709	Novel
SUMF1	chr3	2	2	4505963--4505971	Novel
BHLHE40	chr3	2	2	5025559--5025565	Novel
LSAMP	chr3	2	2	115726138--115726145	Novel
PDZRN3	chr3	2	2	73614977--73614984	Novel
SUMF1	chr3	2	2	4439146--4439149	Novel
SUMF1	chr3	2	2	4458420--4458424	Novel
STT3B	chr3	2	2	31629417--31629421	Novel
EDEM1	chr3	2	2	5259436--5259444	Novel
PBRM1	chr3	2	2	52717391--52717403	Novel
LSAMP	chr3	2	2	116142055--116142057	Novel
GOLGA4	chr3	2	2	37365287--37365291	Novel
EDEM1	chr3	2	2	5261479--5261483	Novel
MITF	chr3	2	2	70000244--70000251	Novel
STT3B	chr3	2	2	31674162--31674174	Novel
ARF4	chr3	2	2	57580659--57580661	Novel
ARF4	chr3	2	2	57557771--57557774	Novel
LSAMP	chr3	2	2	116131055--116131058	Novel
LSAMP	chr3	2	2	116096640--116096648	Novel
TRNT1	chr3	2	2	3179637--3179641	Novel
LSAMP	chr3	2	2	116073715--116073724	Novel
LSAMP	chr3	2	2	116122598--116122605	Novel
LSAMP	chr3	2	2	116101850--116101852	Novel
LSAMP	chr3	2	2	115993809--115993816	Novel
PDZRN3	chr3	2	2	73573239--73573244	Novel
WNT5A	chr3	2	2	55501393--55501400	Novel
LSAMP	chr3	2	2	116047634--116047638	Novel
CHDH	chr3	2	2	53868060--53868062	Novel
IL17RB	chr3	2	2	53895182--53895186	Novel
PPARG	chr3	2	2	12368998--12369003	Novel
RBM6	chr3	2	2	50096823--50096827	Novel
WNT5A	chr3	2	2	55502668--55502670	Novel
MITF	chr3	2	2	69999794--69999799	Novel
WNT5A	chr3	2	2	55503523--55503525	Novel
MITF	chr3	2	2	69999602--69999614	Novel
RPL15	chr3	2	2	23961408--23961413	Novel
VGLL4	chr3	2	2	11692192--11692200	Novel
VGLL4	chr3	2	2	11621852--11621857	Novel
PHLDB2	chr3	2	2	111665296--111665301	Novel
VGLL4	chr3	2	2	11700135--11700139	Novel
BAP1	chr3	2	2	52435996--52436003	Novel
TAMM41	chr3	2	2	11834090--11834092	Novel
FHIT	chr3	2	2	60890155--60890163	Novel
MITF	chr3	2	2	69996808--69996813	Novel
BBX	chr3	2	2	107404308--107404310	Novel
FHIT	chr3	2	2	61141866--61141870	Novel
FHIT	chr3	2	2	60767970--60767977	Novel
LINC00882	chr3	2	2	106912524--106912526	Novel
MITF	chr3	2	2	69931955--69931957	Novel
BSN	chr3	2	2	49708588--49708591	Novel
RBMS3	chr3	2	2	29756004--29756006	Novel
RBM6	chr3	2	2	50005707--50005711	Novel
DAG1	chr3	2	2	49571876--49571881	Novel
CD47	chr3	2	2	107773532--107773538	Novel
CD47	chr3	2	2	107784123--107784125	Novel
ABHD6	chr3	2	2	58242072--58242081	Novel
MITF	chr3	2	2	70000219--70000224	Novel
ATP6V1A	chr3	2	2	113468122--113468129	Novel
ATP6V1A	chr3	2	2	113497740--113497744	Novel
PBRM1	chr3	2	2	52642648--52642655	Novel
CMTM6	chr3	2	2	32523929--32523932	Novel
NAA50	chr3	2	2	113440698--113440701	Novel
ZBTB20	chr3	2	2	114040826--114040830	Novel
PBRM1	chr3	2	2	52690944--52690947	Novel
GRM7	chr3	2	2	7725622--7725626	Novel
THUMPD3-AS1	chr3	2	2	9434653--9434656	Novel
ATP6V1A	chr3	2	2	113497837--113497842	Novel
KIAA1407	chr3	2	2	113760268--113760272	Novel
FHIT	chr3	2	2	59881449--59881453	Novel
CFAP44	chr3	2	2	113033730--113033733	Novel
NAA50	chr3	2	2	113438037--113438039	Novel
ABHD10	chr3	2	2	111710873--111710877	Novel
CMTM6	chr3	2	2	32525017--32525021	Novel
ATG7	chr3	2	2	11561648--11561654	Novel
NLGN1	chr3	1	2	173638615--173638617	Novel
OSBPL10	chr3	1	2	31899493--31899495	Novel
GOLGA4	chr3	1	2	37347999--37348001	Novel
LRRFIP2	chr3	1	2	37216567--37216569	Novel
GOLGA4	chr3	1	2	37309472--37309474	Novel
GOLGA4	chr3	1	2	37320260--37320262	Novel
LRRFIP2	chr3	1	2	37200691--37200693	Novel
LRRFIP2	chr3	1	2	37146360--37146362	Novel
NLGN1	chr3	1	2	173670571--173670573	Novel
NLGN1	chr3	1	2	173673524--173673526	Novel
NLGN1	chr3	1	2	173674827--173674829	Novel
CNOT10	chr3	1	2	32744773--32744775	Novel
NLGN1	chr3	1	2	173685341--173685343	Novel
NLGN1	chr3	1	2	173688927--173688929	Novel
NLGN1	chr3	1	2	173690621--173690623	Novel
NLGN1	chr3	1	2	173669249--173669251	Novel
GLB1	chr3	1	2	33062602--33062604	Novel
NLGN1	chr3	1	2	173772942--173772944	Novel
NLGN1	chr3	1	2	173740087--173740089	Novel
NLGN1	chr3	1	2	173746395--173746397	Novel
NAALADL2	chr3	1	2	174825304--174825306	Novel
NLGN1	chr3	1	2	173711562--173711564	Novel
OSBPL10	chr3	1	2	31909560--31909562	Novel
NLGN1	chr3	1	2	173701471--173701473	Novel
NLGN1	chr3	1	2	173702180--173702182	Novel
GLB1	chr3	1	2	33066127--33066129	Novel
UBP1	chr3	1	2	33461121--33461123	Novel
UBP1	chr3	1	2	33436498--33436500	Novel
FBXL2	chr3	1	2	33422064--33422066	Novel
CLASP2	chr3	1	2	33619057--33619059	Novel
EPM2AIP1	chr3	1	2	37031948--37031950	Novel
NLGN1	chr3	1	2	173654711--173654713	Novel
NLGN1	chr3	1	2	173659967--173659969	Novel
PDCD6IP	chr3	1	2	33842672--33842674	Novel
CLASP2	chr3	1	2	33615916--33615918	Novel
CLASP2	chr3	1	2	33587402--33587404	Novel
FBXL2	chr3	1	2	33370302--33370304	Novel
FBXL2	chr3	1	2	33382952--33382954	Novel
LRRFIP2	chr3	1	2	37141928--37141930	Novel
NLGN1	chr3	1	2	173359805--173359807	Novel
NLGN1	chr3	1	2	173346893--173346895	Novel
NLGN1	chr3	1	2	173342638--173342640	Novel
NLGN1	chr3	1	2	173341149--173341151	Novel
C3orf18	chr3	1	2	50595947--50595949	Novel
RBM5	chr3	1	2	50137713--50137715	Novel
PBRM1	chr3	1	2	52581674--52581676	Novel
NLGN1	chr3	1	2	173324958--173324960	Novel
PBRM1	chr3	1	2	52583500--52583502	Novel
PBRM1	chr3	1	2	52593542--52593544	Novel
PBRM1	chr3	1	2	52615516--52615518	Novel
NLGN1	chr3	1	2	173315537--173315539	Novel
NLGN1	chr3	1	2	173333544--173333546	Novel
NLGN1	chr3	1	2	173333653--173333655	Novel
RBM6	chr3	1	2	50049281--50049283	Novel
USP4	chr3	1	2	49315579--49315581	Novel
QRICH1	chr3	1	2	49113965--49113967	Novel
NLGN1	chr3	1	2	173402621--173402623	Novel
RHOA	chr3	1	2	49397054--49397056	Novel
RHOA	chr3	1	2	49397662--49397664	Novel
RHOA	chr3	1	2	49398800--49398802	Novel
QRICH1	chr3	1	2	49067802--49067804	Novel
NLGN1	chr3	1	2	173420583--173420585	Novel
RBM6	chr3	1	2	50045790--50045792	Novel
RBM6	chr3	1	2	50049247--50049249	Novel
RBM6	chr3	1	2	49999592--49999594	Novel
NLGN1	chr3	1	2	173391997--173391999	Novel
RBM6	chr3	1	2	50016871--50016873	Novel
TKT	chr3	1	2	53271548--53271550	Novel
TKT	chr3	1	2	53273695--53273697	Novel
DCP1A	chr3	1	2	53321073--53321075	Novel
DCP1A	chr3	1	2	53361003--53361005	Novel
RFT1	chr3	1	2	53154549--53154551	Novel
FNDC3B	chr3	1	2	172020812--172020814	Novel
FNDC3B	chr3	1	2	172085074--172085076	Novel
FNDC3B	chr3	1	2	172115599--172115601	Novel
SFMBT1	chr3	1	2	52962624--52962626	Novel
FNDC3B	chr3	1	2	172097865--172097867	Novel
NLGN1	chr3	1	2	173145647--173145649	Novel
PBRM1	chr3	1	2	52702808--52702810	Novel
PBRM1	chr3	1	2	52714186--52714188	Novel
NLGN1	chr3	1	2	173157084--173157086	Novel
NLGN1	chr3	1	2	173279707--173279709	Novel
NLGN1	chr3	1	2	173257607--173257609	Novel
GNL3	chr3	1	2	52725718--52725720	Novel
NLGN1	chr3	1	2	173236369--173236371	Novel
GLT8D1	chr3	1	2	52737452--52737454	Novel
NEK4	chr3	1	2	52745580--52745582	Novel
NLGN1	chr3	1	2	173135230--173135232	Novel
ENTPD3-AS1	chr3	1	2	40473877--40473879	Novel
CTNNB1	chr3	1	2	41259093--41259095	Novel
CTNNB1	chr3	1	2	41259730--41259732	Novel
CTNNB1	chr3	1	2	41260556--41260558	Novel
CTNNB1	chr3	1	2	41261301--41261303	Novel
CTNNB1	chr3	1	2	41271367--41271369	Novel
OXSR1	chr3	1	2	38296143--38296145	Novel
EXOG	chr3	1	2	38539107--38539109	Novel
NKTR	chr3	1	2	42688450--42688452	Novel
NLGN1	chr3	1	2	173597915--173597917	Novel
NKTR	chr3	1	2	42681176--42681178	Novel
NLGN1	chr3	1	2	173586689--173586691	Novel
CTNNB1	chr3	1	2	41275071--41275073	Novel
CTNNB1	chr3	1	2	41281085--41281087	Novel
CTNNB1	chr3	1	2	41281676--41281678	Novel
TRAK1	chr3	1	2	42199753--42199755	Novel
CTDSPL	chr3	1	2	37943622--37943624	Novel
GOLGA4	chr3	1	2	37373551--37373553	Novel
CTDSPL	chr3	1	2	37943149--37943151	Novel
CTDSPL	chr3	1	2	38022620--38022622	Novel
CTDSPL	chr3	1	2	38024049--38024051	Novel
CTDSPL	chr3	1	2	38025453--38025455	Novel
GOLGA4	chr3	1	2	37353244--37353246	Novel
GOLGA4	chr3	1	2	37368862--37368864	Novel
NLGN1	chr3	1	2	173632419--173632421	Novel
NLGN1	chr3	1	2	173632284--173632286	Novel
NLGN1	chr3	1	2	173629223--173629225	Novel
NLGN1	chr3	1	2	173617439--173617441	Novel
OXSR1	chr3	1	2	38255667--38255669	Novel
NLGN1	chr3	1	2	173556897--173556899	Novel
SMARCC1	chr3	1	2	47662793--47662795	Novel
MAP4	chr3	1	2	47900110--47900112	Novel
SACM1L	chr3	1	2	45771853--45771855	Novel
LRRC2	chr3	1	2	46588137--46588139	Novel
SETD2	chr3	1	2	47121447--47121449	Novel
SETD2	chr3	1	2	47153239--47153241	Novel
SETD2	chr3	1	2	47175766--47175768	Novel
ELP6	chr3	1	2	47550048--47550050	Novel
NLGN1	chr3	1	2	173508482--173508484	Novel
NLGN1	chr3	1	2	173471285--173471287	Novel
SACM1L	chr3	1	2	45757278--45757280	Novel
MAP4	chr3	1	2	47958454--47958456	Novel
ZNF197	chr3	1	2	44674318--44674320	Novel
ANO10	chr3	1	2	43457525--43457527	Novel
ANO10	chr3	1	2	43601413--43601415	Novel
TGM4	chr3	1	2	44955027--44955029	Novel
ZDHHC3	chr3	1	2	44958322--44958324	Novel
HIGD1A	chr3	1	2	42825567--42825569	Novel
LIMD1	chr3	1	2	45697957--45697959	Novel
SACM1L	chr3	1	2	45736761--45736763	Novel
EAF1	chr3	1	2	15483733--15483735	Novel
IL1RAP	chr3	1	2	190267505--190267507	Novel
LPP	chr3	1	2	188595323--188595325	Novel
LPP	chr3	1	2	188593309--188593311	Novel
HACL1	chr3	1	2	15619003--15619005	Novel
SH3BP5-AS1	chr3	1	2	15303211--15303213	Novel
SH3BP5-AS1	chr3	1	2	15297084--15297086	Novel
IL1RAP	chr3	1	2	190367298--190367300	Novel
ANKRD28	chr3	1	2	15836638--15836640	Novel
ANKRD28	chr3	1	2	15806051--15806053	Novel
ANKRD28	chr3	1	2	15821531--15821533	Novel
ANKRD28	chr3	1	2	15823980--15823982	Novel
LPP	chr3	1	2	188233875--188233877	Novel
ANKRD28	chr3	1	2	15838150--15838152	Novel
LPP	chr3	1	2	188072782--188072784	Novel
ANKRD28	chr3	1	2	15748767--15748769	Novel
ANKRD28	chr3	1	2	15710521--15710523	Novel
IQSEC1	chr3	1	2	12941954--12941956	Novel
TAMM41	chr3	1	2	11873755--11873757	Novel
TSEN2	chr3	1	2	12549208--12549210	Novel
CCDC50	chr3	1	2	191081401--191081403	Novel
CCDC50	chr3	1	2	191079386--191079388	Novel
TAMM41	chr3	1	2	11842027--11842029	Novel
CHCHD4	chr3	1	2	14153993--14153995	Novel
SLC6A6	chr3	1	2	14449617--14449619	Novel
SLC6A6	chr3	1	2	14497476--14497478	Novel
FGD5-AS1	chr3	1	2	14984619--14984621	Novel
CCDC50	chr3	1	2	191097941--191097943	Novel
OPA1	chr3	1	2	193345126--193345128	Novel
VGLL4	chr3	1	2	11692215--11692217	Novel
UTS2B	chr3	1	2	191048095--191048097	Novel
CAPN7	chr3	1	2	15249723--15249725	Novel
FGD5-AS1	chr3	1	2	14985499--14985501	Novel
NR2C2	chr3	1	2	15087736--15087738	Novel
IGF2BP2	chr3	1	2	185529650--185529652	Novel
IGF2BP2	chr3	1	2	185532626--185532628	Novel
RFTN1	chr3	1	2	16549115--16549117	Novel
OXNAD1	chr3	1	2	16323882--16323884	Novel
RFTN1	chr3	1	2	16448959--16448961	Novel
RFTN1	chr3	1	2	16522506--16522508	Novel
C3orf70	chr3	1	2	184812452--184812454	Novel
IGF2BP2	chr3	1	2	185523557--185523559	Novel
IGF2BP2	chr3	1	2	185430261--185430263	Novel
LPP	chr3	1	2	187984342--187984344	Novel
LPP	chr3	1	2	187931765--187931767	Novel
ANKRD28	chr3	1	2	15838546--15838548	Novel
LPP	chr3	1	2	188020692--188020694	Novel
LPP	chr3	1	2	188015849--188015851	Novel
LPP	chr3	1	2	188012214--188012216	Novel
ANKRD28	chr3	1	2	15845934--15845936	Novel
LPP	chr3	1	2	188005758--188005760	Novel
ANKRD28	chr3	1	2	15852208--15852210	Novel
ETV5	chr3	1	2	185823162--185823164	Novel
EIF4A2	chr3	1	2	186505156--186505158	Novel
EIF4A2	chr3	1	2	186503604--186503606	Novel
DGKG	chr3	1	2	185866812--185866814	Novel
ETV5	chr3	1	2	185765286--185765288	Novel
ETV5	chr3	1	2	185764151--185764153	Novel
LOC344887	chr3	1	2	185697650--185697652	Novel
ST6GAL1	chr3	1	2	186682071--186682073	Novel
EIF4A2	chr3	1	2	186507480--186507482	Novel
EIF4A2	chr3	1	2	186506689--186506691	Novel
DLG1	chr3	1	2	196829767--196829769	Novel
DLG1	chr3	1	2	196770966--196770968	Novel
SUMF1	chr3	1	2	4464963--4464965	Novel
DLG1	chr3	1	2	196859165--196859167	Novel
UBXN7	chr3	1	2	196118853--196118855	Novel
RNF168	chr3	1	2	196212360--196212362	Novel
ARL8B	chr3	1	2	5181672--5181674	Novel
ARL8B	chr3	1	2	5220708--5220710	Novel
ITPR1	chr3	1	2	4746763--4746765	Novel
SUMF1	chr3	1	2	4478284--4478286	Novel
BHLHE40	chr3	1	2	5025514--5025516	Novel
CNTN4	chr3	1	2	2451433--2451435	Novel
CHL1	chr3	1	2	400657--400659	Novel
CRBN	chr3	1	2	3196744--3196746	Novel
LRCH3	chr3	1	2	197518966--197518968	Novel
FAM157A	chr3	1	2	197903780--197903782	Novel
IQCG	chr3	1	2	197683509--197683511	Novel
LRCH3	chr3	1	2	197523716--197523718	Novel
CHL1	chr3	1	2	357558--357560	Novel
CHL1	chr3	1	2	392686--392688	Novel
DLG1	chr3	1	2	196906944--196906946	Novel
DLG1	chr3	1	2	196934990--196934992	Novel
DLG1	chr3	1	2	196977450--196977452	Novel
DLG1	chr3	1	2	196982657--196982659	Novel
ATG7	chr3	1	2	11516510--11516512	Novel
ATG7	chr3	1	2	11457239--11457241	Novel
ATG7	chr3	1	2	11575013--11575015	Novel
ARPC4-TTLL3	chr3	1	2	9868415--9868417	Novel
MTMR14	chr3	1	2	9707264--9707266	Novel
BRK1	chr3	1	2	10158102--10158104	Novel
VHL	chr3	1	2	10193099--10193101	Novel
TATDN2	chr3	1	2	10303047--10303049	Novel
OPA1	chr3	1	2	193357733--193357735	Novel
ATP13A3	chr3	1	2	194186537--194186539	Novel
ATP13A3	chr3	1	2	194125436--194125438	Novel
OPA1	chr3	1	2	193358849--193358851	Novel
VGLL4	chr3	1	2	11620698--11620700	Novel
ACAP2	chr3	1	2	195121374--195121376	Novel
ACAP2	chr3	1	2	195084646--195084648	Novel
ACAP2	chr3	1	2	194999231--194999233	Novel
ACAP2	chr3	1	2	194998456--194998458	Novel
EDEM1	chr3	1	2	5260045--5260047	Novel
PPP1R2	chr3	1	2	195246720--195246722	Novel
ARL8B	chr3	1	2	5221087--5221089	Novel
ARL8B	chr3	1	2	5221112--5221114	Novel
ARL8B	chr3	1	2	5221688--5221690	Novel
EDEM1	chr3	1	2	5232214--5232216	Novel
LINC00969	chr3	1	2	195416054--195416056	Novel
SDHAP2	chr3	1	2	195412353--195412355	Novel
PPP1R2	chr3	1	2	195265918--195265920	Novel
SETD5	chr3	1	2	9499431--9499433	Novel
THUMPD3-AS1	chr3	1	2	9435570--9435572	Novel
SETD5	chr3	1	2	9488709--9488711	Novel
SETD5	chr3	1	2	9518143--9518145	Novel
THUMPD3	chr3	1	2	9418888--9418890	Novel
RAD18	chr3	1	2	8947918--8947920	Novel
THUMPD3	chr3	1	2	9405488--9405490	Novel
RBMS3	chr3	1	2	29513698--29513700	Novel
RBMS3	chr3	1	2	29482867--29482869	Novel
RBMS3	chr3	1	2	29542329--29542331	Novel
SLC4A7	chr3	1	2	27478130--27478132	Novel
SLC4A7	chr3	1	2	27501049--27501051	Novel
CMC1	chr3	1	2	28299983--28299985	Novel
LINC00693	chr3	1	2	28727875--28727877	Novel
RBMS3	chr3	1	2	29677540--29677542	Novel
RBMS3	chr3	1	2	29668786--29668788	Novel
RBMS3	chr3	1	2	29677557--29677559	Novel
RBMS3	chr3	1	2	29648757--29648759	Novel
SLC4A7	chr3	1	2	27415808--27415810	Novel
NGLY1	chr3	1	2	25791443--25791445	Novel
NEK10	chr3	1	2	27383808--27383810	Novel
SLC4A7	chr3	1	2	27431379--27431381	Novel
SLC4A7	chr3	1	2	27440499--27440501	Novel
TBL1XR1	chr3	1	2	176741890--176741892	Novel
TBL1XR1	chr3	1	2	176747922--176747924	Novel
TOP2B	chr3	1	2	25694899--25694901	Novel
NGLY1	chr3	1	2	25790392--25790394	Novel
NAALADL2	chr3	1	2	175078615--175078617	Novel
RBMS3	chr3	1	2	30046019--30046021	Novel
TGFBR2	chr3	1	2	30655024--30655026	Novel
TGFBR2	chr3	1	2	30706762--30706764	Novel
RBMS3	chr3	1	2	29846426--29846428	Novel
NLGN1	chr3	1	2	173825816--173825818	Novel
TGFBR2	chr3	1	2	30733919--30733921	Novel
NLGN1	chr3	1	2	173794979--173794981	Novel
OSBPL10	chr3	1	2	31765050--31765052	Novel
NLGN1	chr3	1	2	173782431--173782433	Novel
RBMS3	chr3	1	2	29726299--29726301	Novel
RBMS3	chr3	1	2	29820762--29820764	Novel
NLGN1	chr3	1	2	173990398--173990400	Novel
NLGN1	chr3	1	2	173925006--173925008	Novel
RBMS3	chr3	1	2	29830487--29830489	Novel
NLGN1	chr3	1	2	173899578--173899580	Novel
NLGN1	chr3	1	2	173888021--173888023	Novel
NLGN1	chr3	1	2	173908793--173908795	Novel
TBC1D5	chr3	1	2	17449790--17449792	Novel
MCF2L2	chr3	1	2	183034160--183034162	Novel
MCCC1	chr3	1	2	182788024--182788026	Novel
PARL	chr3	1	2	183582692--183582694	Novel
YEATS2	chr3	1	2	183529338--183529340	Novel
TBC1D5	chr3	1	2	17448138--17448140	Novel
YEATS2	chr3	1	2	183425271--183425273	Novel
KLHL24	chr3	1	2	183381388--183381390	Novel
TBC1D5	chr3	1	2	17698331--17698333	Novel
SOX2-OT	chr3	1	2	180994777--180994779	Novel
TBC1D5	chr3	1	2	17720574--17720576	Novel
FXR1	chr3	1	2	180660358--180660360	Novel
ATP11B	chr3	1	2	182578861--182578863	Novel
TBC1D5	chr3	1	2	17624002--17624004	Novel
ATP11B	chr3	1	2	182626626--182626628	Novel
TBC1D5	chr3	1	2	17632160--17632162	Novel
VPS8	chr3	1	2	184588998--184589000	Novel
TBC1D5	chr3	1	2	17293119--17293121	Novel
VPS8	chr3	1	2	184548260--184548262	Novel
VPS8	chr3	1	2	184679512--184679514	Novel
VPS8	chr3	1	2	184646809--184646811	Novel
EIF4G1	chr3	1	2	184037217--184037219	Novel
EIF2B5	chr3	1	2	183861682--183861684	Novel
PARL	chr3	1	2	183596580--183596582	Novel
PARL	chr3	1	2	183588069--183588071	Novel
TBC1D5	chr3	1	2	17760792--17760794	Novel
TBL1XR1	chr3	1	2	176902593--176902595	Novel
NKIRAS1	chr3	1	2	23951355--23951357	Novel
RPL15	chr3	1	2	23961120--23961122	Novel
NR1D2	chr3	1	2	24020187--24020189	Novel
PIK3CA	chr3	1	2	178876164--178876166	Novel
ZMAT3	chr3	1	2	178739830--178739832	Novel
UBE2E2	chr3	1	2	23297913--23297915	Novel
UBE2E1	chr3	1	2	23870119--23870121	Novel
TOP2B	chr3	1	2	25689108--25689110	Novel
TBL1XR1	chr3	1	2	176804460--176804462	Novel
TBL1XR1	chr3	1	2	176776374--176776376	Novel
NR1D2	chr3	1	2	24021135--24021137	Novel
RARB	chr3	1	2	25636329--25636331	Novel
PIK3CA	chr3	1	2	178878967--178878969	Novel
TOP2B	chr3	1	2	25678192--25678194	Novel
SATB1	chr3	1	2	18463342--18463344	Novel
MRPL47	chr3	1	2	179316966--179316968	Novel
GNB4	chr3	1	2	179132471--179132473	Novel
RAB5A	chr3	1	2	19993701--19993703	Novel
RAB5A	chr3	1	2	19999689--19999691	Novel
KAT2B	chr3	1	2	20159835--20159837	Novel
USP13	chr3	1	2	179481984--179481986	Novel
TBC1D5	chr3	1	2	17779886--17779888	Novel
PIK3CA	chr3	1	2	178908438--178908440	Novel
ZNF639	chr3	1	2	179052394--179052396	Novel
PIK3CA	chr3	1	2	178914053--178914055	Novel
MFN1	chr3	1	2	179093318--179093320	Novel
MFN1	chr3	1	2	179089498--179089500	Novel
MFN1	chr3	1	2	179068454--179068456	Novel
SGOL1	chr3	1	2	20205248--20205250	Novel
ST3GAL6	chr3	1	2	98459085--98459087	Novel
MRPL3	chr3	1	2	131185533--131185535	Novel
ATP2C1	chr3	1	2	130724803--130724805	Novel
CPOX	chr3	1	2	98308361--98308363	Novel
CRYBG3	chr3	1	2	97662957--97662959	Novel
CLDND1	chr3	1	2	98235364--98235366	Novel
ST3GAL6	chr3	1	2	98457131--98457133	Novel
PIK3R4	chr3	1	2	130449561--130449563	Novel
ATP2C1	chr3	1	2	130677873--130677875	Novel
ST3GAL6	chr3	1	2	98468914--98468916	Novel
ST3GAL6	chr3	1	2	98469188--98469190	Novel
ST3GAL6	chr3	1	2	98479815--98479817	Novel
ATP2C1	chr3	1	2	130722728--130722730	Novel
PROS1	chr3	1	2	93645570--93645572	Novel
CGGBP1	chr3	1	2	88166704--88166706	Novel
DNAJC13	chr3	1	2	132145928--132145930	Novel
DNAJC13	chr3	1	2	132137109--132137111	Novel
ARL13B	chr3	1	2	93699570--93699572	Novel
MRPL3	chr3	1	2	131204138--131204140	Novel
DNAJC13	chr3	1	2	132201004--132201006	Novel
DNAJC13	chr3	1	2	132215256--132215258	Novel
DNAJC13	chr3	1	2	132201721--132201723	Novel
VGLL3	chr3	1	2	86992178--86992180	Novel
LINC00506	chr3	1	2	87157584--87157586	Novel
CRYBG3	chr3	1	2	97609030--97609032	Novel
CRYBG3	chr3	1	2	97573435--97573437	Novel
CRYBG3	chr3	1	2	97589415--97589417	Novel
CRYBG3	chr3	1	2	97648118--97648120	Novel
ARL13B	chr3	1	2	93699603--93699605	Novel
ARL13B	chr3	1	2	93745393--93745395	Novel
ARL13B	chr3	1	2	93769712--93769714	Novel
ZBTB11	chr3	1	2	101384473--101384475	Novel
SENP7	chr3	1	2	101099496--101099498	Novel
SENP7	chr3	1	2	101128073--101128075	Novel
SENP7	chr3	1	2	101132573--101132575	Novel
SENP7	chr3	1	2	101136324--101136326	Novel
PCNP	chr3	1	2	101311751--101311753	Novel
CEP97	chr3	1	2	101449799--101449801	Novel
SENP7	chr3	1	2	101075157--101075159	Novel
SENP7	chr3	1	2	101050315--101050317	Novel
SENP7	chr3	1	2	101080063--101080065	Novel
SENP7	chr3	1	2	101082347--101082349	Novel
ALCAM	chr3	1	2	105201649--105201651	Novel
NFKBIZ	chr3	1	2	101575651--101575653	Novel
NFKBIZ	chr3	1	2	101579025--101579027	Novel
NFKBIZ	chr3	1	2	101579642--101579644	Novel
ALCAM	chr3	1	2	105227755--105227757	Novel
ALCAM	chr3	1	2	105264140--105264142	Novel
ALCAM	chr3	1	2	105264292--105264294	Novel
RAB7A	chr3	1	2	128463730--128463732	Novel
ABI3BP	chr3	1	2	100475829--100475831	Novel
TMCC1	chr3	1	2	129512016--129512018	Novel
TMCC1	chr3	1	2	129575083--129575085	Novel
TMCC1	chr3	1	2	129544723--129544725	Novel
TMCC1	chr3	1	2	129519011--129519013	Novel
TMCC1	chr3	1	2	129584432--129584434	Novel
TMCC1	chr3	1	2	129432649--129432651	Novel
RPL32P3	chr3	1	2	129106954--129106956	Novel
PIK3R4	chr3	1	2	130430064--130430066	Novel
ST3GAL6	chr3	1	2	98480453--98480455	Novel
ST3GAL6	chr3	1	2	98481452--98481454	Novel
DCBLD2	chr3	1	2	98514951--98514953	Novel
TMCC1-AS1	chr3	1	2	129627263--129627265	Novel
MIR548G	chr3	1	2	99497469--99497471	Novel
DCBLD2	chr3	1	2	98535495--98535497	Novel
MIR548G	chr3	1	2	99648357--99648359	Novel
TBC1D23	chr3	1	2	100023488--100023490	Novel
TBC1D23	chr3	1	2	100030163--100030165	Novel
CNBP	chr3	1	2	128893508--128893510	Novel
STAG1	chr3	1	2	136375477--136375479	Novel
STAG1	chr3	1	2	136397843--136397845	Novel
STAG1	chr3	1	2	136171975--136171977	Novel
STAG1	chr3	1	2	136142410--136142412	Novel
STAG1	chr3	1	2	136125592--136125594	Novel
MSL2	chr3	1	2	135868440--135868442	Novel
NCK1	chr3	1	2	136593654--136593656	Novel
STAG1	chr3	1	2	136416435--136416437	Novel
PPP2R3A	chr3	1	2	135722526--135722528	Novel
PPP2R3A	chr3	1	2	135832649--135832651	Novel
PIK3CB	chr3	1	2	138462008--138462010	Novel
ARMC8	chr3	1	2	137971074--137971076	Novel
DZIP1L	chr3	1	2	137825725--137825727	Novel
CLDN18	chr3	1	2	137740714--137740716	Novel
PIK3CB	chr3	1	2	138390154--138390156	Novel
PIK3CB	chr3	1	2	138420786--138420788	Novel
MRAS	chr3	1	2	138090665--138090667	Novel
CDV3	chr3	1	2	133305355--133305357	Novel
GBE1	chr3	1	2	81638663--81638665	Novel
CDV3	chr3	1	2	133306663--133306665	Novel
GBE1	chr3	1	2	81558794--81558796	Novel
CDV3	chr3	1	2	133295216--133295218	Novel
GBE1	chr3	1	2	81646633--81646635	Novel
ROBO1	chr3	1	2	79030965--79030967	Novel
GBE1	chr3	1	2	81539028--81539030	Novel
DNAJC13	chr3	1	2	132221089--132221091	Novel
NPHP3-ACAD11	chr3	1	2	132387007--132387009	Novel
SRPRB	chr3	1	2	133537656--133537658	Novel
RYK	chr3	1	2	133942462--133942464	Novel
RYK	chr3	1	2	133920376--133920378	Novel
AMOTL2	chr3	1	2	134089351--134089353	Novel
ROBO1	chr3	1	2	78987173--78987175	Novel
ROBO1	chr3	1	2	78928793--78928795	Novel
ROBO1	chr3	1	2	78783761--78783763	Novel
ROBO1	chr3	1	2	79009376--79009378	Novel
ROBO2	chr3	1	2	77309739--77309741	Novel
ROBO2	chr3	1	2	77313019--77313021	Novel
ROBO2	chr3	1	2	77451220--77451222	Novel
ROBO1	chr3	1	2	78647100--78647102	Novel
GSK3B	chr3	1	2	119691132--119691134	Novel
ZBTB20	chr3	1	2	114119958--114119960	Novel
ZBTB20	chr3	1	2	114124857--114124859	Novel
ZBTB20	chr3	1	2	114203957--114203959	Novel
ZBTB20	chr3	1	2	114263813--114263815	Novel
ZBTB20	chr3	1	2	114423240--114423242	Novel
GSK3B	chr3	1	2	119657484--119657486	Novel
GSK3B	chr3	1	2	119653110--119653112	Novel
GSK3B	chr3	1	2	119614975--119614977	Novel
FSTL1	chr3	1	2	120113611--120113613	Novel
LRRC58	chr3	1	2	120048332--120048334	Novel
GSK3B	chr3	1	2	119612732--119612734	Novel
ZBTB20	chr3	1	2	114577372--114577374	Novel
ZBTB20	chr3	1	2	114489303--114489305	Novel
ZBTB20	chr3	1	2	114566137--114566139	Novel
ZBTB20	chr3	1	2	114569229--114569231	Novel
ZBTB20	chr3	1	2	114774810--114774812	Novel
ZBTB20	chr3	1	2	114787087--114787089	Novel
ZBTB20	chr3	1	2	114795444--114795446	Novel
GSK3B	chr3	1	2	119601534--119601536	Novel
QTRTD1	chr3	1	2	113797490--113797492	Novel
POLQ	chr3	1	2	121201378--121201380	Novel
ATP6V1A	chr3	1	2	113498616--113498618	Novel
QTRTD1	chr3	1	2	113786967--113786969	Novel
ZBTB20	chr3	1	2	114036974--114036976	Novel
ZBTB20	chr3	1	2	114056873--114056875	Novel
ZBTB20	chr3	1	2	114074013--114074015	Novel
POLQ	chr3	1	2	121238539--121238541	Novel
ATP6V1A	chr3	1	2	113478134--113478136	Novel
FSTL1	chr3	1	2	120162456--120162458	Novel
ZBTB20	chr3	1	2	114102993--114102995	Novel
FSTL1	chr3	1	2	120159620--120159622	Novel
FSTL1	chr3	1	2	120145201--120145203	Novel
FSTL1	chr3	1	2	120115634--120115636	Novel
ZBTB20	chr3	1	2	114090780--114090782	Novel
NDUFB4	chr3	1	2	120316910--120316912	Novel
IGSF11	chr3	1	2	118686836--118686838	Novel
LSAMP	chr3	1	2	116092068--116092070	Novel
IGSF11	chr3	1	2	118691672--118691674	Novel
IGSF11	chr3	1	2	118689664--118689666	Novel
LSAMP	chr3	1	2	116073533--116073535	Novel
LSAMP	chr3	1	2	116033878--116033880	Novel
TMEM39A	chr3	1	2	119156376--119156378	Novel
LSAMP	chr3	1	2	116009618--116009620	Novel
LSAMP	chr3	1	2	116014277--116014279	Novel
LSAMP	chr3	1	2	116029759--116029761	Novel
LSAMP	chr3	1	2	116038849--116038851	Novel
LSAMP	chr3	1	2	116053067--116053069	Novel
LSAMP	chr3	1	2	116130643--116130645	Novel
LSAMP	chr3	1	2	116115897--116115899	Novel
LSAMP	chr3	1	2	116117466--116117468	Novel
IGSF11	chr3	1	2	118641818--118641820	Novel
LSAMP	chr3	1	2	116143854--116143856	Novel
LSAMP	chr3	1	2	116157992--116157994	Novel
IGSF11	chr3	1	2	118665065--118665067	Novel
IGSF11	chr3	1	2	118683762--118683764	Novel
IGSF11	chr3	1	2	118676257--118676259	Novel
LSAMP	chr3	1	2	115834965--115834967	Novel
LSAMP	chr3	1	2	115726515--115726517	Novel
LSAMP	chr3	1	2	115741343--115741345	Novel
LSAMP	chr3	1	2	115857670--115857672	Novel
LSAMP	chr3	1	2	115900540--115900542	Novel
LSAMP	chr3	1	2	115617463--115617465	Novel
ZBTB20	chr3	1	2	114822279--114822281	Novel
ZBTB20	chr3	1	2	114859212--114859214	Novel
LSAMP	chr3	1	2	115521648--115521650	Novel
LSAMP	chr3	1	2	115529085--115529087	Novel
LSAMP	chr3	1	2	115637520--115637522	Novel
LSAMP	chr3	1	2	116002152--116002154	Novel
POGLUT1	chr3	1	2	119194825--119194827	Novel
TMEM39A	chr3	1	2	119177962--119177964	Novel
TIMMDC1	chr3	1	2	119222593--119222595	Novel
LSAMP	chr3	1	2	115910798--115910800	Novel
LSAMP	chr3	1	2	115942866--115942868	Novel
LSAMP	chr3	1	2	115983390--115983392	Novel
TIMMDC1	chr3	1	2	119242811--119242813	Novel
NAA50	chr3	1	2	113448392--113448394	Novel
SEC22A	chr3	1	2	122983342--122983344	Novel
HACD2	chr3	1	2	123238412--123238414	Novel
HACD2	chr3	1	2	123230212--123230214	Novel
HACD2	chr3	1	2	123226235--123226237	Novel
HACD2	chr3	1	2	123242167--123242169	Novel
PDIA5	chr3	1	2	122862942--122862944	Novel
LINC00882	chr3	1	2	106841533--106841535	Novel
LINC00882	chr3	1	2	106913388--106913390	Novel
LINC00883	chr3	1	2	106970487--106970489	Novel
MYLK	chr3	1	2	123391076--123391078	Novel
PARP14	chr3	1	2	122448296--122448298	Novel
HACD2	chr3	1	2	123247864--123247866	Novel
IFT57	chr3	1	2	107885316--107885318	Novel
BBX	chr3	1	2	107529368--107529370	Novel
PARP14	chr3	1	2	122441794--122441796	Novel
KIAA1524	chr3	1	2	108299283--108299285	Novel
BBX	chr3	1	2	107469393--107469395	Novel
BBX	chr3	1	2	107475345--107475347	Novel
BBX	chr3	1	2	107526595--107526597	Novel
BBX	chr3	1	2	107527407--107527409	Novel
TXNRD3NB	chr3	1	2	126302899--126302901	Novel
ZXDC	chr3	1	2	126179111--126179113	Novel
CBLB	chr3	1	2	105470230--105470232	Novel
CBLB	chr3	1	2	105455868--105455870	Novel
CBLB	chr3	1	2	105456396--105456398	Novel
PLXNA1	chr3	1	2	126754058--126754060	Novel
CBLB	chr3	1	2	105566236--105566238	Novel
CHCHD6	chr3	1	2	126541571--126541573	Novel
CHCHD6	chr3	1	2	126459661--126459663	Novel
ZNF148	chr3	1	2	125074571--125074573	Novel
ZNF148	chr3	1	2	125046998--125047000	Novel
CBLB	chr3	1	2	105566803--105566805	Novel
ZNF148	chr3	1	2	124960050--124960052	Novel
ZNF148	chr3	1	2	124949580--124949582	Novel
SNX4	chr3	1	2	125188174--125188176	Novel
GTPBP8	chr3	1	2	112720123--112720125	Novel
IQCB1	chr3	1	2	121516299--121516301	Novel
SLC9C1	chr3	1	2	111915810--111915812	Novel
ATG3	chr3	1	2	112261682--112261684	Novel
CCDC80	chr3	1	2	112334547--112334549	Novel
BOC	chr3	1	2	112961564--112961566	Novel
CFAP44	chr3	1	2	113052803--113052805	Novel
PHLDB2	chr3	1	2	111658068--111658070	Novel
KPNA1	chr3	1	2	122207929--122207931	Novel
PHLDB2	chr3	1	2	111656645--111656647	Novel
ABHD10	chr3	1	2	111710677--111710679	Novel
IQCB1	chr3	1	2	121552491--121552493	Novel
KIAA2018	chr3	1	2	113371327--113371329	Novel
SPICE1	chr3	1	2	113163875--113163877	Novel
SPICE1	chr3	1	2	113223962--113223964	Novel
KIAA2018	chr3	1	2	113373689--113373691	Novel
GOLGB1	chr3	1	2	121433339--121433341	Novel
LINC00488	chr3	1	2	108899150--108899152	Novel
PVRL3	chr3	1	2	110901501--110901503	Novel
DTX3L	chr3	1	2	122292665--122292667	Novel
DZIP3	chr3	1	2	108355578--108355580	Novel
PARP14	chr3	1	2	122437405--122437407	Novel
DZIP3	chr3	1	2	108373558--108373560	Novel
PARP9	chr3	1	2	122257505--122257507	Novel
KPNA1	chr3	1	2	122224889--122224891	Novel
CCDC66	chr3	1	2	56620557--56620559	Novel
PTPRG	chr3	1	2	62280358--62280360	Novel
PTPRG	chr3	1	2	61813336--61813338	Novel
PTPRG	chr3	1	2	61861300--61861302	Novel
PTPRG	chr3	1	2	61904036--61904038	Novel
PTPRG	chr3	1	2	62120943--62120945	Novel
PTPRG	chr3	1	2	62194191--62194193	Novel
PTPRG	chr3	1	2	62274347--62274349	Novel
PTPRG-AS1	chr3	1	2	62282324--62282326	Novel
ATXN7	chr3	1	2	63916208--63916210	Novel
ATXN7	chr3	1	2	63974523--63974525	Novel
PSMD6	chr3	1	2	64007487--64007489	Novel
GFM1	chr3	1	2	158362769--158362771	Novel
PTPRG	chr3	1	2	61618005--61618007	Novel
PTPRG	chr3	1	2	61752290--61752292	Novel
PTPRG	chr3	1	2	61764830--61764832	Novel
GFM1	chr3	1	2	158383744--158383746	Novel
RSRC1	chr3	1	2	158238499--158238501	Novel
PTPRG	chr3	1	2	61796938--61796940	Novel
MAGI1	chr3	1	2	65803720--65803722	Novel
LINC00886	chr3	1	2	156533246--156533248	Novel
SSR3	chr3	1	2	156258837--156258839	Novel
VEPH1	chr3	1	2	156978487--156978489	Novel
VEPH1	chr3	1	2	157076243--157076245	Novel
VEPH1	chr3	1	2	157074982--157074984	Novel
VEPH1	chr3	1	2	157070421--157070423	Novel
VEPH1	chr3	1	2	157008446--157008448	Novel
KPNA4	chr3	1	2	160217275--160217277	Novel
FHIT	chr3	1	2	61078918--61078920	Novel
SMC4	chr3	1	2	160141668--160141670	Novel
FHIT	chr3	1	2	60620027--60620029	Novel
FHIT	chr3	1	2	60511892--60511894	Novel
FHIT	chr3	1	2	60572363--60572365	Novel
FHIT	chr3	1	2	60995872--60995874	Novel
FHIT	chr3	1	2	61013236--61013238	Novel
IQCJ-SCHIP1	chr3	1	2	159546658--159546660	Novel
SMC4	chr3	1	2	160131241--160131243	Novel
PTPRG	chr3	1	2	61617516--61617518	Novel
SUCLG2	chr3	1	2	67702586--67702588	Novel
SUCLG2	chr3	1	2	67594214--67594216	Novel
SUCLG2	chr3	1	2	67659099--67659101	Novel
SUCLG2-AS1	chr3	1	2	67816294--67816296	Novel
SUCLG2	chr3	1	2	67537992--67537994	Novel
SUCLG2	chr3	1	2	67526422--67526424	Novel
SUCLG2	chr3	1	2	67562990--67562992	Novel
FRMD4B	chr3	1	2	69297407--69297409	Novel
TMF1	chr3	1	2	69090072--69090074	Novel
ARL6IP5	chr3	1	2	69154737--69154739	Novel
ARHGEF26	chr3	1	2	153968771--153968773	Novel
RAP2B	chr3	1	2	152886934--152886936	Novel
SUCLG2-AS1	chr3	1	2	67941581--67941583	Novel
SUCLG2-AS1	chr3	1	2	67868631--67868633	Novel
DHX36	chr3	1	2	154034600--154034602	Novel
C3orf33	chr3	1	2	155515863--155515865	Novel
PLCH1	chr3	1	2	155297699--155297701	Novel
MME	chr3	1	2	154899246--154899248	Novel
GMPS	chr3	1	2	155650070--155650072	Novel
GMPS	chr3	1	2	155644805--155644807	Novel
SLC33A1	chr3	1	2	155545486--155545488	Novel
LRIG1	chr3	1	2	66486215--66486217	Novel
LRIG1	chr3	1	2	66541073--66541075	Novel
SUCLG2	chr3	1	2	67490439--67490441	Novel
SUCLG2	chr3	1	2	67525436--67525438	Novel
MAGI1	chr3	1	2	66003798--66003800	Novel
SLC25A26	chr3	1	2	66273047--66273049	Novel
SLC25A26	chr3	1	2	66312118--66312120	Novel
SLC25A26	chr3	1	2	66359819--66359821	Novel
TNIK	chr3	1	2	171052666--171052668	Novel
APPL1	chr3	1	2	57274171--57274173	Novel
PDE12	chr3	1	2	57546046--57546048	Novel
TNIK	chr3	1	2	171060298--171060300	Novel
TNIK	chr3	1	2	171040629--171040631	Novel
ARF4	chr3	1	2	57557877--57557879	Novel
DENND6A	chr3	1	2	57645923--57645925	Novel
ARHGEF3	chr3	1	2	56853543--56853545	Novel
TNIK	chr3	1	2	171069540--171069542	Novel
TNIK	chr3	1	2	170912140--170912142	Novel
TNIK	chr3	1	2	170926885--170926887	Novel
TNIK	chr3	1	2	170991801--170991803	Novel
TNIK	chr3	1	2	170908420--170908422	Novel
SLMAP	chr3	1	2	57837086--57837088	Novel
TNIK	chr3	1	2	170903003--170903005	Novel
SLMAP	chr3	1	2	57792531--57792533	Novel
TNIK	chr3	1	2	171007709--171007711	Novel
FNDC3B	chr3	1	2	171862796--171862798	Novel
FAM208A	chr3	1	2	56673438--56673440	Novel
FAM208A	chr3	1	2	56687479--56687481	Novel
FAM208A	chr3	1	2	56655863--56655865	Novel
FNDC3B	chr3	1	2	171862508--171862510	Novel
FAM208A	chr3	1	2	56700180--56700182	Novel
FNDC3B	chr3	1	2	171775484--171775486	Novel
FNDC3B	chr3	1	2	171768498--171768500	Novel
PLD1	chr3	1	2	171417410--171417412	Novel
PLD1	chr3	1	2	171394802--171394804	Novel
FAM208A	chr3	1	2	56693006--56693008	Novel
FNDC3B	chr3	1	2	171775710--171775712	Novel
BCHE	chr3	1	2	165533039--165533041	Novel
BCHE	chr3	1	2	165512551--165512553	Novel
LOC101243545	chr3	1	2	161147167--161147169	Novel
FHIT	chr3	1	2	59938805--59938807	Novel
FHIT	chr3	1	2	60008612--60008614	Novel
FHIT	chr3	1	2	60050950--60050952	Novel
PDCD10	chr3	1	2	167416349--167416351	Novel
PDCD10	chr3	1	2	167448001--167448003	Novel
FHIT	chr3	1	2	59884194--59884196	Novel
FHIT	chr3	1	2	60242028--60242030	Novel
PDCD10	chr3	1	2	167406664--167406666	Novel
FHIT	chr3	1	2	60462937--60462939	Novel
FHIT	chr3	1	2	60369999--60370001	Novel
FHIT	chr3	1	2	60392974--60392976	Novel
FHIT	chr3	1	2	60393584--60393586	Novel
FHIT	chr3	1	2	60341217--60341219	Novel
FHIT	chr3	1	2	60299966--60299968	Novel
FHIT	chr3	1	2	60246080--60246082	Novel
FHIT	chr3	1	2	60319290--60319292	Novel
FHIT	chr3	1	2	60339867--60339869	Novel
PRKCI	chr3	1	2	170008319--170008321	Novel
PRKCI	chr3	1	2	170023724--170023726	Novel
PHC3	chr3	1	2	169866536--169866538	Novel
PHC3	chr3	1	2	169850984--169850986	Novel
PHC3	chr3	1	2	169842889--169842891	Novel
TNIK	chr3	1	2	170856950--170856952	Novel
EIF5A2	chr3	1	2	170607461--170607463	Novel
MYNN	chr3	1	2	169495275--169495277	Novel
EGFEM1P	chr3	1	2	168254915--168254917	Novel
GOLIM4	chr3	1	2	167778943--167778945	Novel
PHC3	chr3	1	2	169833667--169833669	Novel
PHC3	chr3	1	2	169813814--169813816	Novel
PHC3	chr3	1	2	169806819--169806821	Novel
SEC62	chr3	1	2	169695253--169695255	Novel
C3orf67	chr3	1	2	58949454--58949456	Novel
PLSCR2	chr3	1	2	146183366--146183368	Novel
PDZRN3	chr3	1	2	73649484--73649486	Novel
PLSCR1	chr3	1	2	146243183--146243185	Novel
PLSCR4	chr3	1	2	145952191--145952193	Novel
PDZRN3	chr3	1	2	73646903--73646905	Novel
PLOD2	chr3	1	2	145875884--145875886	Novel
PLOD2	chr3	1	2	145804189--145804191	Novel
SLC9A9	chr3	1	2	143379265--143379267	Novel
AGTR1	chr3	1	2	148431117--148431119	Novel
HLTF	chr3	1	2	148772486--148772488	Novel
HPS3	chr3	1	2	148858160--148858162	Novel
PLSCR1	chr3	1	2	146257569--146257571	Novel
PDZRN3	chr3	1	2	73501020--73501022	Novel
PDZRN3	chr3	1	2	73553940--73553942	Novel
HPS3	chr3	1	2	148886831--148886833	Novel
PDZRN3	chr3	1	2	73642880--73642882	Novel
PDZRN3	chr3	1	2	73645407--73645409	Novel
PLSCR1	chr3	1	2	146251164--146251166	Novel
PLSCR1	chr3	1	2	146251075--146251077	Novel
PDZRN3	chr3	1	2	73628979--73628981	Novel
PDZRN3	chr3	1	2	73642250--73642252	Novel
SLC25A36	chr3	1	2	140687618--140687620	Novel
RASA2	chr3	1	2	141224627--141224629	Novel
LOC100507291	chr3	1	2	139187516--139187518	Novel
LOC100507291	chr3	1	2	139159840--139159842	Novel
LOC100507291	chr3	1	2	139159673--139159675	Novel
LOC100507291	chr3	1	2	139118765--139118767	Novel
SLC25A36	chr3	1	2	140669781--140669783	Novel
XRN1	chr3	1	2	142118084--142118086	Novel
XRN1	chr3	1	2	142138177--142138179	Novel
XRN1	chr3	1	2	142094841--142094843	Novel
TRPC1	chr3	1	2	142454633--142454635	Novel
U2SURP	chr3	1	2	142743663--142743665	Novel
TRPC1	chr3	1	2	142516030--142516032	Novel
RASA2	chr3	1	2	141288943--141288945	Novel
RASA2	chr3	1	2	141318083--141318085	Novel
RASA2	chr3	1	2	141278254--141278256	Novel
RASA2	chr3	1	2	141226136--141226138	Novel
XRN1	chr3	1	2	142029608--142029610	Novel
TFDP2	chr3	1	2	141754876--141754878	Novel
MBNL1	chr3	1	2	152105820--152105822	Novel
MITF	chr3	1	2	70001296--70001298	Novel
MBNL1	chr3	1	2	152160977--152160979	Novel
MITF	chr3	1	2	69999953--69999955	Novel
MBNL1	chr3	1	2	152105030--152105032	Novel
MBNL1	chr3	1	2	152085791--152085793	Novel
MBNL1	chr3	1	2	152080057--152080059	Novel
MBNL1	chr3	1	2	152182439--152182441	Novel
MITF	chr3	1	2	69858777--69858779	Novel
MITF	chr3	1	2	69915795--69915797	Novel
MITF	chr3	1	2	69986415--69986417	Novel
MITF	chr3	1	2	69999778--69999780	Novel
MBNL1	chr3	1	2	152050499--152050501	Novel
MBNL1	chr3	1	2	152062045--152062047	Novel
MBNL1	chr3	1	2	152064679--152064681	Novel
MBNL1	chr3	1	2	152038472--152038474	Novel
MBNL1	chr3	1	2	152033673--152033675	Novel
MBNL1	chr3	1	2	152074653--152074655	Novel
RAP2B	chr3	1	2	152883403--152883405	Novel
RAP2B	chr3	1	2	152883489--152883491	Novel
FRMD4B	chr3	1	2	69412152--69412154	Novel
RAP2B	chr3	1	2	152886815--152886817	Novel
FRMD4B	chr3	1	2	69431889--69431891	Novel
RAP2B	chr3	1	2	152881922--152881924	Novel
MITF	chr3	1	2	69818883--69818885	Novel
RAP2B	chr3	1	2	152881946--152881948	Novel
PPP4R2	chr3	1	2	73108371--73108373	Novel
PPP4R2	chr3	1	2	73076818--73076820	Novel
PPP4R2	chr3	1	2	73107598--73107600	Novel
RNF13	chr3	1	2	149608648--149608650	Novel
RNF13	chr3	1	2	149575411--149575413	Novel
RNF13	chr3	1	2	149574241--149574243	Novel
PFN2	chr3	1	2	149687846--149687848	Novel
SERP1	chr3	1	2	150261557--150261559	Novel
PPP4R2	chr3	1	2	73065901--73065903	Novel
CP	chr3	1	2	148897509--148897511	Novel
WWTR1	chr3	1	2	149282651--149282653	Novel
PDZRN3	chr3	1	2	73483080--73483082	Novel
WWTR1	chr3	1	2	149254545--149254547	Novel
MITF	chr3	1	2	70010712--70010714	Novel
MITF	chr3	1	2	70003245--70003247	Novel
MITF	chr3	1	2	70014387--70014389	Novel
MITF	chr3	1	2	70014497--70014499	Novel
MITF	chr3	1	2	70015354--70015356	Novel
MITF	chr3	1	2	70015611--70015613	Novel
MBNL1	chr3	1	2	152030821--152030823	Novel
MBNL1	chr3	1	2	152027054--152027056	Novel
RYBP	chr3	1	2	72469444--72469446	Novel
SHQ1	chr3	1	2	72874512--72874514	Novel
PPP4R2	chr3	1	2	73052269--73052271	Novel
MITF	chr3	1	2	70016417--70016419	Novel
MBNL1	chr3	1	2	152007355--152007357	Novel
MAP4	chr3	13	3	47921167--47921180	Novel
VEPH1	chr3	11	3	157030270--157030283	Novel
GFM1	chr3	11	3	158409707--158409712	Novel
COPB2	chr3	11	3	139093142--139093155	Novel
DCBLD2	chr3	11	3	98579297--98579304	Novel
MBNL1	chr3	10	3	151987507--151987520	Novel
LSAMP	chr3	9	3	115986464--115986474	Novel
CNBP	chr3	9	3	128888282--128888287	Novel
NLGN1	chr3	7	3	173625167--173625174	Novel
NLGN1	chr3	6	3	173380495--173380498	Novel
THUMPD3-AS1	chr3	6	3	9437723--9437726	Novel
LSAMP	chr3	6	3	115992913--115992919	Novel
TMCC1	chr3	6	3	129459159--129459165	Novel
ALCAM	chr3	6	3	105294755--105294759	Novel
PLD1	chr3	5	3	171485806--171485819	Novel
RFTN1	chr3	5	3	16551072--16551078	Novel
APOD	chr3	5	3	195304882--195304890	Novel
SLC25A36	chr3	5	3	140696302--140696308	Novel
ST3GAL6	chr3	5	3	98452905--98452908	Novel
EIF2A	chr3	5	3	150289887--150289892	Novel
ACAP2	chr3	5	3	194996451--194996454	Novel
ZBTB20	chr3	5	3	114049635--114049641	Novel
KPNA4	chr3	5	3	160232800--160232807	Novel
FHIT	chr3	5	3	60886323--60886329	Novel
ARL6IP5	chr3	5	3	69147902--69147907	Novel
VPS8	chr3	5	3	184537496--184537501	Novel
ST3GAL6-AS1	chr3	4	3	98450018--98450023	Novel
SLC35A5	chr3	4	3	112297708--112297712	Novel
CD47	chr3	4	3	107776439--107776444	Novel
BBX	chr3	4	3	107440669--107440673	Novel
ACAP2	chr3	4	3	194999351--194999359	Novel
LOC344887	chr3	4	3	185679096--185679102	Novel
ABCC5	chr3	4	3	183645252--183645256	Novel
NLGN1	chr3	4	3	173970931--173970936	Novel
ACAP2	chr3	4	3	195063012--195063016	Novel
ARMC8	chr3	4	3	137966785--137966789	Novel
RSRC1	chr3	4	3	157929612--157929616	Novel
KPNA4	chr3	4	3	160232791--160232797	Novel
PLXNA1	chr3	4	3	126756099--126756106	Novel
NLGN1	chr3	4	3	173610581--173610586	Novel
TNIK	chr3	4	3	170866941--170866945	Novel
TNIK	chr3	4	3	170982871--170982874	Novel
PRKCI	chr3	4	3	170001463--170001467	Novel
ULK4	chr3	4	3	41338409--41338417	Novel
STT3B	chr3	4	3	31587785--31587790	Novel
TMEM43	chr3	4	3	14168402--14168406	Novel
NR2C2	chr3	4	3	15015288--15015293	Novel
CADM2	chr3	4	3	85391799--85391802	Novel
ROBO2	chr3	4	3	77313199--77313202	Novel
DHFRL1	chr3	4	3	93779930--93779934	Novel
CGGBP1	chr3	4	3	88169958--88169962	Novel
NLGN1	chr3	3	3	173544289--173544294	Novel
TBL1XR1	chr3	3	3	176867656--176867663	Novel
NPHP3-ACAD11	chr3	3	3	132394258--132394263	Novel
MITF	chr3	3	3	70016615--70016619	Novel
LSAMP	chr3	3	3	115899224--115899235	Novel
TBL1XR1	chr3	3	3	176751878--176751886	Novel
IFT122	chr3	3	3	129174744--129174757	Novel
RYK	chr3	3	3	133960256--133960262	Novel
NLGN1	chr3	3	3	173699038--173699041	Novel
NLGN1	chr3	3	3	173794779--173794783	Novel
NLGN1	chr3	3	3	173897716--173897720	Novel
ARL6IP5	chr3	3	3	69154406--69154411	Novel
THRB	chr3	3	3	24217510--24217514	Novel
TGFBR2	chr3	3	3	30706577--30706582	Novel
MBNL1	chr3	3	3	152180929--152180942	Novel
GSK3B	chr3	3	3	119769001--119769005	Novel
UBE2E2	chr3	3	3	23480092--23480097	Novel
TMCC1	chr3	3	3	129383942--129383946	Novel
LOC101243545	chr3	3	3	161147151--161147154	Novel
UQCRC1	chr3	3	3	48642533--48642538	Novel
FHIT	chr3	3	3	60645181--60645190	Novel
PPP1R2	chr3	3	3	195241812--195241820	Novel
ULK4	chr3	3	3	41584891--41584898	Novel
CHL1	chr3	3	3	449342--449347	Novel
LPP	chr3	3	3	188593932--188593937	Novel
SLC9C1	chr3	3	3	111926521--111926526	Novel
ATP13A3	chr3	3	3	194146513--194146519	Novel
TRAK1	chr3	3	3	42265270--42265276	Novel
TBC1D23	chr3	3	3	100043164--100043169	Novel
PDE12	chr3	3	3	57546634--57546638	Novel
CHL1	chr3	3	3	341309--341316	Novel
ROBO1	chr3	3	3	78721408--78721412	Novel
EIF4G1	chr3	3	3	184042576--184042579	Novel
GNB4	chr3	3	3	179119236--179119245	Novel
SENP2	chr3	3	3	185330304--185330309	Novel
NAA50	chr3	3	3	113441375--113441382	Novel
PBRM1	chr3	3	3	52581204--52581208	Novel
MAP4	chr3	2	3	47961406--47961415	Novel
WDR82	chr3	2	3	52289704--52289710	Novel
LARS2	chr3	2	3	45470581--45470587	Novel
RSRC1	chr3	2	3	158225160--158225166	Novel
MBNL1	chr3	2	3	152035638--152035642	Novel
ATR	chr3	2	3	142236748--142236752	Novel
XRN1	chr3	2	3	142165388--142165393	Novel
GK5	chr3	2	3	141904254--141904258	Novel
MBNL1	chr3	2	3	152038291--152038296	Novel
GK5	chr3	2	3	141900071--141900075	Novel
TFDP2	chr3	2	3	141703915--141703918	Novel
CTNNB1	chr3	2	3	41269346--41269351	Novel
WWTR1	chr3	2	3	149300524--149300530	Novel
EPM2AIP1	chr3	2	3	37031942--37031950	Novel
ULK4	chr3	2	3	41658092--41658098	Novel
CCNL1	chr3	2	3	156871808--156871813	Novel
PDCD6IP	chr3	2	3	33868573--33868576	Novel
KIF15	chr3	2	3	44845889--44845892	Novel
ZBTB38	chr3	2	3	141163115--141163119	Novel
LPP	chr3	2	3	188363036--188363047	Novel
IL1RAP	chr3	2	3	190245677--190245682	Novel
LPP	chr3	2	3	188286963--188286968	Novel
CCDC50	chr3	2	3	191086410--191086416	Novel
CCDC50	chr3	2	3	191112261--191112270	Novel
UTS2B	chr3	2	3	190985582--190985587	Novel
KLHL24	chr3	2	3	183399348--183399354	Novel
BRK1	chr3	2	3	10168142--10168148	Novel
TRA2B	chr3	2	3	185651069--185651072	Novel
PIK3CA	chr3	2	3	178876655--178876662	Novel
BRK1	chr3	2	3	10164009--10164015	Novel
ETV5	chr3	2	3	185764460--185764465	Novel
EDEM1	chr3	2	3	5260041--5260054	Novel
BHLHE40	chr3	2	3	5026409--5026414	Novel
PAK2	chr3	2	3	196471507--196471514	Novel
KAT2B	chr3	2	3	20145492--20145501	Novel
UBE2E2	chr3	2	3	23327333--23327341	Novel
RSRC1	chr3	2	3	158214071--158214076	Novel
TGFBR2	chr3	2	3	30713503--30713507	Novel
RSRC1	chr3	2	3	158127517--158127523	Novel
KPNA4	chr3	2	3	160228140--160228145	Novel
RBMS3	chr3	2	3	29327337--29327341	Novel
NR2C2	chr3	2	3	15087980--15087984	Novel
IQSEC1	chr3	2	3	12939116--12939124	Novel
MRPS25	chr3	2	3	15095462--15095465	Novel
ANKRD28	chr3	2	3	15724516--15724521	Novel
NLGN1	chr3	2	3	173601663--173601667	Novel
NLGN1	chr3	2	3	173594540--173594544	Novel
NLGN1	chr3	2	3	173685504--173685509	Novel
ANKRD28	chr3	2	3	15836162--15836169	Novel
ANKRD28	chr3	2	3	15832867--15832872	Novel
TBC1D5	chr3	2	3	17501788--17501793	Novel
TBC1D5	chr3	2	3	17517023--17517026	Novel
ANKRD28	chr3	2	3	15757282--15757288	Novel
NLGN1	chr3	2	3	173441355--173441358	Novel
CBLB	chr3	2	3	105568825--105568829	Novel
PARP14	chr3	2	3	122443155--122443163	Novel
ROBO1	chr3	2	3	78851858--78851871	Novel
ALCAM	chr3	2	3	105096379--105096383	Novel
EAF2	chr3	2	3	121594058--121594062	Novel
LINC01279	chr3	2	3	112320546--112320554	Novel
MITF	chr3	2	3	70005574--70005579	Novel
PLXNA1	chr3	2	3	126707713--126707716	Novel
TMF1	chr3	2	3	69071874--69071878	Novel
DNAJC13	chr3	2	3	132151450--132151453	Novel
CCDC80	chr3	2	3	112359729--112359734	Novel
PPP4R2	chr3	2	3	73105694--73105700	Novel
LSAMP	chr3	2	3	116035004--116035009	Novel
ROBO1	chr3	2	3	78721395--78721405	Novel
ST3GAL6	chr3	2	3	98460222--98460226	Novel
ZBTB20	chr3	2	3	114830876--114830880	Novel
PROS1	chr3	2	3	93682545--93682548	Novel
GBE1	chr3	2	3	81589097--81589102	Novel
PBRM1	chr3	2	3	52641966--52641971	Novel
ZBTB20	chr3	2	3	114511157--114511161	Novel
RABL3	chr3	2	3	120458648--120458653	Novel
GSK3B	chr3	2	3	119752955--119752963	Novel
PDZRN3	chr3	2	3	73643303--73643306	Novel
GSK3B	chr3	2	3	119812665--119812669	Novel
ROBO1	chr3	2	3	78963544--78963548	Novel
ZMAT3	chr3	1	3	178758699--178758702	Novel
NAALADL2	chr3	1	3	175290699--175290702	Novel
TBL1XR1	chr3	1	3	176893855--176893858	Novel
ZBTB20	chr3	1	3	114597428--114597431	Novel
TBL1XR1	chr3	1	3	176739159--176739162	Novel
LSAMP	chr3	1	3	115993812--115993815	Novel
ZBTB20	chr3	1	3	114804499--114804502	Novel
SHQ1	chr3	1	3	72820025--72820028	Novel
NLGN1	chr3	1	3	173396926--173396929	Novel
NLGN1	chr3	1	3	173401059--173401062	Novel
RYBP	chr3	1	3	72424550--72424553	Novel
RYBP	chr3	1	3	72491802--72491805	Novel
PPP4R2	chr3	1	3	73114862--73114865	Novel
PPP4R2	chr3	1	3	73114943--73114946	Novel
PDZRN3	chr3	1	3	73589254--73589257	Novel
PDZRN3	chr3	1	3	73629277--73629280	Novel
NLGN1	chr3	1	3	173145640--173145643	Novel
VPS8	chr3	1	3	184616563--184616566	Novel
PDZRN3	chr3	1	3	73642250--73642253	Novel
NLGN1	chr3	1	3	173203124--173203127	Novel
NLGN1	chr3	1	3	173374890--173374893	Novel
RAF1	chr3	1	3	12689791--12689794	Novel
NLGN1	chr3	1	3	173926460--173926463	Novel
NAALADL2	chr3	1	3	175096980--175096983	Novel
NLGN1	chr3	1	3	173681653--173681656	Novel
LSM3	chr3	1	3	14237456--14237459	Novel
NLGN1	chr3	1	3	173729656--173729659	Novel
NLGN1	chr3	1	3	173753562--173753565	Novel
NLGN1	chr3	1	3	173821726--173821729	Novel
CMSS1	chr3	1	3	99737591--99737594	Novel
ACAP2	chr3	1	3	195062914--195062917	Novel
ACAP2	chr3	1	3	195060850--195060853	Novel
ROBO1	chr3	1	3	79006457--79006460	Novel
ROBO1	chr3	1	3	78941757--78941760	Novel
CMSS1	chr3	1	3	99729565--99729568	Novel
CEP97	chr3	1	3	101449799--101449802	Novel
CBLB	chr3	1	3	105441049--105441052	Novel
THUMPD3-AS1	chr3	1	3	9435571--9435574	Novel
FYTTD1	chr3	1	3	197479738--197479741	Novel
LRCH3	chr3	1	3	197577225--197577228	Novel
SENP5	chr3	1	3	196658090--196658093	Novel
ST3GAL6	chr3	1	3	98459069--98459072	Novel
CHL1	chr3	1	3	287793--287796	Novel
DCBLD2	chr3	1	3	98515892--98515895	Novel
CRYBG3	chr3	1	3	97581622--97581625	Novel
PROS1	chr3	1	3	93687234--93687237	Novel
ARL8B	chr3	1	3	5210989--5210992	Novel
ATP6V1A	chr3	1	3	113530455--113530458	Novel
GRAMD1C	chr3	1	3	113557787--113557790	Novel
ATG7	chr3	1	3	11391031--11391034	Novel
VGLL4	chr3	1	3	11670841--11670844	Novel
TAMM41	chr3	1	3	11842021--11842024	Novel
ST6GAL1	chr3	1	3	186776441--186776444	Novel
LPP	chr3	1	3	188286948--188286951	Novel
LPP	chr3	1	3	188015865--188015868	Novel
LPP	chr3	1	3	187935952--187935955	Novel
EIF4A2	chr3	1	3	186507396--186507399	Novel
EIF4A2	chr3	1	3	186507025--186507028	Novel
ZBTB20	chr3	1	3	114522631--114522634	Novel
ZBTB20	chr3	1	3	114184127--114184130	Novel
ATP11B	chr3	1	3	182636419--182636422	Novel
FXR1	chr3	1	3	180693226--180693229	Novel
GNB4	chr3	1	3	179154341--179154344	Novel
CCDC50	chr3	1	3	191051506--191051509	Novel
CCDC50	chr3	1	3	191106716--191106719	Novel
PVRL3	chr3	1	3	110827070--110827073	Novel
BBX	chr3	1	3	107350938--107350941	Novel
BBX	chr3	1	3	107525179--107525182	Novel
CD200	chr3	1	3	112078110--112078113	Novel
PVRL3	chr3	1	3	110856627--110856630	Novel
IL1RAP	chr3	1	3	190321898--190321901	Novel
IL1RAP	chr3	1	3	190282955--190282958	Novel
CEP70	chr3	1	3	138297717--138297720	Novel
PTPRG	chr3	1	3	61579087--61579090	Novel
ULK4	chr3	1	3	41436925--41436928	Novel
CEP70	chr3	1	3	138272338--138272341	Novel
PTPRG	chr3	1	3	61830918--61830921	Novel
PIK3CB	chr3	1	3	138398590--138398593	Novel
PIK3CB	chr3	1	3	138406070--138406073	Novel
CEP63	chr3	1	3	134257827--134257830	Novel
SRPRB	chr3	1	3	133538765--133538768	Novel
CLDN18	chr3	1	3	137748782--137748785	Novel
ATXN7	chr3	1	3	63898379--63898382	Novel
PLSCR4	chr3	1	3	145957319--145957322	Novel
PLSCR1	chr3	1	3	146238493--146238496	Novel
PLSCR1	chr3	1	3	146237558--146237561	Novel
TM4SF1	chr3	1	3	149087269--149087272	Novel
PIK3CB	chr3	1	3	138453305--138453308	Novel
RNF13	chr3	1	3	149574232--149574235	Novel
OXSR1	chr3	1	3	38207272--38207275	Novel
DNAJC13	chr3	1	3	132183456--132183459	Novel
DNAJC13	chr3	1	3	132223154--132223157	Novel
XYLB	chr3	1	3	38397741--38397744	Novel
MBNL1	chr3	1	3	152092436--152092439	Novel
DNAJC13	chr3	1	3	132155732--132155735	Novel
MBNL1	chr3	1	3	152118590--152118593	Novel
MBNL1	chr3	1	3	152074053--152074056	Novel
WDR48	chr3	1	3	39109480--39109483	Novel
CTNNB1	chr3	1	3	41262830--41262833	Novel
TMEM108	chr3	1	3	132762615--132762618	Novel
CTNNB1	chr3	1	3	41281152--41281155	Novel
PBRM1	chr3	1	3	52682340--52682343	Novel
SETD2	chr3	1	3	47165777--47165780	Novel
MAP4	chr3	1	3	47930008--47930011	Novel
MAP4	chr3	1	3	48055199--48055202	Novel
WNT5A	chr3	1	3	55501399--55501402	Novel
ANO10	chr3	1	3	43577139--43577142	Novel
TCAIM	chr3	1	3	44400964--44400967	Novel
DCP1A	chr3	1	3	53344806--53344809	Novel
TKT	chr3	1	3	53280867--53280870	Novel
QRICH1	chr3	1	3	49113962--49113965	Novel
PRKAR2A	chr3	1	3	48864780--48864783	Novel
RHOA	chr3	1	3	49437320--49437323	Novel
DAG1	chr3	1	3	49564316--49564319	Novel
ZBTB38	chr3	1	3	141164025--141164028	Novel
RASA2	chr3	1	3	141300095--141300098	Novel
FHIT	chr3	1	3	60344398--60344401	Novel
C3orf67	chr3	1	3	58864746--58864749	Novel
XRN1	chr3	1	3	142098785--142098788	Novel
KCTD6	chr3	1	3	58481173--58481176	Novel
FHIT	chr3	1	3	60500612--60500615	Novel
TRAK1	chr3	1	3	42200491--42200494	Novel
SLMAP	chr3	1	3	57794403--57794406	Novel
SLMAP	chr3	1	3	57764001--57764004	Novel
HIGD1A	chr3	1	3	42826702--42826705	Novel
PXK	chr3	1	3	58405978--58405981	Novel
SLMAP	chr3	1	3	57912636--57912639	Novel
LSAMP	chr3	1	3	116009582--116009585	Novel
CLSTN2	chr3	1	3	139732747--139732750	Novel
HSPBAP1	chr3	1	3	122475554--122475557	Novel
EGFEM1P	chr3	1	3	168053943--168053946	Novel
TOP2B	chr3	1	3	25665322--25665325	Novel
TOP2B	chr3	1	3	25680197--25680200	Novel
IGSF11	chr3	1	3	118678903--118678906	Novel
TNIK	chr3	1	3	170949095--170949098	Novel
GSK3B	chr3	1	3	119543330--119543333	Novel
IQCB1	chr3	1	3	121516299--121516302	Novel
MITF	chr3	1	3	69984383--69984386	Novel
TOP2B	chr3	1	3	25689113--25689116	Novel
AZI2	chr3	1	3	28364860--28364863	Novel
CHCHD6	chr3	1	3	126676014--126676017	Novel
RBMS3	chr3	1	3	29438955--29438958	Novel
RBMS3	chr3	1	3	29691770--29691773	Novel
FRMD4B	chr3	1	3	69412154--69412157	Novel
MFSD1	chr3	1	3	158547174--158547177	Novel
ZNF148	chr3	1	3	124978563--124978566	Novel
ANKRD28	chr3	1	3	15838726--15838729	Novel
IGSF11	chr3	1	3	118666752--118666755	Novel
TNIK	chr3	1	3	171052665--171052668	Novel
SATB1	chr3	1	3	18465244--18465247	Novel
TBC1D5	chr3	1	3	17690270--17690273	Novel
GOLGA4	chr3	1	3	37326649--37326652	Novel
ATXN7	chr3	1	3	63926903--63926906	Novel
MLH1	chr3	1	3	37073918--37073921	Novel
CLASP2	chr3	1	3	33546733--33546736	Novel
PRICKLE2	chr3	1	3	64208883--64208886	Novel
ATXN7	chr3	1	3	63968471--63968474	Novel
ATXN7	chr3	1	3	63902556--63902559	Novel
MME	chr3	1	3	154835897--154835900	Novel
RAP2B	chr3	1	3	152886946--152886949	Novel
TMCC1	chr3	1	3	129531784--129531787	Novel
GOLGA4	chr3	1	3	37348710--37348713	Novel
GOLGA4	chr3	1	3	37357696--37357699	Novel
VEPH1	chr3	1	3	157060279--157060282	Novel
CNBP	chr3	1	3	128888897--128888900	Novel
CMTM6	chr3	1	3	32539349--32539352	Novel
TMF1	chr3	1	3	69071377--69071380	Novel
RUVBL1	chr3	1	3	127830075--127830078	Novel
RAB7A	chr3	1	3	128489815--128489818	Novel
EOGT	chr3	1	3	69055784--69055787	Novel
SUCLG2	chr3	1	3	67702587--67702590	Novel
CLASP2	chr3	1	3	33539908--33539911	Novel
UBP1	chr3	1	3	33435695--33435698	Novel
GNB4	chr3	35	4	179114529--179114539	Novel
GSK3B	chr3	25	4	119543190--119543199	Novel
CCDC50	chr3	20	4	191112941--191112949	Novel
GSK3B	chr3	16	4	119543176--119543189	Novel
ATP2C1	chr3	14	4	130671947--130671960	Novel
PARP14	chr3	13	4	122429648--122429662	Novel
ATP2C1	chr3	13	4	130668607--130668614	Novel
LSAMP	chr3	13	4	116014679--116014688	Novel
MITF	chr3	11	4	69999599--69999612	Novel
ST3GAL6	chr3	11	4	98458220--98458229	Novel
ATG7	chr3	11	4	11598808--11598816	Novel
SLC4A7	chr3	11	4	27475722--27475728	Novel
DLG1	chr3	10	4	196770355--196770362	Novel
SMARCC1	chr3	9	4	47754135--47754141	Novel
NLGN1	chr3	9	4	173725760--173725773	Novel
NLGN1	chr3	8	4	173495424--173495438	Novel
NLGN1	chr3	8	4	173579319--173579333	Novel
LRRC58	chr3	8	4	120046597--120046610	Novel
NLGN1	chr3	7	4	173725739--173725748	Novel
TRPC1	chr3	7	4	142448281--142448288	Novel
RAP2B	chr3	7	4	152881924--152881931	Novel
ATP2C1	chr3	7	4	130652110--130652116	Novel
RAB6B	chr3	7	4	133548799--133548804	Novel
DCBLD2	chr3	6	4	98562896--98562907	Novel
TNIK	chr3	6	4	171049804--171049811	Novel
CCDC50	chr3	6	4	191115466--191115476	Novel
NKTR	chr3	6	4	42648543--42648551	Novel
DLG1	chr3	6	4	196952902--196952909	Novel
PPP2R3A	chr3	6	4	135853614--135853620	Novel
MINA	chr3	6	4	97663975--97663982	Novel
NLGN1	chr3	5	4	173920772--173920784	Novel
TM4SF1	chr3	5	4	149095245--149095251	Novel
TNIK	chr3	5	4	170987040--170987048	Novel
GTF2E1	chr3	5	4	120492000--120492004	Novel
EXOG	chr3	5	4	38543876--38543882	Novel
RAD18	chr3	5	4	8954393--8954399	Novel
NLGN1	chr3	5	4	173196711--173196716	Novel
ETV5	chr3	5	4	185764873--185764877	Novel
FNDC3B	chr3	4	4	171813582--171813589	Novel
TNIK	chr3	4	4	171031042--171031056	Novel
ANKRD28	chr3	4	4	15709402--15709408	Novel
ANKRD28	chr3	4	4	15769799--15769808	Novel
CGGBP1	chr3	4	4	88122122--88122129	Novel
MIR548G	chr3	4	4	99517470--99517482	Novel
SLC41A3	chr3	4	4	125725271--125725278	Novel
ST3GAL6	chr3	4	4	98487121--98487128	Novel
PTPRG	chr3	4	4	62010079--62010086	Novel
KCNAB1	chr3	4	4	156256810--156256819	Novel
NLGN1	chr3	4	4	173150783--173150792	Novel
LPP	chr3	4	4	188267184--188267198	Novel
TBC1D5	chr3	4	4	17727954--17727965	Novel
ATG7	chr3	4	4	11366497--11366502	Novel
DLG1	chr3	3	4	196883314--196883322	Novel
RAB7A	chr3	3	4	128495791--128495805	Novel
EXOSC7	chr3	3	4	45044818--45044827	Novel
SLC4A7	chr3	3	4	27502717--27502727	Novel
LRCH3	chr3	3	4	197561435--197561440	Novel
RBMS3	chr3	3	4	29816399--29816403	Novel
LMCD1-AS1	chr3	3	4	8360643--8360649	Novel
RNF13	chr3	3	4	149652157--149652166	Novel
NLGN1	chr3	3	4	173393235--173393249	Novel
SLC4A7	chr3	3	4	27455411--27455420	Novel
NLGN1	chr3	3	4	173783097--173783104	Novel
ROBO2	chr3	3	4	77148007--77148013	Novel
PXK	chr3	3	4	58393262--58393270	Novel
USP4	chr3	3	4	49324271--49324285	Novel
PIK3CB	chr3	3	4	138467030--138467039	Novel
TGFBR2	chr3	3	4	30733401--30733411	Novel
LPP	chr3	3	4	188342567--188342577	Novel
CLASP2	chr3	3	4	33640599--33640608	Novel
SENP5	chr3	3	4	196645854--196645867	Novel
ATP6V1A	chr3	3	4	113468125--113468139	Novel
CTNNB1	chr3	3	4	41280904--41280911	Novel
NLGN1	chr3	3	4	173547284--173547288	Novel
LPP	chr3	3	4	187884607--187884621	Novel
LRRFIP2	chr3	3	4	37180646--37180653	Novel
TNIK	chr3	3	4	171065194--171065208	Novel
LSAMP	chr3	3	4	115862217--115862225	Novel
MITF	chr3	3	4	69925922--69925926	Novel
SETD5	chr3	3	4	9446007--9446012	Novel
DHX36	chr3	3	4	153993767--153993778	Novel
PDZRN3	chr3	3	4	73578037--73578051	Novel
VEPH1	chr3	3	4	157036070--157036077	Novel
PLD1	chr3	2	4	171341787--171341801	Novel
TGFBR2	chr3	2	4	30689055--30689064	Novel
PLD1	chr3	2	4	171407286--171407297	Novel
TNIK	chr3	2	4	171170547--171170561	Novel
SLC9A9	chr3	2	4	143291150--143291159	Novel
GPR160	chr3	2	4	169801441--169801445	Novel
TFDP2	chr3	2	4	141826846--141826851	Novel
TFDP2	chr3	2	4	141769701--141769710	Novel
MME	chr3	2	4	154898906--154898912	Novel
PLOD2	chr3	2	4	145794776--145794781	Novel
SLC9A9	chr3	2	4	143548436--143548440	Novel
PLSCR4	chr3	2	4	145910888--145910895	Novel
FNDC3B	chr3	2	4	171763562--171763571	Novel
ATP1B3	chr3	2	4	141607912--141607922	Novel
IGSF11	chr3	2	4	118748030--118748042	Novel
TBL1XR1	chr3	2	4	176893250--176893256	Novel
TOP2B	chr3	2	4	25694143--25694150	Novel
NAALADL2	chr3	2	4	175217209--175217216	Novel
LSAMP	chr3	2	4	115668245--115668253	Novel
VHL	chr3	2	4	10192569--10192575	Novel
LSAMP	chr3	2	4	116089873--116089879	Novel
ABHD10	chr3	2	4	111702406--111702410	Novel
KIAA2018	chr3	2	4	113369572--113369577	Novel
LSAMP	chr3	2	4	116149713--116149721	Novel
NLGN1	chr3	2	4	173973435--173973449	Novel
NLGN1	chr3	2	4	173798738--173798747	Novel
NAALADL2	chr3	2	4	174891105--174891119	Novel
ABCC5	chr3	2	4	183676840--183676853	Novel
FXR1	chr3	2	4	180688196--180688210	Novel
ATP11B	chr3	2	4	182572281--182572288	Novel
ROBO1	chr3	2	4	79008436--79008442	Novel
ROBO2	chr3	2	4	77223495--77223505	Novel
CBLB	chr3	2	4	105566245--105566259	Novel
BBX	chr3	2	4	107363050--107363060	Novel
DCBLD2	chr3	2	4	98573125--98573130	Novel
RBMS3	chr3	2	4	29367152--29367159	Novel
PARP14	chr3	2	4	122434462--122434476	Novel
PTPRG	chr3	2	4	61655075--61655083	Novel
PDE12	chr3	2	4	57545795--57545801	Novel
ZNF589	chr3	2	4	48299254--48299260	Novel
EDEM1	chr3	2	4	5240347--5240360	Novel
ITGB5	chr3	2	4	124582870--124582883	Novel
[truncated: 636 more rows]

## Sheet: Chr4
GeneName	Chromosome	# supporting reads	splice length	range of supporting reads	Novel or not (*)
SLC7A11	chr4	26	2	139113739--139113745	Novel
G3BP2	chr4	25	2	76568482--76568494	Novel
PCGF3	chr4	17	2	762265--762274	Novel
TRIM2	chr4	16	2	154257273--154257285	Novel
ARHGAP24	chr4	12	2	86686021--86686024	Novel
RCHY1	chr4	10	2	76405737--76405740	Novel
CISD2	chr4	10	2	103809233--103809240	Novel
CFAP97	chr4	10	2	186081820--186081822	Novel
ARHGAP24	chr4	9	2	86673620--86673630	Novel
THAP9-AS1	chr4	9	2	83815428--83815433	Novel
SEC31A	chr4	9	2	83748180--83748183	Novel
RNF150	chr4	8	2	141821974--141821984	Novel
EPHA5	chr4	8	2	66500869--66500871	Novel
RAP1GDS1	chr4	8	2	99291223--99291228	Novel
AFF1	chr4	8	2	88059645--88059652	Novel
UGT8	chr4	8	2	115597818--115597830	Novel
PPP3CA	chr4	8	2	102263680--102263685	Novel
FAM47E	chr4	7	2	77154739--77154751	Novel
MAML3	chr4	7	2	140696645--140696649	Novel
SLC7A11-AS1	chr4	7	2	139094795--139094803	Novel
FIP1L1	chr4	6	2	54301993--54302002	Novel
SNCA	chr4	6	2	90677859--90677864	Novel
LCORL	chr4	6	2	17954476--17954481	Novel
KIT	chr4	6	2	55574065--55574069	Novel
ANK2	chr4	6	2	114004053--114004057	Novel
RUFY3	chr4	6	2	71625089--71625101	Novel
MED28	chr4	6	2	17626082--17626093	Novel
CPEB2	chr4	6	2	15049037--15049041	Novel
SLC7A11-AS1	chr4	6	2	139099294--139099297	Novel
CLCN3	chr4	6	2	170641697--170641709	Novel
FAT1	chr4	6	2	187542163--187542165	Novel
CXCL5	chr4	6	2	74862999--74863007	Novel
ARHGAP10	chr4	5	2	148837618--148837623	Novel
LOC102723704	chr4	5	2	103719436--103719445	Novel
RGS12	chr4	5	2	3413447--3413449	Novel
SH3BP2	chr4	5	2	2827324--2827333	Novel
AFF1	chr4	5	2	87983007--87983011	Novel
ARHGAP24	chr4	5	2	86737721--86737724	Novel
CAMK2D	chr4	5	2	114544895--114544907	Novel
FAM198B	chr4	5	2	159067297--159067307	Novel
HERC5	chr4	5	2	89379201--89379204	Novel
KIAA0232	chr4	5	2	6811371--6811373	Novel
KLHL2	chr4	5	2	166172233--166172239	Novel
UBE2D3	chr4	5	2	103742764--103742773	Novel
MANBA	chr4	5	2	103623845--103623854	Novel
CHIC2	chr4	5	2	54905669--54905671	Novel
UBE2D3	chr4	5	2	103743387--103743392	Novel
KIT	chr4	5	2	55537693--55537696	Novel
LDB2	chr4	5	2	16536278--16536283	Novel
ELMOD2	chr4	5	2	141474050--141474055	Novel
TBC1D19	chr4	5	2	26598084--26598096	Novel
CAMK2D	chr4	5	2	114455628--114455630	Novel
SNCA	chr4	5	2	90725644--90725649	Novel
CAMK2D	chr4	5	2	114514574--114514576	Novel
CPEB2	chr4	5	2	15045094--15045097	Novel
CPEB2	chr4	5	2	15068927--15068930	Novel
DCAF16	chr4	5	2	17802697--17802701	Novel
DHX15	chr4	5	2	24529485--24529489	Novel
ADGRA3	chr4	5	2	22403329--22403332	Novel
PAICS	chr4	5	2	57325845--57325849	Novel
ARHGAP24	chr4	5	2	86658706--86658708	Novel
ANKRD50	chr4	5	2	125629855--125629867	Novel
APBB2	chr4	5	2	41037081--41037083	Novel
H2AFZ	chr4	4	2	100869352--100869358	Novel
RUFY3	chr4	4	2	71588131--71588143	Novel
TRIM2	chr4	4	2	154254412--154254417	Novel
CXCL5	chr4	4	2	74863108--74863111	Novel
USO1	chr4	4	2	76694518--76694522	Novel
SMARCAD1	chr4	4	2	95176734--95176739	Novel
TRIM2	chr4	4	2	154257502--154257510	Novel
ANKRD17	chr4	4	2	74049992--74049995	Novel
PGRMC2	chr4	4	2	129191499--129191506	Novel
DNAJB14	chr4	4	2	100849150--100849154	Novel
DNAJB14	chr4	4	2	100848818--100848820	Novel
EPHA5	chr4	4	2	66336677--66336681	Novel
CLOCK	chr4	4	2	56326247--56326249	Novel
SNCA	chr4	4	2	90709230--90709235	Novel
ARHGAP24	chr4	4	2	86694373--86694377	Novel
CPEB2	chr4	4	2	15008815--15008818	Novel
RAB33B	chr4	4	2	140394163--140394166	Novel
SPATA5	chr4	4	2	123877205--123877209	Novel
CBR4	chr4	4	2	169909469--169909473	Novel
ZGRF1	chr4	4	2	113531746--113531754	Novel
INPP4B	chr4	4	2	143132638--143132642	Novel
BMP2K	chr4	4	2	79741270--79741274	Novel
TADA2B	chr4	4	2	7056357--7056360	Novel
ARHGAP24	chr4	4	2	86789733--86789740	Novel
USP53	chr4	4	2	120136990--120136993	Novel
LEF1	chr4	4	2	109049460--109049464	Novel
ARHGAP24	chr4	4	2	86440709--86440715	Novel
ARHGAP24	chr4	4	2	86516141--86516148	Novel
ANAPC10	chr4	4	2	145936548--145936551	Novel
ANK2	chr4	4	2	113856291--113856303	Novel
CPEB2	chr4	4	2	15023066--15023070	Novel
CLCN3	chr4	4	2	170641677--170641685	Novel
ATP10D	chr4	4	2	47549290--47549295	Novel
GUF1	chr4	4	2	44680536--44680539	Novel
SLC30A9	chr4	4	2	42088908--42088915	Novel
TRAM1L1	chr4	4	2	118005213--118005217	Novel
MSMO1	chr4	4	2	166263472--166263476	Novel
TLR3	chr4	4	2	186997922--186997926	Novel
FAM193A	chr4	4	2	2641777--2641779	Novel
STOX2	chr4	4	2	184849373--184849380	Novel
INPP4B	chr4	4	2	143163778--143163780	Novel
ABCA11P	chr4	4	2	427590--427595	Novel
SCFD2	chr4	4	2	54230898--54230902	Novel
SLC7A11	chr4	4	2	139127117--139127120	Novel
DCUN1D4	chr4	4	2	52781604--52781608	Novel
RAPGEF2	chr4	4	2	160234696--160234699	Novel
TBCK	chr4	4	2	107032154--107032161	Novel
APBB2	chr4	4	2	41202000--41202003	Novel
DDX60L	chr4	4	2	169387217--169387221	Novel
SLC7A11	chr4	4	2	139101983--139101987	Novel
PTPN13	chr4	4	2	87671849--87671852	Novel
NR3C2	chr4	4	2	149027674--149027678	Novel
SEPT11	chr4	4	2	77956960--77956964	Novel
TBC1D14	chr4	4	2	7032627--7032629	Novel
TMEM33	chr4	4	2	41944484--41944488	Novel
KIAA0232	chr4	4	2	6863236--6863239	Novel
CLOCK	chr4	3	2	56299187--56299190	Novel
ANKRD50	chr4	3	2	125617816--125617820	Novel
COPS4	chr4	3	2	83970297--83970305	Novel
HSD17B11	chr4	3	2	88258313--88258317	Novel
LRBA	chr4	3	2	151459106--151459111	Novel
SPATA5	chr4	3	2	124079587--124079590	Novel
ARHGAP24	chr4	3	2	86597327--86597330	Novel
ARHGAP24	chr4	3	2	86712398--86712401	Novel
PPM1K	chr4	3	2	89190590--89190594	Novel
ARHGAP24	chr4	3	2	86749104--86749107	Novel
FAM13A	chr4	3	2	89876491--89876494	Novel
LRBA	chr4	3	2	151603230--151603234	Novel
ARHGAP24	chr4	3	2	86549588--86549593	Novel
ARHGAP24	chr4	3	2	86558127--86558129	Novel
TRIM2	chr4	3	2	154206918--154206930	Novel
USP38	chr4	3	2	144141785--144141794	Novel
G3BP2	chr4	3	2	76569226--76569228	Novel
SNCA	chr4	3	2	90743594--90743598	Novel
NAA15	chr4	3	2	140232522--140232529	Novel
SNCA	chr4	3	2	90738805--90738809	Novel
TRIM2	chr4	3	2	154170870--154170873	Novel
FHDC1	chr4	3	2	153890489--153890492	Novel
SEPT11	chr4	3	2	77956612--77956616	Novel
SCARB2	chr4	3	2	77120009--77120021	Novel
SCARB2	chr4	3	2	77088207--77088211	Novel
USP38	chr4	3	2	144142875--144142879	Novel
SEPT11	chr4	3	2	77875717--77875720	Novel
KIAA1109	chr4	3	2	123157804--123157806	Novel
SDAD1	chr4	3	2	76911427--76911435	Novel
BMP2K	chr4	3	2	79757113--79757117	Novel
SNCA	chr4	3	2	90691626--90691629	Novel
SNCA	chr4	3	2	90694308--90694313	Novel
WDFY3	chr4	3	2	85830182--85830189	Novel
SNCA	chr4	3	2	90668417--90668423	Novel
SEC31A	chr4	3	2	83764825--83764832	Novel
ARFIP1	chr4	3	2	153832688--153832692	Novel
HNRNPD	chr4	3	2	83289581--83289584	Novel
SEC31A	chr4	3	2	83769375--83769378	Novel
TMEM33	chr4	3	2	41953081--41953088	Novel
APBB2	chr4	3	2	41215107--41215114	Novel
CPEB2	chr4	3	2	15020181--15020183	Novel
LINC00504	chr4	3	2	14805456--14805458	Novel
INPP4B	chr4	3	2	143145282--143145285	Novel
INPP4B	chr4	3	2	143166177--143166181	Novel
TMEM33	chr4	3	2	41962183--41962187	Novel
APBB2	chr4	3	2	41010786--41010791	Novel
PDS5A	chr4	3	2	39929902--39929906	Novel
CPEB2	chr4	3	2	15020560--15020567	Novel
SCLT1	chr4	3	2	129877846--129877850	Novel
ANK2	chr4	3	2	113869976--113869980	Novel
SCFD2	chr4	3	2	53954637--53954642	Novel
LOC102723704	chr4	3	2	103717438--103717443	Novel
FIP1L1	chr4	3	2	54309539--54309544	Novel
JADE1	chr4	3	2	129748634--129748636	Novel
SLC7A11-AS1	chr4	3	2	139090373--139090377	Novel
SLC30A9	chr4	3	2	42030659--42030663	Novel
LOC101927179	chr4	3	2	47865424--47865427	Novel
CISD2	chr4	3	2	103809120--103809123	Novel
SGCB	chr4	3	2	52889873--52889877	Novel
CPEB2	chr4	3	2	15046461--15046468	Novel
RPL34	chr4	3	2	109549507--109549512	Novel
KLF3	chr4	3	2	38701079--38701083	Novel
CPEB2	chr4	3	2	15043029--15043036	Novel
PGM2	chr4	3	2	37844177--37844179	Novel
CPEB2	chr4	3	2	15040827--15040832	Novel
METTL14	chr4	3	2	119628390--119628393	Novel
LEF1	chr4	3	2	109076771--109076773	Novel
SEC24B	chr4	3	2	110403094--110403098	Novel
SLC7A11-AS1	chr4	3	2	139089437--139089440	Novel
SLC7A11-AS1	chr4	3	2	139089572--139089576	Novel
INPP4B	chr4	3	2	143024958--143024970	Novel
UBE2K	chr4	3	2	39747218--39747220	Novel
CLCN3	chr4	3	2	170541868--170541872	Novel
MIR1273H	chr4	3	2	39500806--39500813	Novel
CPEB2	chr4	3	2	15028920--15028922	Novel
RBPJ	chr4	3	2	26436339--26436343	Novel
INPP4B	chr4	3	2	143308373--143308378	Novel
LETM1	chr4	3	2	1814174--1814176	Novel
LETM1	chr4	3	2	1813925--1813927	Novel
MOB1B	chr4	3	2	71785162--71785169	Novel
ANKRD37	chr4	3	2	186318923--186318927	Novel
KIAA1109	chr4	3	2	123126669--123126676	Novel
UBA6	chr4	3	2	68483750--68483760	Novel
METAP1	chr4	3	2	99982872--99982879	Novel
EIF4E	chr4	3	2	99810319--99810322	Novel
LCORL	chr4	3	2	17880521--17880524	Novel
SNX25	chr4	3	2	186276807--186276809	Novel
FAT1	chr4	3	2	187510123--187510126	Novel
LAP3	chr4	3	2	17585303--17585306	Novel
BMPR1B	chr4	3	2	95921399--95921404	Novel
CXCL5	chr4	3	2	74861838--74861841	Novel
SLC7A11-AS1	chr4	3	2	139090934--139090940	Novel
CXCL1	chr4	3	2	74736436--74736438	Novel
CXCL5	chr4	3	2	74862850--74862853	Novel
SLC7A11-AS1	chr4	3	2	139090460--139090462	Novel
GALNT7	chr4	3	2	174133885--174133887	Novel
MAEA	chr4	3	2	1333882--1333884	Novel
UNC5C	chr4	3	2	96308623--96308625	Novel
SLC7A11	chr4	3	2	139115679--139115682	Novel
MOB1B	chr4	3	2	71851865--71851869	Novel
MOB1B	chr4	3	2	71849386--71849390	Novel
NFKB1	chr4	3	2	103496595--103496605	Novel
RNF150	chr4	3	2	142049773--142049777	Novel
ADGRA3	chr4	3	2	22411926--22411932	Novel
TENM3	chr4	3	2	183723345--183723350	Novel
MANBA	chr4	3	2	103663067--103663074	Novel
CHIC2	chr4	3	2	54930269--54930271	Novel
DHX15	chr4	3	2	24567053--24567056	Novel
NFKB1	chr4	3	2	103513807--103513810	Novel
LOC101929095	chr4	3	2	15075461--15075464	Novel
TRIM2	chr4	3	2	154258901--154258906	Novel
EVC2	chr4	3	2	5622546--5622549	Novel
HTT	chr4	3	2	3209370--3209374	Novel
SLC7A11	chr4	3	2	139104626--139104630	Novel
PLRG1	chr4	3	2	155462221--155462225	Novel
LAMTOR3	chr4	3	2	100809269--100809273	Novel
EPHA5	chr4	3	2	66189516--66189522	Novel
LCORL	chr4	3	2	17882810--17882814	Novel
WWC2	chr4	3	2	184200894--184200897	Novel
TRAPPC11	chr4	3	2	184585265--184585268	Novel
SPATA5	chr4	2	2	124070530--124070535	Novel
FAM13A	chr4	2	2	89666328--89666335	Novel
CAMK2D	chr4	2	2	114373874--114373878	Novel
ANK2	chr4	2	2	114082862--114082874	Novel
CAMK2D	chr4	2	2	114510720--114510723	Novel
CAMK2D	chr4	2	2	114516598--114516605	Novel
FAM13A	chr4	2	2	89672763--89672765	Novel
CEP170P1	chr4	2	2	119471815--119471827	Novel
MMAA	chr4	2	2	146543025--146543027	Novel
CAMK2D	chr4	2	2	114676356--114676364	Novel
SLC10A7	chr4	2	2	147349708--147349714	Novel
HSD17B11	chr4	2	2	88281364--88281367	Novel
SCOC	chr4	2	2	141303116--141303120	Novel
PRSS12	chr4	2	2	119201531--119201534	Novel
KLHL8	chr4	2	2	88091020--88091028	Novel
PRMT9	chr4	2	2	148593656--148593658	Novel
AFF1	chr4	2	2	88059698--88059701	Novel
HERC3	chr4	2	2	89628593--89628597	Novel
FAM13A-AS1	chr4	2	2	89632984--89632989	Novel
CAMK2D	chr4	2	2	114570525--114570528	Novel
HERC6	chr4	2	2	89363602--89363605	Novel
BMPR1B	chr4	2	2	95823200--95823208	Novel
MANBA	chr4	2	2	103601083--103601091	Novel
BMPR1B	chr4	2	2	95680089--95680091	Novel
BBS7	chr4	2	2	122779539--122779545	Novel
INPP4B	chr4	2	2	143227393--143227400	Novel
INPP4B	chr4	2	2	143191732--143191736	Novel
TET2	chr4	2	2	106070257--106070260	Novel
TET2	chr4	2	2	106159272--106159276	Novel
INPP4B	chr4	2	2	143191774--143191779	Novel
PPA2	chr4	2	2	106342152--106342156	Novel
SPATA5	chr4	2	2	123851783--123851785	Novel
GSTCD	chr4	2	2	106635794--106635803	Novel
UBE2D3	chr4	2	2	103742293--103742297	Novel
SMARCAD1	chr4	2	2	95149935--95149945	Novel
INPP4B	chr4	2	2	143248596--143248603	Novel
KIAA1109	chr4	2	2	123126812--123126817	Novel
SNCA	chr4	2	2	90755298--90755301	Novel
BMPR1B	chr4	2	2	95971625--95971632	Novel
BMPR1B	chr4	2	2	95863698--95863702	Novel
UNC5C	chr4	2	2	96356471--96356474	Novel
INPP4B	chr4	2	2	143317894--143317900	Novel
INPP4B	chr4	2	2	143531933--143531936	Novel
BMPR1B	chr4	2	2	95827559--95827561	Novel
H2AFZ	chr4	2	2	100869399--100869402	Novel
NFKB1	chr4	2	2	103452893--103452898	Novel
INPP4B	chr4	2	2	143284792--143284796	Novel
TSPAN5	chr4	2	2	99558847--99558850	Novel
KIAA1109	chr4	2	2	123122939--123122943	Novel
DNAJB14	chr4	2	2	100817514--100817517	Novel
INPP4B	chr4	2	2	143275220--143275224	Novel
INPP4B	chr4	2	2	143278833--143278837	Novel
LARP7	chr4	2	2	113570638--113570640	Novel
IL15	chr4	2	2	142590925--142590928	Novel
SEC24D	chr4	2	2	119655268--119655272	Novel
INPP4B	chr4	2	2	142949272--142949276	Novel
INPP4B	chr4	2	2	143001304--143001308	Novel
AP1AR	chr4	2	2	113190569--113190573	Novel
ZNF330	chr4	2	2	142147672--142147680	Novel
INPP4B	chr4	2	2	143048626--143048629	Novel
SNCA	chr4	2	2	90722522--90722524	Novel
SEC24D	chr4	2	2	119663336--119663340	Novel
ELOVL6	chr4	2	2	110972510--110972514	Novel
PLA2G12A	chr4	2	2	110641123--110641125	Novel
ANK2	chr4	2	2	113894345--113894357	Novel
ANAPC10	chr4	2	2	145952935--145952939	Novel
ANK2	chr4	2	2	113940366--113940370	Novel
SNCA	chr4	2	2	90685956--90685959	Novel
SNCA	chr4	2	2	90680449--90680455	Novel
SPATA5	chr4	2	2	124032165--124032169	Novel
AIMP1	chr4	2	2	107253771--107253781	Novel
INPP4B	chr4	2	2	143144348--143144359	Novel
SNCA	chr4	2	2	90741176--90741181	Novel
SGMS2	chr4	2	2	108832419--108832421	Novel
GSTCD	chr4	2	2	106670338--106670341	Novel
LOC645513	chr4	2	2	120415800--120415803	Novel
LEF1	chr4	2	2	109079574--109079582	Novel
LOC645513	chr4	2	2	120381361--120381365	Novel
LEF1	chr4	2	2	109010874--109010876	Novel
LEF1	chr4	2	2	109001735--109001738	Novel
USP53	chr4	2	2	120182856--120182863	Novel
SNCA	chr4	2	2	90730674--90730682	Novel
CYP2U1	chr4	2	2	108873110--108873114	Novel
MIR1273H	chr4	2	2	39339075--39339083	Novel
MIR1273H	chr4	2	2	39365890--39365897	Novel
PDS5A	chr4	2	2	39827807--39827814	Novel
PDS5A	chr4	2	2	39864090--39864094	Novel
PALLD	chr4	2	2	169847115--169847120	Novel
PDS5A	chr4	2	2	39826706--39826710	Novel
PDS5A	chr4	2	2	39907628--39907637	Novel
PDS5A	chr4	2	2	39864147--39864149	Novel
UBE2K	chr4	2	2	39782411--39782417	Novel
PCDH7	chr4	2	2	30739172--30739179	Novel
SH3RF1	chr4	2	2	170119505--170119509	Novel
LOC102723778	chr4	2	2	31201797--31201800	Novel
NOCT	chr4	2	2	139945705--139945709	Novel
CBR4	chr4	2	2	169931325--169931332	Novel
SLC7A11-AS1	chr4	2	2	139087993--139087998	Novel
PRIMPOL	chr4	2	2	185583588--185583593	Novel
PCDH7	chr4	2	2	30724771--30724775	Novel
NEK1	chr4	2	2	170473515--170473526	Novel
NEK1	chr4	2	2	170399007--170399012	Novel
KLHL5	chr4	2	2	39047656--39047666	Novel
ELF2	chr4	2	2	139979561--139979570	Novel
ARAP2	chr4	2	2	36230877--36230883	Novel
SLC7A11-AS1	chr4	2	2	139085589--139085593	Novel
RELL1	chr4	2	2	37612863--37612865	Novel
RELL1	chr4	2	2	37612604--37612607	Novel
SLAIN2	chr4	2	2	48371466--48371471	Novel
MSMO1	chr4	2	2	166263131--166263135	Novel
SLAIN2	chr4	2	2	48386192--48386195	Novel
C4orf33	chr4	2	2	130026121--130026133	Novel
FRYL	chr4	2	2	48740833--48740837	Novel
GNPDA2	chr4	2	2	44709581--44709589	Novel
DDX60	chr4	2	2	169176259--169176263	Novel
ATP10D	chr4	2	2	47550661--47550664	Novel
RAPGEF2	chr4	2	2	160279824--160279831	Novel
SCLT1	chr4	2	2	129961758--129961760	Novel
SCLT1	chr4	2	2	129998970--129998976	Novel
SCLT1	chr4	2	2	129944492--129944499	Novel
SCFD2	chr4	2	2	53961578--53961588	Novel
OCIAD1	chr4	2	2	48850662--48850667	Novel
OCIAD1	chr4	2	2	48851632--48851636	Novel
DCUN1D4	chr4	2	2	52780551--52780554	Novel
APBB2	chr4	2	2	41034104--41034108	Novel
DDX60L	chr4	2	2	169376426--169376437	Novel
TMEM33	chr4	2	2	41956520--41956528	Novel
RBM47	chr4	2	2	40426997--40427006	Novel
APBB2	chr4	2	2	40937712--40937715	Novel
APBB2	chr4	2	2	40936559--40936561	Novel
GUF1	chr4	2	2	44681795--44681801	Novel
SLC30A9	chr4	2	2	42032786--42032791	Novel
SLC30A9	chr4	2	2	42009837--42009839	Novel
CPEB2	chr4	2	2	15012204--15012206	Novel
BOD1L1	chr4	2	2	13608050--13608053	Novel
CPEB2	chr4	2	2	15016591--15016594	Novel
SLC7A11	chr4	2	2	139147083--139147090	Novel
RAB28	chr4	2	2	13377394--13377403	Novel
RAB28	chr4	2	2	13434335--13434338	Novel
CPEB2	chr4	2	2	15020390--15020397	Novel
SPCS3	chr4	2	2	177249591--177249603	Novel
CPEB2	chr4	2	2	15031834--15031838	Novel
CPEB2	chr4	2	2	15038135--15038140	Novel
SLC7A11-AS1	chr4	2	2	139092721--139092727	Novel
HTT	chr4	2	2	3134125--3134132	Novel
WWC2	chr4	2	2	184039444--184039447	Novel
SLC7A11-AS1	chr4	2	2	139098625--139098632	Novel
CRMP1	chr4	2	2	5825768--5825774	Novel
EVC2	chr4	2	2	5584845--5584847	Novel
SLC7A11	chr4	2	2	139105790--139105794	Novel
ZNF518B	chr4	2	2	10447379--10447381	Novel
TENM3	chr4	2	2	183397932--183397935	Novel
TENM3	chr4	2	2	183424149--183424153	Novel
WDR1	chr4	2	2	10104915--10104923	Novel
CLCN3	chr4	2	2	170584285--170584297	Novel
RBPJ	chr4	2	2	26326044--26326048	Novel
CLCN3	chr4	2	2	170641593--170641597	Novel
DHX15	chr4	2	2	24562313--24562316	Novel
DHX15	chr4	2	2	24537184--24537188	Novel
RNF4	chr4	2	2	2513414--2513418	Novel
SEPSECS-AS1	chr4	2	2	25165680--25165684	Novel
TBC1D19	chr4	2	2	26602753--26602765	Novel
NEK1	chr4	2	2	170513849--170513859	Novel
SLC7A11	chr4	2	2	139163299--139163301	Novel
SLC7A11	chr4	2	2	139109174--139109178	Novel
CPEB2	chr4	2	2	15070351--15070355	Novel
SLC7A11-AS1	chr4	2	2	139091467--139091474	Novel
SLC7A11-AS1	chr4	2	2	139092374--139092381	Novel
SLC7A11-AS1	chr4	2	2	139091253--139091255	Novel
CPEB2	chr4	2	2	15048322--15048324	Novel
CPEB2	chr4	2	2	15050763--15050768	Novel
CPEB2	chr4	2	2	15049338--15049341	Novel
CPEB2	chr4	2	2	15059342--15059344	Novel
LCORL	chr4	2	2	17950514--17950520	Novel
NCAPG	chr4	2	2	17819929--17819932	Novel
FAM184B	chr4	2	2	17674374--17674378	Novel
FBXL5	chr4	2	2	15623622--15623625	Novel
TAPT1	chr4	2	2	16224482--16224485	Novel
FBXL5	chr4	2	2	15610473--15610475	Novel
CLCN3	chr4	2	2	170643622--170643628	Novel
AADAT	chr4	2	2	170998553--170998555	Novel
CYP4V2	chr4	2	2	187123923--187123927	Novel
SLC7A11	chr4	2	2	139116315--139116318	Novel
FAT1	chr4	2	2	187543027--187543030	Novel
ZNF721	chr4	2	2	476832--476835	Novel
ARFIP1	chr4	2	2	153743604--153743609	Novel
BMP2K	chr4	2	2	79792582--79792587	Novel
BMP2K	chr4	2	2	79811558--79811567	Novel
BMP2K	chr4	2	2	79793371--79793373	Novel
FRAS1	chr4	2	2	79084691--79084694	Novel
WDFY3	chr4	2	2	85724851--85724856	Novel
FBXW7	chr4	2	2	153404551--153404560	Novel
WDFY3	chr4	2	2	85693799--85693801	Novel
WDFY3	chr4	2	2	85841829--85841833	Novel
INTU	chr4	2	2	128606846--128606849	Novel
MAML3	chr4	2	2	141010024--141010027	Novel
SEC31A	chr4	2	2	83795608--83795616	Novel
LOC101928978	chr4	2	2	85004172--85004176	Novel
WDFY3	chr4	2	2	85593895--85593897	Novel
USO1	chr4	2	2	76674589--76674597	Novel
USO1	chr4	2	2	76680349--76680354	Novel
USO1	chr4	2	2	76707609--76707614	Novel
TRIM2	chr4	2	2	154220511--154220521	Novel
G3BP2	chr4	2	2	76568665--76568672	Novel
RCHY1	chr4	2	2	76407543--76407546	Novel
TRIM2	chr4	2	2	154256520--154256526	Novel
GAK	chr4	2	2	903431--903437	Novel
SEPT11	chr4	2	2	77958827--77958832	Novel
LARP1B	chr4	2	2	129131533--129131536	Novel
PGRMC2	chr4	2	2	129191066--129191071	Novel
CNOT6L	chr4	2	2	78700649--78700652	Novel
ARHGAP24	chr4	2	2	86404839--86404846	Novel
ARHGAP24	chr4	2	2	86753450--86753452	Novel
ARHGAP24	chr4	2	2	86771140--86771145	Novel
LRBA	chr4	2	2	151527550--151527554	Novel
ARHGAP24	chr4	2	2	86731662--86731665	Novel
ARHGAP24	chr4	2	2	86686261--86686263	Novel
LRBA	chr4	2	2	151268797--151268804	Novel
ARHGAP24	chr4	2	2	86861054--86861056	Novel
ARHGAP24	chr4	2	2	86652147--86652159	Novel
ARHGAP10	chr4	2	2	148872561--148872569	Novel
ARHGAP10	chr4	2	2	148874571--148874574	Novel
PTPN13	chr4	2	2	87608722--87608726	Novel
AFF1	chr4	2	2	88041650--88041654	Novel
AFF1	chr4	2	2	87978772--87978776	Novel
LRBA	chr4	2	2	151252264--151252268	Novel
ARHGAP24	chr4	2	2	86495721--86495728	Novel
SH3D19	chr4	2	2	152042162--152042167	Novel
ARHGAP24	chr4	2	2	86519648--86519651	Novel
ARHGAP24	chr4	2	2	86410479--86410482	Novel
ARHGAP24	chr4	2	2	86595729--86595735	Novel
ARHGAP24	chr4	2	2	86579534--86579538	Novel
EXOC1	chr4	2	2	56742814--56742816	Novel
PPID	chr4	2	2	159640723--159640728	Novel
ACSL1	chr4	2	2	185689653--185689658	Novel
POLN	chr4	2	2	2230606--2230609	Novel
KIT	chr4	2	2	55581534--55581546	Novel
FAM198B	chr4	2	2	159046564--159046573	Novel
KIAA1211	chr4	2	2	57093039--57093046	Novel
SCFD2	chr4	2	2	54082004--54082009	Novel
SCFD2	chr4	2	2	54203244--54203247	Novel
SCFD2	chr4	2	2	54150720--54150722	Novel
SCLT1	chr4	2	2	129828358--129828360	Novel
FNIP2	chr4	2	2	159826855--159826862	Novel
SCLT1	chr4	2	2	129943307--129943310	Novel
CHIC2	chr4	2	2	54877998--54878007	Novel
CHIC2	chr4	2	2	54905002--54905007	Novel
CHIC2	chr4	2	2	54920293--54920297	Novel
CHIC2	chr4	2	2	54929523--54929527	Novel
CHIC2	chr4	2	2	54876130--54876133	Novel
MOB1B	chr4	2	2	71842470--71842480	Novel
MOB1B	chr4	2	2	71773753--71773760	Novel
RUFY3	chr4	2	2	71652106--71652113	Novel
GRSF1	chr4	2	2	71686480--71686484	Novel
RUFY3	chr4	2	2	71588242--71588249	Novel
ANKRD17	chr4	2	2	74060373--74060376	Novel
ANKRD17	chr4	2	2	74093765--74093768	Novel
ANKRD17	chr4	2	2	74009563--74009567	Novel
ANKRD17	chr4	2	2	73992958--73992961	Novel
CXCL8	chr4	2	2	74609071--74609074	Novel
DCK	chr4	2	2	71876667--71876671	Novel
COX18	chr4	2	2	73922312--73922318	Novel
NPFFR2	chr4	2	2	72907455--72907457	Novel
ANKRD17	chr4	2	2	73990005--73990012	Novel
EPHA5	chr4	2	2	66248042--66248047	Novel
EPHA5	chr4	2	2	66439563--66439570	Novel
LOC401134	chr4	2	2	65781298--65781302	Novel
KIAA1211	chr4	2	2	57101421--57101426	Novel
SLBP	chr4	2	2	1695140--1695145	Novel
KIAA0922	chr4	2	2	154396397--154396401	Novel
REST	chr4	2	2	57799297--57799301	Novel
MND1	chr4	2	2	154323671--154323675	Novel
AASDH	chr4	2	2	57219833--57219835	Novel
TRIM2	chr4	2	2	154260186--154260190	Novel
EPHA5	chr4	2	2	66482814--66482818	Novel
CTSO	chr4	2	2	156847091--156847093	Novel
SLC7A11	chr4	1	2	139136838--139136840	Novel
SLC7A11	chr4	1	2	139127549--139127551	Novel
SLC7A11	chr4	1	2	139135573--139135575	Novel
ZNF718	chr4	1	2	189375--189377	Novel
SLC7A11	chr4	1	2	139136976--139136978	Novel
SLC7A11	chr4	1	2	139144063--139144065	Novel
SLC7A11	chr4	1	2	139137677--139137679	Novel
SLC7A11	chr4	1	2	139134710--139134712	Novel
NAA15	chr4	1	2	140310288--140310290	Novel
SETD7	chr4	1	2	140432524--140432526	Novel
RNF150	chr4	1	2	141791610--141791612	Novel
ELMOD2	chr4	1	2	141456716--141456718	Novel
MAML3	chr4	1	2	141052806--141052808	Novel
MAML3	chr4	1	2	140914521--140914523	Novel
MAML3	chr4	1	2	140702663--140702665	Novel
TBC1D9	chr4	1	2	141542296--141542298	Novel
SLC7A11	chr4	1	2	139156563--139156565	Novel
SLC7A11	chr4	1	2	139151578--139151580	Novel
ELF2	chr4	1	2	140020169--140020171	Novel
CLCN3	chr4	1	2	170619116--170619118	Novel
GALNT7	chr4	1	2	174218366--174218368	Novel
C4orf27	chr4	1	2	170656903--170656905	Novel
CLCN3	chr4	1	2	170628106--170628108	Novel
CLCN3	chr4	1	2	170584032--170584034	Novel
CLCN3	chr4	1	2	170541885--170541887	Novel
NEK1	chr4	1	2	170512305--170512307	Novel
SH3RF1	chr4	1	2	170177305--170177307	Novel
SCRG1	chr4	1	2	174317175--174317177	Novel
CBR4	chr4	1	2	169928486--169928488	Novel
SH3RF1	chr4	1	2	170124704--170124706	Novel
CBR4	chr4	1	2	169923167--169923169	Novel
CBR4	chr4	1	2	169920803--169920805	Novel
WDR17	chr4	1	2	177100889--177100891	Novel
WDR17	chr4	1	2	177046767--177046769	Novel
CEP44	chr4	1	2	175238749--175238751	Novel
SPCS3	chr4	1	2	177249677--177249679	Novel
SPCS3	chr4	1	2	177249855--177249857	Novel
SPCS3	chr4	1	2	177250201--177250203	Novel
FBXO8	chr4	1	2	175159931--175159933	Novel
FSTL5	chr4	1	2	162890123--162890125	Novel
RAPGEF2	chr4	1	2	160277497--160277499	Novel
TMA16	chr4	1	2	164425475--164425477	Novel
MSMO1	chr4	1	2	166257387--166257389	Novel
RAPGEF2	chr4	1	2	160196227--160196229	Novel
RAPGEF2	chr4	1	2	160221370--160221372	Novel
DDX60L	chr4	1	2	169398571--169398573	Novel
PALLD	chr4	1	2	169846368--169846370	Novel
DDX60L	chr4	1	2	169381781--169381783	Novel
CBR4	chr4	1	2	169909107--169909109	Novel
DDX60L	chr4	1	2	169325290--169325292	Novel
SPOCK3	chr4	1	2	167732844--167732846	Novel
SPCS3	chr4	1	2	177253017--177253019	Novel
DDX60L	chr4	1	2	169353570--169353572	Novel
SNX25	chr4	1	2	186259434--186259436	Novel
SNX25	chr4	1	2	186218245--186218247	Novel
SNX25	chr4	1	2	186171886--186171888	Novel
SNX25	chr4	1	2	186277300--186277302	Novel
STOX2	chr4	1	2	184891327--184891329	Novel
CASP3	chr4	1	2	185549868--185549870	Novel
SNX25	chr4	1	2	186135103--186135105	Novel
SNX25	chr4	1	2	186147407--186147409	Novel
LINC01060	chr4	1	2	189412360--189412362	Novel
FRG1	chr4	1	2	190875364--190875366	Novel
LINC01060	chr4	1	2	189472806--189472808	Novel
CYP4V2	chr4	1	2	187116036--187116038	Novel
FAM149A	chr4	1	2	187080408--187080410	Novel
ANKRD37	chr4	1	2	186319966--186319968	Novel
LRP2BP	chr4	1	2	186288467--186288469	Novel
ANKRD37	chr4	1	2	186320363--186320365	Novel
SORBS2	chr4	1	2	186562922--186562924	Novel
TENM3	chr4	1	2	183444329--183444331	Novel
TENM3	chr4	1	2	183446448--183446450	Novel
WWC2	chr4	1	2	184044555--184044557	Novel
TENM3	chr4	1	2	183310537--183310539	Novel
TENM3	chr4	1	2	183425609--183425611	Novel
TENM3	chr4	1	2	183426423--183426425	Novel
STOX2	chr4	1	2	184871502--184871504	Novel
TRAPPC11	chr4	1	2	184628421--184628423	Novel
WWC2	chr4	1	2	184202315--184202317	Novel
GAB1	chr4	1	2	144299784--144299786	Novel
INPP4B	chr4	1	2	143310410--143310412	Novel
INPP4B	chr4	1	2	143284513--143284515	Novel
INPP4B	chr4	1	2	143489306--143489308	Novel
INPP4B	chr4	1	2	143525081--143525083	Novel
ZNF827	chr4	1	2	146785334--146785336	Novel
ZNF827	chr4	1	2	146835217--146835219	Novel
ZNF827	chr4	1	2	146832752--146832754	Novel
SMAD1	chr4	1	2	146441694--146441696	Novel
OTUD4	chr4	1	2	146087653--146087655	Novel
OTUD4	chr4	1	2	146071103--146071105	Novel
ABCE1	chr4	1	2	146049898--146049900	Novel
SMARCA5	chr4	1	2	144463023--144463025	Novel
SMARCA5	chr4	1	2	144476722--144476724	Novel
INPP4B	chr4	1	2	143108248--143108250	Novel
INPP4B	chr4	1	2	143126157--143126159	Novel
INPP4B	chr4	1	2	143114463--143114465	Novel
INPP4B	chr4	1	2	143127508--143127510	Novel
ZNF330	chr4	1	2	142153865--142153867	Novel
INPP4B	chr4	1	2	143050563--143050565	Novel
ZNF330	chr4	1	2	142149280--142149282	Novel
RNF150	chr4	1	2	142047979--142047981	Novel
INPP4B	chr4	1	2	143078945--143078947	Novel
INPP4B	chr4	1	2	143083359--143083361	Novel
INPP4B	chr4	1	2	143098414--143098416	Novel
INPP4B	chr4	1	2	143255077--143255079	Novel
INPP4B	chr4	1	2	143266717--143266719	Novel
INPP4B	chr4	1	2	143198343--143198345	Novel
INPP4B	chr4	1	2	143279819--143279821	Novel
INPP4B	chr4	1	2	143282179--143282181	Novel
INPP4B	chr4	1	2	143169790--143169792	Novel
TRIM2	chr4	1	2	154209937--154209939	Novel
TRIM2	chr4	1	2	154257528--154257530	Novel
TRIM2	chr4	1	2	154258363--154258365	Novel
TRIM2	chr4	1	2	154258690--154258692	Novel
KIAA0922	chr4	1	2	154451185--154451187	Novel
ARFIP1	chr4	1	2	153770061--153770063	Novel
ARFIP1	chr4	1	2	153775520--153775522	Novel
DKFZP434I0714	chr4	1	2	153458976--153458978	Novel
FHDC1	chr4	1	2	153871830--153871832	Novel
FHDC1	chr4	1	2	153872668--153872670	Novel
TRIM2	chr4	1	2	154204794--154204796	Novel
FNIP2	chr4	1	2	159810969--159810971	Novel
RAPGEF2	chr4	1	2	160189204--160189206	Novel
TMEM144	chr4	1	2	159175609--159175611	Novel
FBXW7	chr4	1	2	153424805--153424807	Novel
FNIP2	chr4	1	2	159703673--159703675	Novel
FNIP2	chr4	1	2	159764633--159764635	Novel
FNIP2	chr4	1	2	159773086--159773088	Novel
FNIP2	chr4	1	2	159775061--159775063	Novel
NR3C2	chr4	1	2	149001610--149001612	Novel
DCLK2	chr4	1	2	151024112--151024114	Novel
ARHGAP10	chr4	1	2	148852470--148852472	Novel
DCLK2	chr4	1	2	151108070--151108072	Novel
LRBA	chr4	1	2	151611653--151611655	Novel
ARHGAP10	chr4	1	2	148688518--148688520	Novel
SLC10A7	chr4	1	2	147288266--147288268	Novel
SLC10A7	chr4	1	2	147435131--147435133	Novel
PRMT9	chr4	1	2	148570301--148570303	Novel
ARHGAP10	chr4	1	2	148787860--148787862	Novel
FBXW7	chr4	1	2	153288004--153288006	Novel
FBXW7	chr4	1	2	153375026--153375028	Novel
FBXW7	chr4	1	2	153368173--153368175	Novel
FBXW7	chr4	1	2	153269786--153269788	Novel
SH3D19	chr4	1	2	152127476--152127478	Novel
FBXW7	chr4	1	2	153415397--153415399	Novel
RPS3A	chr4	1	2	152024909--152024911	Novel
RPS3A	chr4	1	2	152023628--152023630	Novel
RNF150	chr4	1	2	141952686--141952688	Novel
SH3D19	chr4	1	2	152110411--152110413	Novel
TMEM33	chr4	1	2	41959299--41959301	Novel
LOC101927179	chr4	1	2	47856964--47856966	Novel
COMMD8	chr4	1	2	47455318--47455320	Novel
GNPDA2	chr4	1	2	44710195--44710197	Novel
GUF1	chr4	1	2	44687533--44687535	Novel
SLC30A9	chr4	1	2	42039016--42039018	Novel
FRYL	chr4	1	2	48614514--48614516	Novel
FRYL	chr4	1	2	48554511--48554513	Novel
SLAIN2	chr4	1	2	48411252--48411254	Novel
SLAIN2	chr4	1	2	48386903--48386905	Novel
APBB2	chr4	1	2	40993039--40993041	Novel
APBB2	chr4	1	2	41060317--41060319	Novel
APBB2	chr4	1	2	41079202--41079204	Novel
UCHL1	chr4	1	2	41265528--41265530	Novel
APBB2	chr4	1	2	41127285--41127287	Novel
SCFD2	chr4	1	2	53826080--53826082	Novel
SCFD2	chr4	1	2	53826877--53826879	Novel
SCFD2	chr4	1	2	53908519--53908521	Novel
SCFD2	chr4	1	2	54009978--54009980	Novel
SCFD2	chr4	1	2	54009965--54009967	Novel
SCFD2	chr4	1	2	54007972--54007974	Novel
SCFD2	chr4	1	2	53956415--53956417	Novel
SCFD2	chr4	1	2	53948491--53948493	Novel
FRYL	chr4	1	2	48633725--48633727	Novel
OCIAD1	chr4	1	2	48834339--48834341	Novel
DCUN1D4	chr4	1	2	52736677--52736679	Novel
OCIAD1	chr4	1	2	48838241--48838243	Novel
APBB2	chr4	1	2	40952861--40952863	Novel
FRYL	chr4	1	2	48772989--48772991	Novel
FRYL	chr4	1	2	48635901--48635903	Novel
STIM2	chr4	1	2	27023440--27023442	Novel
STIM2	chr4	1	2	27025102--27025104	Novel
STIM2	chr4	1	2	27002447--27002449	Novel
PCDH7	chr4	1	2	31008519--31008521	Novel
ARAP2	chr4	1	2	36136373--36136375	Novel
PCDH7	chr4	1	2	31069197--31069199	Novel
PCDH7	chr4	1	2	30936387--30936389	Novel
PCDH7	chr4	1	2	30816248--30816250	Novel
RBPJ	chr4	1	2	26329186--26329188	Novel
RBPJ	chr4	1	2	26388629--26388631	Novel
RBPJ	chr4	1	2	26383302--26383304	Novel
TBC1D19	chr4	1	2	26713791--26713793	Novel
STIM2	chr4	1	2	26897813--26897815	Novel
STIM2	chr4	1	2	26867620--26867622	Novel
TBC1D19	chr4	1	2	26694749--26694751	Novel
MIR1273H	chr4	1	2	39501726--39501728	Novel
MIR1273H	chr4	1	2	39552266--39552268	Novel
MIR1273H	chr4	1	2	39468607--39468609	Novel
MIR1273H	chr4	1	2	39310515--39310517	Novel
KLHL5	chr4	1	2	39073105--39073107	Novel
UBE2K	chr4	1	2	39780365--39780367	Novel
PDS5A	chr4	1	2	39959426--39959428	Novel
KLF3	chr4	1	2	38700896--38700898	Novel
UBE2K	chr4	1	2	39773318--39773320	Novel
UBE2K	chr4	1	2	39756800--39756802	Novel
MIR1273H	chr4	1	2	39579050--39579052	Novel
ARAP2	chr4	1	2	36154299--36154301	Novel
ARAP2	chr4	1	2	36225341--36225343	Novel
ARAP2	chr4	1	2	36163777--36163779	Novel
TBC1D1	chr4	1	2	38076398--38076400	Novel
RELL1	chr4	1	2	37612917--37612919	Novel
IGFBP7	chr4	1	2	57955211--57955213	Novel
IGFBP7	chr4	1	2	57960173--57960175	Novel
IGFBP7	chr4	1	2	57934007--57934009	Novel
IGFBP7	chr4	1	2	57927228--57927230	Novel
POLR2B	chr4	1	2	57896737--57896739	Novel
LOC401134	chr4	1	2	65806493--65806495	Novel
SRP72	chr4	1	2	57368643--57368645	Novel
REST	chr4	1	2	57798756--57798758	Novel
REST	chr4	1	2	57791558--57791560	Novel
REST	chr4	1	2	57801178--57801180	Novel
EPHA5	chr4	1	2	66188534--66188536	Novel
REST	chr4	1	2	57800157--57800159	Novel
RUFY3	chr4	1	2	71586607--71586609	Novel
EPHA5	chr4	1	2	66241526--66241528	Novel
UBA6	chr4	1	2	68544583--68544585	Novel
CENPC	chr4	1	2	68363052--68363054	Novel
EPHA5	chr4	1	2	66318856--66318858	Novel
EPHA5	chr4	1	2	66285211--66285213	Novel
YTHDC1	chr4	1	2	69191836--69191838	Novel
UBA6-AS1	chr4	1	2	68568407--68568409	Novel
FIP1L1	chr4	1	2	54279336--54279338	Novel
TMEM165	chr4	1	2	56275090--56275092	Novel
CLOCK	chr4	1	2	56302785--56302787	Novel
SCFD2	chr4	1	2	54066150--54066152	Novel
SCFD2	chr4	1	2	54142208--54142210	Novel
FIP1L1	chr4	1	2	54267828--54267830	Novel
FIP1L1	chr4	1	2	54255626--54255628	Novel
SCFD2	chr4	1	2	54102621--54102623	Novel
KIAA1211	chr4	1	2	57054788--57054790	Novel
KIAA1211	chr4	1	2	57053413--57053415	Novel
EXOC1	chr4	1	2	56753905--56753907	Novel
SRP72	chr4	1	2	57344074--57344076	Novel
CLOCK	chr4	1	2	56410348--56410350	Novel
EXOC1	chr4	1	2	56733737--56733739	Novel
ADD1	chr4	1	2	2911706--2911708	Novel
ADD1	chr4	1	2	2868231--2868233	Novel
STX18	chr4	1	2	4503144--4503146	Novel
ZFYVE28	chr4	1	2	2351772--2351774	Novel
FAM193A	chr4	1	2	2725759--2725761	Novel
FAM193A	chr4	1	2	2714414--2714416	Novel
FAM193A	chr4	1	2	2684559--2684561	Novel
KIAA0232	chr4	1	2	6852410--6852412	Novel
AFAP1	chr4	1	2	7810798--7810800	Novel
SORCS2	chr4	1	2	7225043--7225045	Novel
SH3TC1	chr4	1	2	8208569--8208571	Novel
MRFAP1L1	chr4	1	2	6711502--6711504	Novel
EVC2	chr4	1	2	5692134--5692136	Novel
EVC2	chr4	1	2	5627132--5627134	Novel
EVC	chr4	1	2	5746705--5746707	Novel
MRFAP1	chr4	1	2	6643765--6643767	Novel
EVC	chr4	1	2	5812811--5812813	Novel
POLN	chr4	1	2	2133185--2133187	Novel
ZNF721	chr4	1	2	468229--468231	Novel
ZNF721	chr4	1	2	487483--487485	Novel
CTBP1-AS	chr4	1	2	1205660--1205662	Novel
DGKQ	chr4	1	2	963571--963573	Novel
PCGF3	chr4	1	2	728195--728197	Novel
ZNF876P	chr4	1	2	245117--245119	Novel
ZNF141	chr4	1	2	362949--362951	Novel
WHSC1	chr4	1	2	1881566--1881568	Novel
WHSC1	chr4	1	2	1896407--1896409	Novel
UVSSA	chr4	1	2	1355647--1355649	Novel
SLBP	chr4	1	2	1694722--1694724	Novel
LETM1	chr4	1	2	1814875--1814877	Novel
WHSC1	chr4	1	2	1877016--1877018	Novel
LAP3	chr4	1	2	17583201--17583203	Novel
LDB2	chr4	1	2	16898302--16898304	Novel
LDB2	chr4	1	2	16868506--16868508	Novel
CC2D2A	chr4	1	2	15592852--15592854	Novel
TAPT1-AS1	chr4	1	2	16237156--16237158	Novel
TAPT1	chr4	1	2	16198535--16198537	Novel
FBXL5	chr4	1	2	15631250--15631252	Novel
CC2D2A	chr4	1	2	15587024--15587026	Novel
SEPSECS-AS1	chr4	1	2	25179355--25179357	Novel
PI4K2B	chr4	1	2	25274756--25274758	Novel
ZCCHC4	chr4	1	2	25317347--25317349	Novel
LCORL	chr4	1	2	17990064--17990066	Novel
ADGRA3	chr4	1	2	22407175--22407177	Novel
LCORL	chr4	1	2	17901911--17901913	Novel
LCORL	chr4	1	2	17883239--17883241	Novel
LCORL	chr4	1	2	17864334--17864336	Novel
GBA3	chr4	1	2	22728255--22728257	Novel
PPARGC1A	chr4	1	2	23808691--23808693	Novel
ADGRA3	chr4	1	2	22514539--22514541	Novel
CPEB2	chr4	1	2	15006555--15006557	Novel
LINC00504	chr4	1	2	14631567--14631569	Novel
CPEB2	chr4	1	2	15016294--15016296	Novel
CPEB2	chr4	1	2	15020114--15020116	Novel
CPEB2	chr4	1	2	15017542--15017544	Novel
CPEB2	chr4	1	2	15014532--15014534	Novel
CPEB2	chr4	1	2	15012132--15012134	Novel
WDR1	chr4	1	2	10106338--10106340	Novel
CPEB2	chr4	1	2	15068325--15068327	Novel
CPEB2	chr4	1	2	15070747--15070749	Novel
CPEB2	chr4	1	2	15069079--15069081	Novel
CPEB2	chr4	1	2	15068577--15068579	Novel
CPEB2	chr4	1	2	15067728--15067730	Novel
CPEB2	chr4	1	2	15067618--15067620	Novel
CPEB2	chr4	1	2	15055120--15055122	Novel
CPEB2	chr4	1	2	15050448--15050450	Novel
CPEB2	chr4	1	2	15047041--15047043	Novel
CC2D2A	chr4	1	2	15585576--15585578	Novel
CC2D2A	chr4	1	2	15578272--15578274	Novel
CPEB2	chr4	1	2	15026373--15026375	Novel
CPEB2	chr4	1	2	15042488--15042490	Novel
CPEB2	chr4	1	2	15045352--15045354	Novel
CPEB2	chr4	1	2	15032694--15032696	Novel
LEF1	chr4	1	2	109089492--109089494	Novel
LEF1	chr4	1	2	109086451--109086453	Novel
LEF1	chr4	1	2	109039523--109039525	Novel
LEF1	chr4	1	2	108978065--108978067	Novel
LEF1	chr4	1	2	108969399--108969401	Novel
CYP2U1	chr4	1	2	108862399--108862401	Novel
TBCK	chr4	1	2	107124458--107124460	Novel
AIMP1	chr4	1	2	107248426--107248428	Novel
TBCK	chr4	1	2	107216072--107216074	Novel
TBCK	chr4	1	2	107130666--107130668	Novel
TBCK	chr4	1	2	107123892--107123894	Novel
GSTCD	chr4	1	2	106720299--106720301	Novel
INTS12	chr4	1	2	106611714--106611716	Novel
CYP2U1	chr4	1	2	108855339--108855341	Novel
ALPK1	chr4	1	2	113315113--113315115	Novel
ANK2	chr4	1	2	113744731--113744733	Novel
ZGRF1	chr4	1	2	113539034--113539036	Novel
ALPK1	chr4	1	2	113342001--113342003	Novel
ALPK1	chr4	1	2	113281456--113281458	Novel
ANK2	chr4	1	2	113827954--113827956	Novel
ANK2	chr4	1	2	113872656--113872658	Novel
ANK2	chr4	1	2	113837752--113837754	Novel
ANK2	chr4	1	2	113828648--113828650	Novel
COL25A1	chr4	1	2	110066230--110066232	Novel
SEC24B	chr4	1	2	110371822--110371824	Novel
SEC24B	chr4	1	2	110425272--110425274	Novel
RAP1GDS1	chr4	1	2	99298783--99298785	Novel
UNC5C	chr4	1	2	96466944--96466946	Novel
LAMTOR3	chr4	1	2	100802334--100802336	Novel
DNAJB14	chr4	1	2	100818364--100818366	Novel
MTTP	chr4	1	2	100519172--100519174	Novel
RAP1GDS1	chr4	1	2	99301494--99301496	Novel
UNC5C	chr4	1	2	96104536--96104538	Novel
UNC5C	chr4	1	2	96363971--96363973	Novel
BMPR1B	chr4	1	2	96071619--96071621	Novel
SLC9B2	chr4	1	2	103992107--103992109	Novel
TET2	chr4	1	2	106105877--106105879	Novel
UBE2D3	chr4	1	2	103730345--103730347	Novel
UBE2D3	chr4	1	2	103727575--103727577	Novel
TET2-AS1	chr4	1	2	106207816--106207818	Novel
PPP3CA	chr4	1	2	102174957--102174959	Novel
NFKB1	chr4	1	2	103463656--103463658	Novel
NFKB1	chr4	1	2	103451945--103451947	Novel
DNAJB14	chr4	1	2	100821645--100821647	Novel
DNAJB14	chr4	1	2	100820852--100820854	Novel
MANBA	chr4	1	2	103681249--103681251	Novel
MANBA	chr4	1	2	103601738--103601740	Novel
NFKB1	chr4	1	2	103495299--103495301	Novel
LARP1B	chr4	1	2	129094110--129094112	Novel
SCLT1	chr4	1	2	129911806--129911808	Novel
SCLT1	chr4	1	2	129957667--129957669	Novel
SLC7A11-AS1	chr4	1	2	139084833--139084835	Novel
SCLT1	chr4	1	2	129961060--129961062	Novel
SCLT1	chr4	1	2	129940830--129940832	Novel
LINC01091	chr4	1	2	124604373--124604375	Novel
HSPA4L	chr4	1	2	128713244--128713246	Novel
MFSD8	chr4	1	2	128848329--128848331	Novel
MFSD8	chr4	1	2	128858817--128858819	Novel
C4orf29	chr4	1	2	128917528--128917530	Novel
SLC7A11-AS1	chr4	1	2	139098590--139098592	Novel
SLC7A11	chr4	1	2	139107006--139107008	Novel
SLC7A11	chr4	1	2	139102365--139102367	Novel
SLC7A11-AS1	chr4	1	2	139096038--139096040	Novel
SLC7A11-AS1	chr4	1	2	139093968--139093970	Novel
SLC7A11-AS1	chr4	1	2	139092966--139092968	Novel
SLC7A11-AS1	chr4	1	2	139092641--139092643	Novel
SLC7A11	chr4	1	2	139125889--139125891	Novel
SLC7A11	chr4	1	2	139127540--139127542	Novel
SLC7A11-AS1	chr4	1	2	139092280--139092282	Novel
SLC7A11	chr4	1	2	139121994--139121996	Novel
SLC7A11	chr4	1	2	139111711--139111713	Novel
SLC7A11	chr4	1	2	139107803--139107805	Novel
SLC7A11-AS1	chr4	1	2	139087065--139087067	Novel
SLC7A11-AS1	chr4	1	2	139089013--139089015	Novel
SLC7A11-AS1	chr4	1	2	139088815--139088817	Novel
SLC7A11-AS1	chr4	1	2	139088192--139088194	Novel
SLC7A11-AS1	chr4	1	2	139086340--139086342	Novel
SLC7A11-AS1	chr4	1	2	139085712--139085714	Novel
SLC7A11-AS1	chr4	1	2	139084851--139084853	Novel
SLC7A11-AS1	chr4	1	2	139090345--139090347	Novel
SLC7A11-AS1	chr4	1	2	139092059--139092061	Novel
SLC7A11-AS1	chr4	1	2	139091098--139091100	Novel
SLC7A11-AS1	chr4	1	2	139091087--139091089	Novel
SLC7A11-AS1	chr4	1	2	139089420--139089422	Novel
CAMK2D	chr4	1	2	114498919--114498921	Novel
CEP170P1	chr4	1	2	119442270--119442272	Novel
NDST3	chr4	1	2	119111206--119111208	Novel
ARSJ	chr4	1	2	114829473--114829475	Novel
CAMK2D	chr4	1	2	114618745--114618747	Novel
CEP170P1	chr4	1	2	119451164--119451166	Novel
ANK2	chr4	1	2	114268975--114268977	Novel
LOC645513	chr4	1	2	120387664--120387666	Novel
PDE5A	chr4	1	2	120472861--120472863	Novel
LOC645513	chr4	1	2	120403793--120403795	Novel
ANK2	chr4	1	2	114251454--114251456	Novel
LOC645513	chr4	1	2	120380353--120380355	Novel
USP53	chr4	1	2	120185792--120185794	Novel
ANK2	chr4	1	2	113897830--113897832	Novel
ANK2	chr4	1	2	113954768--113954770	Novel
ANK2	chr4	1	2	113912789--113912791	Novel
ANK2	chr4	1	2	113898304--113898306	Novel
ANK2	chr4	1	2	113888960--113888962	Novel
ANK2	chr4	1	2	113886125--113886127	Novel
ANK2	chr4	1	2	114124593--114124595	Novel
ANK2	chr4	1	2	114027531--114027533	Novel
ANK2	chr4	1	2	113968842--113968844	Novel
SPATA5	chr4	1	2	123963495--123963497	Novel
SPATA5	chr4	1	2	124053644--124053646	Novel
SPATA5	chr4	1	2	123894013--123894015	Novel
KIAA1109	chr4	1	2	123265484--123265486	Novel
SPATA5	chr4	1	2	124064996--124064998	Novel
SPATA5	chr4	1	2	124128142--124128144	Novel
ANXA5	chr4	1	2	122590210--122590212	Novel
KIAA1109	chr4	1	2	123101189--123101191	Novel
EXOSC9	chr4	1	2	122723358--122723360	Novel
BMP2K	chr4	1	2	79709531--79709533	Novel
BMP2K	chr4	1	2	79831929--79831931	Novel
BMP2K	chr4	1	2	79823821--79823823	Novel
BMP2K	chr4	1	2	79799530--79799532	Novel
BMP2K	chr4	1	2	79741201--79741203	Novel
FRAS1	chr4	1	2	79186916--79186918	Novel
FRAS1	chr4	1	2	79172594--79172596	Novel
CNOT6L	chr4	1	2	78735629--78735631	Novel
ANTXR2	chr4	1	2	80898254--80898256	Novel
HNRNPDL	chr4	1	2	83346043--83346045	Novel
HNRNPD	chr4	1	2	83289777--83289779	Novel
CCNG2	chr4	1	2	78085338--78085340	Novel
CCNI	chr4	1	2	77980121--77980123	Novel
SEPT11	chr4	1	2	77957811--77957813	Novel
SEPT11	chr4	1	2	77955986--77955988	Novel
CNOT6L	chr4	1	2	78668195--78668197	Novel
SEC31A	chr4	1	2	83742008--83742010	Novel
CNOT6L	chr4	1	2	78659923--78659925	Novel
WDFY3	chr4	1	2	85827939--85827941	Novel
WDFY3	chr4	1	2	85884586--85884588	Novel
WDFY3	chr4	1	2	85883842--85883844	Novel
WDFY3	chr4	1	2	85838874--85838876	Novel
ARHGAP24	chr4	1	2	86500650--86500652	Novel
ARHGAP24	chr4	1	2	86525071--86525073	Novel
ARHGAP24	chr4	1	2	86397159--86397161	Novel
AGPAT9	chr4	1	2	84487754--84487756	Novel
LOC101928978	chr4	1	2	85070453--85070455	Novel
LOC101928978	chr4	1	2	85067393--85067395	Novel
LIN54	chr4	1	2	83884845--83884847	Novel
LIN54	chr4	1	2	83847569--83847571	Novel
SEC31A	chr4	1	2	83754690--83754692	Novel
WDFY3	chr4	1	2	85651961--85651963	Novel
MOB1B	chr4	1	2	71801383--71801385	Novel
MOB1B	chr4	1	2	71853820--71853822	Novel
MOB1B	chr4	1	2	71852700--71852702	Novel
GRSF1	chr4	1	2	71688825--71688827	Novel
ANKRD17	chr4	1	2	74032485--74032487	Novel
ANKRD17	chr4	1	2	74077797--74077799	Novel
ANKRD17	chr4	1	2	74073220--74073222	Novel
ANKRD17	chr4	1	2	74065360--74065362	Novel
RUFY3	chr4	1	2	71660881--71660883	Novel
RUFY3	chr4	1	2	71605555--71605557	Novel
RUFY3	chr4	1	2	71634625--71634627	Novel
RUFY3	chr4	1	2	71656251--71656253	Novel
ANKRD17	chr4	1	2	74079296--74079298	Novel
RUFY3	chr4	1	2	71615254--71615256	Novel
SCARB2	chr4	1	2	77089158--77089160	Novel
SCARB2	chr4	1	2	77081555--77081557	Novel
NUP54	chr4	1	2	77062861--77062863	Novel
USO1	chr4	1	2	76728533--76728535	Novel
FAM47E	chr4	1	2	77148679--77148681	Novel
SEPT11	chr4	1	2	77923921--77923923	Novel
SEPT11	chr4	1	2	77922506--77922508	Novel
SEPT11	chr4	1	2	77877449--77877451	Novel
SCARB2	chr4	1	2	77133324--77133326	Novel
SCARB2	chr4	1	2	77131873--77131875	Novel
ANKRD17	chr4	1	2	74118403--74118405	Novel
ANKRD17	chr4	1	2	74120499--74120501	Novel
ANKRD17	chr4	1	2	74087250--74087252	Novel
CXCL1	chr4	1	2	74736548--74736550	Novel
G3BP2	chr4	1	2	76570241--76570243	Novel
G3BP2	chr4	1	2	76570199--76570201	Novel
MTHFD2L	chr4	1	2	75026586--75026588	Novel
CXCL5	chr4	1	2	74861826--74861828	Novel
CXCL8	chr4	1	2	74608551--74608553	Novel
HERC5	chr4	1	2	89424019--89424021	Novel
FAM13A	chr4	1	2	89820213--89820215	Novel
FAM13A	chr4	1	2	89676868--89676870	Novel
PPM1K	chr4	1	2	89181922--89181924	Novel
GPRIN3	chr4	1	2	90217783--90217785	Novel
SNCA	chr4	1	2	90646696--90646698	Novel
GPRIN3	chr4	1	2	90187222--90187224	Novel
KLHL8	chr4	1	2	88135601--88135603	Novel
HSD17B11	chr4	1	2	88288761--88288763	Novel
PKD2	chr4	1	2	88972797--88972799	Novel
PKD2	chr4	1	2	88997619--88997621	Novel
PKD2	chr4	1	2	88997210--88997212	Novel
PKD2	chr4	1	2	88949174--88949176	Novel
PKD2	chr4	1	2	88947654--88947656	Novel
HSD17B11	chr4	1	2	88312253--88312255	Novel
SNCA	chr4	1	2	90747650--90747652	Novel
SNCA	chr4	1	2	90750840--90750842	Novel
SNCA	chr4	1	2	90730251--90730253	Novel
BMPR1B	chr4	1	2	95684015--95684017	Novel
BMPR1B	chr4	1	2	95939009--95939011	Novel
PDLIM5	chr4	1	2	95585498--95585500	Novel
SMARCAD1	chr4	1	2	95153495--95153497	Novel
SNCA	chr4	1	2	90662105--90662107	Novel
SNCA	chr4	1	2	90717441--90717443	Novel
SNCA	chr4	1	2	90723390--90723392	Novel
ARHGAP24	chr4	1	2	86527665--86527667	Novel
SNCA	chr4	1	2	90689549--90689551	Novel
ARHGAP24	chr4	1	2	86665558--86665560	Novel
ARHGAP24	chr4	1	2	86680568--86680570	Novel
ARHGAP24	chr4	1	2	86667666--86667668	Novel
ARHGAP24	chr4	1	2	86654983--86654985	Novel
ARHGAP24	chr4	1	2	86633584--86633586	Novel
ARHGAP24	chr4	1	2	86626272--86626274	Novel
ARHGAP24	chr4	1	2	86587562--86587564	Novel
ARHGAP24	chr4	1	2	86777630--86777632	Novel
ARHGAP24	chr4	1	2	86897936--86897938	Novel
ARHGAP24	chr4	1	2	86864980--86864982	Novel
ARHGAP24	chr4	1	2	86699666--86699668	Novel
ARHGAP24	chr4	1	2	86682398--86682400	Novel
ARHGAP24	chr4	1	2	86681216--86681218	Novel
ARHGAP24	chr4	1	2	86559769--86559771	Novel
ARHGAP24	chr4	1	2	86554132--86554134	Novel
ARHGAP24	chr4	1	2	86560867--86560869	Novel
ARHGAP24	chr4	1	2	86576610--86576612	Novel
ARHGAP24	chr4	1	2	86573925--86573927	Novel
ARHGAP24	chr4	1	2	86566011--86566013	Novel
ARHGAP24	chr4	1	2	86563787--86563789	Novel
AFF1	chr4	1	2	87909105--87909107	Novel
AFF1	chr4	1	2	87951803--87951805	Novel
AFF1	chr4	1	2	87924340--87924342	Novel
PTPN13	chr4	1	2	87616032--87616034	Novel
PTPN13	chr4	1	2	87603877--87603879	Novel
PTPN13	chr4	1	2	87603583--87603585	Novel
AFF1	chr4	1	2	88058845--88058847	Novel
AFF1	chr4	1	2	88033648--88033650	Novel
ARHGAP24	chr4	1	2	86918984--86918986	Novel
ARHGAP24	chr4	22	3	86590398--86590405	Novel
SLC7A11	chr4	12	3	139163472--139163484	Novel
FIP1L1	chr4	11	3	54294762--54294771	Novel
ADH5	chr4	9	3	100000585--100000591	Novel
TLR1	chr4	9	3	38803917--38803920	Novel
PACRGL	chr4	8	3	20729275--20729282	Novel
PALLD	chr4	7	3	169845079--169845083	Novel
RNF150	chr4	7	3	142021617--142021625	Novel
CLOCK	chr4	6	3	56296384--56296392	Novel
SMARCA5	chr4	6	3	144474090--144474095	Novel
APBB2	chr4	6	3	41036255--41036261	Novel
LOC101927179	chr4	6	3	47842766--47842770	Novel
CFAP97	chr4	6	3	186083096--186083099	Novel
SEPT11	chr4	6	3	77888894--77888906	Novel
RAB28	chr4	6	3	13475414--13475419	Novel
THAP9-AS1	chr4	5	3	83819978--83819984	Novel
ANK2	chr4	5	3	113897827--113897834	Novel
SNCA	chr4	5	3	90713456--90713469	Novel
ANKRD17	chr4	5	3	74076008--74076016	Novel
CEP44	chr4	5	3	175239654--175239662	Novel
IGFBP7	chr4	5	3	57945419--57945424	Novel
PI4K2B	chr4	5	3	25237627--25237638	Novel
RELL1	chr4	5	3	37613049--37613054	Novel
NFKB1	chr4	5	3	103511695--103511700	Novel
MANBA	chr4	5	3	103589513--103589519	Novel
SCFD2	chr4	5	3	53851395--53851399	Novel
ADGRA3	chr4	5	3	22502964--22502967	Novel
CCNI	chr4	4	3	77978326--77978333	Novel
SEPT11	chr4	4	3	77914211--77914216	Novel
TBCK	chr4	4	3	107019786--107019796	Novel
TBCK	chr4	4	3	107202460--107202470	Novel
PCDH7	chr4	4	3	31147719--31147726	Novel
AFF1	chr4	4	3	88009037--88009042	Novel
KIAA0922	chr4	4	3	154482455--154482459	Novel
BOD1L1	chr4	4	3	13586889--13586896	Novel
FBXL5	chr4	4	3	15607518--15607521	Novel
MTHFD2L	chr4	4	3	75028793--75028803	Novel
KIAA1109	chr4	4	3	123123480--123123487	Novel
SNCA	chr4	4	3	90721318--90721323	Novel
SNCA	chr4	4	3	90715055--90715059	Novel
SNCA	chr4	4	3	90699648--90699653	Novel
ANAPC10	chr4	4	3	146017293--146017297	Novel
LOC645513	chr4	4	3	120378796--120378801	Novel
TRIM2	chr4	4	3	154180909--154180912	Novel
MIR1273H	chr4	4	3	39501727--39501740	Novel
ARHGAP24	chr4	3	3	86644239--86644245	Novel
ARHGAP24	chr4	3	3	86706653--86706658	Novel
HTT	chr4	3	3	3076619--3076632	Novel
ARHGAP24	chr4	3	3	86681540--86681545	Novel
SNCA	chr4	3	3	90690075--90690079	Novel
KIAA1109	chr4	3	3	123124539--123124542	Novel
USP53	chr4	3	3	120163526--120163529	Novel
TRIM2	chr4	3	3	154244546--154244552	Novel
PDLIM5	chr4	3	3	95476182--95476187	Novel
ELOVL6	chr4	3	3	110971986--110971991	Novel
ANKRD17	chr4	3	3	74105222--74105227	Novel
RUFY3	chr4	3	3	71661178--71661181	Novel
FAM114A1	chr4	3	3	38902942--38902947	Novel
CXCL1	chr4	3	3	74736316--74736322	Novel
EPHA5	chr4	3	3	66360332--66360337	Novel
MTHFD2L	chr4	3	3	75148987--75148993	Novel
MRPL1	chr4	3	3	78824417--78824423	Novel
APBB2	chr4	3	3	40814641--40814647	Novel
UBE2K	chr4	3	3	39747908--39747911	Novel
ARL9	chr4	3	3	57377713--57377719	Novel
SCFD2	chr4	3	3	54061764--54061769	Novel
HTT	chr4	3	3	3230415--3230423	Novel
SLC7A11	chr4	3	3	139119662--139119665	Novel
PRKG2	chr4	3	3	82136181--82136185	Novel
SCRG1	chr4	3	3	174315810--174315815	Novel
INPP4B	chr4	2	3	143513047--143513055	Novel
PPA2	chr4	2	3	106335216--106335222	Novel
PDE5A	chr4	2	3	120425099--120425106	Novel
INPP4B	chr4	2	3	143156758--143156764	Novel
CPEB2	chr4	2	3	15053656--15053659	Novel
LEF1	chr4	2	3	109084571--109084576	Novel
DNAJB14	chr4	2	3	100820022--100820026	Novel
ELOVL6	chr4	2	3	111020542--111020548	Novel
SLC39A8	chr4	2	3	103183589--103183592	Novel
MAML3	chr4	2	3	140984113--140984117	Novel
ANK2	chr4	2	3	113956978--113956983	Novel
APBB2	chr4	2	3	41006281--41006286	Novel
APBB2	chr4	2	3	41158023--41158030	Novel
SNX25	chr4	2	3	186174227--186174233	Novel
FAT1	chr4	2	3	187628315--187628321	Novel
UBE2K	chr4	2	3	39729950--39729953	Novel
PRSS12	chr4	2	3	119224564--119224568	Novel
ZNF518B	chr4	2	3	10442958--10442962	Novel
CPEB2	chr4	2	3	15043481--15043484	Novel
TBC1D14	chr4	2	3	6915135--6915140	Novel
FAM114A1	chr4	2	3	38945689--38945699	Novel
FAM13A	chr4	2	3	89678249--89678257	Novel
USO1	chr4	2	3	76655284--76655289	Novel
TRIM2	chr4	2	3	154229503--154229507	Novel
NUDT9	chr4	2	3	88364342--88364348	Novel
SCARB2	chr4	2	3	77080190--77080194	Novel
SNCA	chr4	2	3	90703007--90703012	Novel
ZNF827	chr4	2	3	146851819--146851823	Novel
RUFY3	chr4	2	3	71665476--71665482	Novel
TIGD2	chr4	2	3	90034341--90034347	Novel
SPRY1	chr4	2	3	124324242--124324248	Novel
ANTXR2	chr4	2	3	80872750--80872758	Novel
MFAP3L	chr4	2	3	170910382--170910387	Novel
SLC7A11	chr4	2	3	139132951--139132954	Novel
DDX60L	chr4	2	3	169378786--169378789	Novel
CLCN3	chr4	2	3	170582302--170582307	Novel
SLC7A11-AS1	chr4	2	3	139089762--139089765	Novel
SLC7A11-AS1	chr4	2	3	139094800--139094803	Novel
MSMO1	chr4	2	3	166263659--166263666	Novel
USP46	chr4	2	3	53496909--53496922	Novel
KIAA1109	chr4	2	3	123099174--123099181	Novel
SCFD2	chr4	2	3	53878168--53878178	Novel
LOC101927179	chr4	2	3	47876643--47876648	Novel
OCIAD1	chr4	2	3	48847096--48847101	Novel
LOC101927179	chr4	2	3	47878415--47878420	Novel
IGFBP7	chr4	2	3	57944228--57944233	Novel
SCFD2	chr4	2	3	53928574--53928583	Novel
IRF2	chr4	2	3	185315820--185315827	Novel
UVSSA	chr4	1	3	1355652--1355655	Novel
PCGF3	chr4	1	3	762271--762274	Novel
MGST2	chr4	1	3	140619148--140619151	Novel
CTBP1	chr4	1	3	1240639--1240642	Novel
SPCS3	chr4	1	3	177249590--177249593	Novel
WDR17	chr4	1	3	177056482--177056485	Novel
RAPGEF2	chr4	1	3	160268243--160268246	Novel
CLCN3	chr4	1	3	170566414--170566417	Novel
MARCH1	chr4	1	3	164450322--164450325	Novel
C4orf45	chr4	1	3	159916478--159916481	Novel
MRFAP1	chr4	1	3	6642898--6642901	Novel
CYP4V2	chr4	1	3	187115553--187115556	Novel
FAT1	chr4	1	3	187570276--187570279	Novel
CYP4V2	chr4	1	3	187120940--187120943	Novel
SORBS2	chr4	1	3	186680778--186680781	Novel
CRMP1	chr4	1	3	5825522--5825525	Novel
FAT1	chr4	1	3	187629431--187629434	Novel
TENM3	chr4	1	3	183290328--183290331	Novel
TENM3	chr4	1	3	183297256--183297259	Novel
SORBS2	chr4	1	3	186677536--186677539	Novel
INPP4B	chr4	1	3	143180757--143180760	Novel
INPP4B	chr4	1	3	143221533--143221536	Novel
INPP4B	chr4	1	3	143292377--143292380	Novel
INPP4B	chr4	1	3	143276704--143276707	Novel
INPP4B	chr4	1	3	143097279--143097282	Novel
ANAPC10	chr4	1	3	146015959--146015962	Novel
DCLK2	chr4	1	3	151159332--151159335	Novel
DCLK2	chr4	1	3	151078334--151078337	Novel
ARHGAP10	chr4	1	3	148973560--148973563	Novel
ARHGAP10	chr4	1	3	148914354--148914357	Novel
FBXW7	chr4	1	3	153424805--153424808	Novel
USP38	chr4	1	3	144127707--144127710	Novel
SMARCA5	chr4	1	3	144475034--144475037	Novel
ANAPC10	chr4	1	3	145982332--145982335	Novel
MRPL1	chr4	1	3	78812434--78812437	Novel
MRPL1	chr4	1	3	78842931--78842934	Novel
SCD5	chr4	1	3	83712966--83712969	Novel
ANTXR2	chr4	1	3	80957198--80957201	Novel
BMP2K	chr4	1	3	79745144--79745147	Novel
RUFY3	chr4	1	3	71588142--71588145	Novel
SDAD1	chr4	1	3	76911432--76911435	Novel
UBA6	chr4	1	3	68527352--68527355	Novel
UBA6	chr4	1	3	68520592--68520595	Novel
ARHGAP24	chr4	1	3	86701123--86701126	Novel
ARHGAP24	chr4	1	3	86777632--86777635	Novel
ARHGAP24	chr4	1	3	86743994--86743997	Novel
ARHGAP24	chr4	1	3	86897932--86897935	Novel
ARHGAP24	chr4	1	3	86667129--86667132	Novel
TMEM128	chr4	1	3	4237986--4237989	Novel
AFF1	chr4	1	3	87992331--87992334	Novel
SEC31A	chr4	1	3	83771274--83771277	Novel
SEC31A	chr4	1	3	83780526--83780529	Novel
TAPT1-AS1	chr4	1	3	16233788--16233791	Novel
GBA3	chr4	1	3	22728217--22728220	Novel
TBC1D19	chr4	1	3	26706749--26706752	Novel
PI4K2B	chr4	1	3	25279708--25279711	Novel
ADGRA3	chr4	1	3	22401145--22401148	Novel
DCAF16	chr4	1	3	17804658--17804661	Novel
SLC2A9	chr4	1	3	9995028--9995031	Novel
CLNK	chr4	1	3	10555082--10555085	Novel
SORCS2	chr4	1	3	7207354--7207357	Novel
KIAA0232	chr4	1	3	6807137--6807140	Novel
SLC7A11	chr4	1	3	139135620--139135623	Novel
CPEB2	chr4	1	3	15037152--15037155	Novel
CPEB2	chr4	1	3	15046612--15046615	Novel
CPEB2	chr4	1	3	15043034--15043037	Novel
CPEB2	chr4	1	3	15006557--15006560	Novel
SLAIN2	chr4	1	3	48397842--48397845	Novel
CHIC2	chr4	1	3	54925146--54925149	Novel
SCFD2	chr4	1	3	54123950--54123953	Novel
DCUN1D4	chr4	1	3	52732856--52732859	Novel
OCIAD1	chr4	1	3	48863000--48863003	Novel
TMEM165	chr4	1	3	56263731--56263734	Novel
UBA6	chr4	1	3	68511923--68511926	Novel
EPHA5	chr4	1	3	66462657--66462660	Novel
EPHA5	chr4	1	3	66207894--66207897	Novel
IGFBP7	chr4	1	3	57927228--57927231	Novel
KIAA1211	chr4	1	3	57120562--57120565	Novel
APBB2	chr4	1	3	41079191--41079194	Novel
APBB2	chr4	1	3	41049923--41049926	Novel
PDS5A	chr4	1	3	39827817--39827820	Novel
MIR1273H	chr4	1	3	39340440--39340443	Novel
TBC1D1	chr4	1	3	38076397--38076400	Novel
SLC30A9	chr4	1	3	42029791--42029794	Novel
TMEM33	chr4	1	3	41957338--41957341	Novel
ELOVL6	chr4	1	3	111068445--111068448	Novel
ELOVL6	chr4	1	3	111097199--111097202	Novel
SEC24B	chr4	1	3	110365646--110365649	Novel
ELOVL6	chr4	1	3	111119235--111119238	Novel
AP1AR	chr4	1	3	113190827--113190830	Novel
PPA2	chr4	1	3	106375493--106375496	Novel
PAPSS1	chr4	1	3	108579510--108579513	Novel
TBCK	chr4	1	3	107173548--107173551	Novel
LEF1	chr4	1	3	109004942--109004945	Novel
SPATA5	chr4	1	3	124235912--124235915	Novel
PRSS12	chr4	1	3	119237018--119237021	Novel
CAMK2D	chr4	1	3	114499851--114499854	Novel
CAMK2D	chr4	1	3	114426087--114426090	Novel
SLC7A11	chr4	1	3	139113840--139113843	Novel
SLC7A11-AS1	chr4	1	3	139087514--139087517	Novel
ZGRF1	chr4	1	3	113543689--113543692	Novel
ANK2	chr4	1	3	113981841--113981844	Novel
ANK2	chr4	1	3	114124888--114124891	Novel
HERC5	chr4	1	3	89427092--89427095	Novel
FAM13A	chr4	1	3	89940920--89940923	Novel
SNCA	chr4	1	3	90660927--90660930	Novel
SNCA	chr4	1	3	90707780--90707783	Novel
AFF1	chr4	1	3	87993516--87993519	Novel
HERC5	chr4	1	3	89400802--89400805	Novel
PPM1K	chr4	1	3	89181681--89181684	Novel
PKD2	chr4	1	3	88965493--88965496	Novel
BMPR1B	chr4	1	3	96071616--96071619	Novel
TET2	chr4	1	3	106161283--106161286	Novel
NFKB1	chr4	1	3	103453395--103453398	Novel
DNAJB14	chr4	1	3	100821235--100821238	Novel
RAP1GDS1	chr4	1	3	99364298--99364301	Novel
SNCA	chr4	1	3	90726564--90726567	Novel
PDLIM5	chr4	1	3	95546608--95546611	Novel
CCSER1	chr4	1	3	92207830--92207833	Novel
SMARCAD1	chr4	1	3	95203038--95203041	Novel
LOC101929095	chr4	45	4	15071844--15071854	Novel
CLCN3	chr4	31	4	170641694--170641708	Novel
CLCN3	chr4	24	4	170641686--170641700	Novel
CPEB2	chr4	21	4	15014766--15014772	Novel
CLCN3	chr4	20	4	170641677--170641688	Novel
APBB2	chr4	14	4	41010478--41010487	Novel
SH3D19	chr4	14	4	152042587--152042595	Novel
ARHGAP24	chr4	13	4	86878305--86878311	Novel
FAM13A	chr4	8	4	89684428--89684439	Novel
IGFBP7	chr4	8	4	57951747--57951755	Novel
HNRNPDL	chr4	8	4	83347309--83347313	Novel
SNCA	chr4	8	4	90723866--90723870	Novel
LOC93622	chr4	8	4	6677220--6677226	Novel
YTHDC1	chr4	7	4	69190709--69190716	Novel
ZNF827	chr4	6	4	146701353--146701367	Novel
ARHGAP24	chr4	6	4	86706078--86706092	Novel
NFKB1	chr4	6	4	103522498--103522505	Novel
SMARCAD1	chr4	6	4	95171931--95171938	Novel
RCHY1	chr4	6	4	76419991--76419997	Novel
CAMK2D	chr4	5	4	114627139--114627145	Novel
SLC7A11	chr4	5	4	139119304--139119313	Novel
EPHA5-AS1	chr4	5	4	66545966--66545975	Novel
TMEM144	chr4	5	4	159176259--159176266	Novel
REST	chr4	5	4	57783197--57783201	Novel
INPP4B	chr4	5	4	143249276--143249282	Novel
CPEB2	chr4	5	4	15026969--15026973	Novel
CEP170P1	chr4	4	4	119466333--119466339	Novel
BBS7	chr4	4	4	122777117--122777128	Novel
FAM13A	chr4	4	4	89910363--89910376	Novel
UNC5C	chr4	4	4	96359221--96359229	Novel
CEP44	chr4	4	4	175240929--175240935	Novel
HTT	chr4	4	4	3213350--3213356	Novel
SLC7A11	chr4	4	4	139145989--139146003	Novel
PPP3CA	chr4	4	4	102148279--102148293	Novel
ANAPC4	chr4	4	4	25412626--25412640	Novel
LAP3	chr4	4	4	17589052--17589062	Novel
USP53	chr4	4	4	120192084--120192092	Novel
YTHDC1	chr4	4	4	69193144--69193149	Novel
G3BP2	chr4	4	4	76568489--76568500	Novel
ARHGAP24	chr4	4	4	86704036--86704041	Novel
PTPN13	chr4	4	4	87631029--87631037	Novel
LCORL	chr4	3	4	18022379--18022393	Novel
LOC645513	chr4	3	4	120378165--120378172	Novel
DDX60L	chr4	3	4	169296472--169296478	Novel
SPATA5	chr4	3	4	124139796--124139806	Novel
SPATA5	chr4	3	4	124040470--124040476	Novel
CAMK2D	chr4	3	4	114516608--114516622	Novel
FBXL5	chr4	3	4	15654509--15654515	Novel
CAMK2D	chr4	3	4	114377667--114377675	Novel
LCORL	chr4	3	4	17936928--17936932	Novel
KIAA1211	chr4	3	4	57192432--57192442	Novel
AASDH	chr4	3	4	57223920--57223926	Novel
SETD7	chr4	3	4	140447200--140447211	Novel
ARHGAP24	chr4	3	4	86525408--86525417	Novel
BMP2K	chr4	3	4	79722523--79722537	Novel
TBC1D19	chr4	3	4	26702943--26702950	Novel
SLAIN2	chr4	3	4	48391161--48391171	Novel
PALLD	chr4	3	4	169775331--169775344	Novel
INPP4B	chr4	3	4	143584831--143584839	Novel
MIR1273H	chr4	3	4	39501726--39501740	Novel
APBB2	chr4	3	4	41064174--41064183	Novel
DCUN1D4	chr4	3	4	52732573--52732579	Novel
CLOCK	chr4	3	4	56300694--56300700	Novel
CYP4V2	chr4	3	4	187124238--187124244	Novel
GAK	chr4	3	4	873286--873292	Novel
NFKB1	chr4	3	4	103457054--103457065	Novel
SNX25	chr4	3	4	186199661--186199675	Novel
ZNF718	chr4	3	4	177369--177375	Novel
SGMS2	chr4	3	4	108793643--108793651	Novel
LEF1	chr4	3	4	109078322--109078327	Novel
COL25A1	chr4	3	4	110085566--110085575	Novel
CISD2	chr4	3	4	103809229--103809240	Novel
KIAA1211	chr4	3	4	57171698--57171707	Novel
CCDC109B	chr4	3	4	110511341--110511350	Novel
PDLIM5	chr4	3	4	95587725--95587735	Novel
ARHGAP24	chr4	2	4	86670723--86670733	Novel
PDLIM5	chr4	2	4	95421938--95421950	Novel
TBC1D19	chr4	2	4	26598077--26598087	Novel
EPHA5	chr4	2	4	66439563--66439572	Novel
GUF1	chr4	2	4	44695528--44695532	Novel
SLC7A11-AS1	chr4	2	4	139087194--139087201	Novel
STOX2	chr4	2	4	184877516--184877530	Novel
FRYL	chr4	2	4	48509481--48509490	Novel
ANTXR2	chr4	2	4	80858218--80858226	Novel
ANTXR2	chr4	2	4	80857873--80857877	Novel
SLC7A11	chr4	2	4	139140627--139140631	Novel
MRPL1	chr4	2	4	78819554--78819563	Novel
ANAPC10	chr4	2	4	145972385--145972392	Novel
TMEM184C	chr4	2	4	148555666--148555672	Novel
DCLK2	chr4	2	4	151084550--151084557	Novel
SPCS3	chr4	2	4	177250009--177250016	Novel
SLC7A11	chr4	2	4	139153085--139153092	Novel
INPP4B	chr4	2	4	142983899--142983910	Novel
WWC2	chr4	2	4	184139551--184139556	Novel
IL15	chr4	2	4	142595814--142595821	Novel
KLHL2	chr4	2	4	166232977--166232991	Novel
TBCK	chr4	2	4	107117140--107117149	Novel
LEF1	chr4	2	4	109013850--109013855	Novel
CENPC	chr4	2	4	68344374--68344385	Novel
PPA2	chr4	2	4	106355161--106355168	Novel
CPEB2	chr4	2	4	15011897--15011906	Novel
DDX60L	chr4	2	4	169376442--169376451	Novel
DDX60L	chr4	2	4	169391993--169392002	Novel
ELOVL6	chr4	2	4	111100723--111100732	Novel
ELOVL6	chr4	2	4	110971000--110971005	Novel
ZNF595	chr4	2	4	67457--67464	Novel
FAT1	chr4	2	4	187616453--187616458	Novel
ANK2	chr4	2	4	113897826--113897834	Novel
CAMK2D	chr4	2	4	114497543--114497548	Novel
ANK2	chr4	2	4	113857026--113857031	Novel
UNC5C	chr4	2	4	96313580--96313584	Novel
SAP30	chr4	2	4	174296859--174296865	Novel
FBXW7	chr4	2	4	153277565--153277572	Novel
UNC5C	chr4	2	4	96088143--96088152	Novel
SORBS2	chr4	2	4	186675200--186675206	Novel
PRSS48	chr4	2	4	152202820--152202833	Novel
STX18-AS1	chr4	2	4	4699454--4699463	Novel
EXOSC9	chr4	2	4	122729413--122729419	Novel
CISD2	chr4	2	4	103792831--103792838	Novel
HTT	chr4	2	4	3079595--3079603	Novel
DDX60L	chr4	1	4	169298485--169298489	Novel
FAM149A	chr4	1	4	187070153--187070157	Novel
SNX25	chr4	1	4	186233309--186233313	Novel
DDX60L	chr4	1	4	169316976--169316980	Novel
PDS5A	chr4	1	4	39900304--39900308	Novel
PDS5A	chr4	1	4	39965695--39965699	Novel
PDS5A	chr4	1	4	39938072--39938076	Novel
KDR	chr4	1	4	55974862--55974866	Novel
STX18	chr4	1	4	4497300--4497304	Novel
STX18	chr4	1	4	4451020--4451024	Novel
FAM193A	chr4	1	4	2646766--2646770	Novel
EVC	chr4	1	4	5747873--5747877	Novel
ZNF718	chr4	1	4	139863--139867	Novel
RNF4	chr4	1	4	2506274--2506278	Novel
PCGF3	chr4	1	4	703108--703112	Novel
WDR1	chr4	1	4	10104923--10104927	Novel
KIAA0232	chr4	1	4	6786673--6786677	Novel
CPEB2	chr4	1	4	15026380--15026384	Novel
CPEB2	chr4	1	4	15043029--15043033	Novel
BLOC1S4	chr4	1	4	6719095--6719099	Novel
BOD1L1	chr4	1	4	13591434--13591438	Novel
PCDH7	chr4	1	4	31090535--31090539	Novel
PCDH7	chr4	1	4	30836539--30836543	Novel
ARAP2	chr4	1	4	36237800--36237804	Novel
MIR1273H	chr4	1	4	39304925--39304929	Novel
TBC1D19	chr4	1	4	26707521--26707525	Novel
TENM3	chr4	1	4	183279670--183279674	Novel
TENM3	chr4	1	4	183328740--183328744	Novel
MIR1273H	chr4	1	4	39339088--39339092	Novel
UBE2K	chr4	1	4	39725416--39725420	Novel
UBE2K	chr4	1	4	39782950--39782954	Novel
MOB1B	chr4	1	4	71842487--71842491	Novel
SEL1L3	chr4	1	4	25860201--25860205	Novel
POLR2B	chr4	1	4	57879563--57879567	Novel
ANKRD17	chr4	1	4	74064970--74064974	Novel
ANKRD17	chr4	1	4	74109669--74109673	Novel
PPA2	chr4	1	4	106313174--106313178	Novel
PPA2	chr4	1	4	106317504--106317508	Novel
TET2	chr4	1	4	106081947--106081951	Novel
GSTCD	chr4	1	4	106746264--106746268	Novel
CCDC109B	chr4	1	4	110528369--110528373	Novel
LEF1	chr4	1	4	108979423--108979427	Novel
GSTCD	chr4	1	4	106669967--106669971	Novel
UBE2D3	chr4	1	4	103731067--103731071	Novel
TET2	chr4	1	4	106069229--106069233	Novel
ANK2	chr4	1	4	113745307--113745311	Novel
ANK2	chr4	1	4	113857010--113857014	Novel
ANK2	chr4	1	4	113976544--113976548	Novel
CAMK2D	chr4	1	4	114647717--114647721	Novel
CAMK2D	chr4	1	4	114641523--114641527	Novel
ARHGAP24	chr4	1	4	86811671--86811675	Novel
AP1AR	chr4	1	4	113180267--113180271	Novel
ALPK1	chr4	1	4	113341996--113342000	Novel
SNCA	chr4	1	4	90668416--90668420	Novel
SNCA	chr4	1	4	90730660--90730664	Novel
SNCA	chr4	1	4	90707785--90707789	Novel
DCUN1D4	chr4	1	4	52782694--52782698	Novel
FRYL	chr4	1	4	48698888--48698892	Novel
AFF1	chr4	1	4	88059642--88059646	Novel
MAPK10	chr4	1	4	86999744--86999748	Novel
SMARCAD1	chr4	1	4	95202131--95202135	Novel
SMARCAD1	chr4	1	4	95180175--95180179	Novel
AFF1	chr4	1	4	88059666--88059670	Novel
SCARB2	chr4	1	4	77120006--77120010	Novel
SEPT11	chr4	1	4	77885465--77885469	Novel
MRPL1	chr4	1	4	78790746--78790750	Novel
LSM6	chr4	1	4	147098179--147098183	Novel
G3BP2	chr4	1	4	76587405--76587409	Novel
INPP4B	chr4	1	4	142986394--142986398	Novel
INPP4B	chr4	1	4	143244351--143244355	Novel
INPP4B	chr4	1	4	143102802--143102806	Novel
RNF150	chr4	1	4	142047264--142047268	Novel
FRAS1	chr4	1	4	79105010--79105014	Novel
INPP4B	chr4	1	4	143288340--143288344	Novel
DDX60	chr4	1	4	169207051--169207055	Novel
MARCH1	chr4	1	4	164460184--164460188	Novel
FAM198B	chr4	1	4	159073699--159073703	Novel
DDX60L	chr4	1	4	169292230--169292234	Novel
ATP10D	chr4	1	4	47532465--47532469	Novel
FRYL	chr4	1	4	48506856--48506860	Novel
TRIM2	chr4	1	4	154257276--154257280	Novel
KIAA0922	chr4	1	4	154487700--154487704	Novel
TRIM2	chr4	1	4	154093004--154093008	Novel
SLC30A9	chr4	1	4	42014067--42014071	Novel
SPATA5	chr4	1	4	123978978--123978982	Novel
SPATA5	chr4	1	4	124235919--124235923	Novel
LARP1B	chr4	1	4	128988865--128988869	Novel
ANKRD50	chr4	1	4	125629871--125629875	Novel
ARHGAP24	chr4	1	4	86713553--86713557	Novel
CEP170P1	chr4	1	4	119438884--119438888	Novel
CEP170P1	chr4	1	4	119471818--119471822	Novel
PRDM5	chr4	1	4	121691178--121691182	Novel
MAML3	chr4	1	4	140988363--140988367	Novel
LINC00499	chr4	1	4	139243850--139243854	Novel
BMP2K	chr4	1	4	79737941--79737945	Novel
ANTXR2	chr4	1	4	80887290--80887294	Novel
RNF150	chr4	1	4	142042148--142042152	Novel
ARHGAP24	chr4	1	4	86569187--86569191	Novel
SCLT1	chr4	1	4	129955742--129955746	Novel
IRF2	chr4	15	5	185309360--185309375	Novel
ARHGAP24	chr4	14	5	86507382--86507390	Novel
SCFD2	chr4	14	5	53995389--53995404	Novel
INPP4B	chr4	10	5	143319781--143319791	Novel
SNCA	chr4	10	5	90737488--90737494	Novel
FIP1L1	chr4	10	5	54246344--54246349	Novel
PAQR3	chr4	10	5	79839384--79839391	Novel
SCFD2	chr4	9	5	53995408--53995423	Novel
AFF1	chr4	8	5	88061634--88061649	Novel
LAP3	chr4	8	5	17580165--17580176	Novel
USO1	chr4	8	5	76717078--76717093	Novel
SH3D19	chr4	6	5	152125715--152125725	Novel
ZNF718	chr4	6	5	146963--146969	Novel
TMEM165	chr4	5	5	56270152--56270160	Novel
SNX25	chr4	5	5	186191780--186191786	Novel
LRBA	chr4	5	5	151186064--151186074	Novel
SLC7A11	chr4	5	5	139113257--139113264	Novel
LIN54	chr4	5	5	83892103--83892109	Novel
HADH	chr4	4	5	108953281--108953291	Novel
ZNF141	chr4	4	5	347781--347788	Novel
ZNF141	chr4	4	5	365919--365925	Novel
CPEB2	chr4	3	5	15070876--15070882	Novel
STX18	chr4	3	5	4540347--4540352	Novel
LAP3	chr4	3	5	17601331--17601343	Novel
MOB1B	chr4	3	5	71808574--71808582	Novel
SNCA	chr4	3	5	90723301--90723306	Novel
INPP4B	chr4	3	5	143072623--143072629	Novel
TBCK	chr4	3	5	106981316--106981326	Novel
AFF1	chr4	3	5	87935170--87935176	Novel
CXCL1	chr4	2	5	74736549--74736558	Novel
ARHGAP24	chr4	2	5	86732025--86732033	Novel
SEPSECS	chr4	2	5	25160786--25160792	Novel
USP53	chr4	2	5	120140308--120140318	Novel
FRYL	chr4	2	5	48755767--48755772	Novel
AFF1	chr4	2	5	88059662--88059667	Novel
SNCA	chr4	2	5	90707780--90707789	Novel
NUDT9	chr4	2	5	88349685--88349697	Novel
SLC7A11	chr4	2	5	139126254--139126263	Novel
ZNF330	chr4	2	5	142144574--142144582	Novel
USP38	chr4	2	5	144130257--144130267	Novel
INPP4B	chr4	2	5	143316080--143316088	Novel
SLC7A11-AS1	chr4	2	5	139088714--139088721	Novel
ANKRD50	chr4	2	5	125598349--125598355	Novel
CRMP1	chr4	1	5	5832559--5832564	Novel
SEPT11	chr4	1	5	77885453--77885458	Novel
MAML3	chr4	1	5	140798454--140798459	Novel
TBC1D14	chr4	1	5	6938558--6938563	Novel
INPP4B	chr4	1	5	143549728--143549733	Novel
USO1	chr4	1	5	76719974--76719979	Novel
LRBA	chr4	1	5	151361941--151361946	Novel
SEPT11	chr4	1	5	77959421--77959426	Novel
CENPU	chr4	1	5	185654155--185654160	Novel
POLR2B	chr4	1	5	57885937--57885942	Novel
SETD7	chr4	1	5	140465475--140465480	Novel
TBCK	chr4	1	5	107171639--107171644	Novel
TBCK	chr4	1	5	107014980--107014985	Novel
PPA2	chr4	1	5	106306496--106306501	Novel
BMPR1B	chr4	1	5	95977950--95977955	Novel
MIR1273H	chr4	1	5	39501735--39501740	Novel
SLC7A11-AS1	chr4	1	5	139086819--139086824	Novel
LOC729218	chr4	1	5	119530623--119530628	Novel
COL25A1	chr4	1	5	110138986--110138991	Novel
PDLIM5	chr4	1	5	95510884--95510889	Novel
SNCA	chr4	1	5	90737544--90737549	Novel
MAML3	chr4	1	5	140779619--140779624	Novel
STIM2	chr4	1	5	26888046--26888051	Novel
ARHGAP24	chr4	19	6	86570166--86570182	Novel
ARHGAP24	chr4	17	6	86570177--86570189	Novel
INPP4B	chr4	12	6	142986389--142986405	Novel
SNCA	chr4	8	6	90732373--90732382	Novel
IGFBP7	chr4	7	6	57939403--57939419	Novel
SCLT1	chr4	5	6	129961053--129961060	Novel
RAPGEF2	chr4	4	6	160270646--160270653	Novel
CLCN3	chr4	3	6	170641691--170641707	Novel
TBCK	chr4	3	6	106976719--106976731	Novel
SNCA	chr4	3	6	90729147--90729154	Novel
TRIM2	chr4	3	6	154198078--154198087	Novel
INPP4B	chr4	3	6	143292596--143292603	Novel
CLCN3	chr4	3	6	170584465--170584476	Novel
CCNI	chr4	3	6	77996799--77996813	Novel
AFF1	chr4	3	6	87959144--87959153	Novel
NEK1	chr4	2	6	170448837--170448846	Novel
FNIP2	chr4	2	6	159740553--159740564	Novel
EPHA5-AS1	chr4	2	6	66538127--66538139	Novel
STIM2	chr4	2	6	26893180--26893196	Novel
TMEM165	chr4	2	6	56269794--56269800	Novel
HTT	chr4	2	6	3076626--3076642	Novel
ZBTB49	chr4	2	6	4300196--4300207	Novel
CLCN3	chr4	2	6	170641677--170641690	Novel
PDLIM5	chr4	2	6	95437659--95437670	Novel
SLC7A11-AS1	chr4	2	6	139091806--139091817	Novel
MAML3	chr4	2	6	140979763--140979773	Novel
SLC7A11-AS1	chr4	2	6	139085546--139085552	Novel
WDR1	chr4	1	6	10104913--10104919	Novel
SEC24D	chr4	1	6	119677277--119677283	Novel
UGT8	chr4	1	6	115544419--115544425	Novel
ELOVL6	chr4	1	6	111094828--111094834	Novel
LOC101928978	chr4	1	6	85060925--85060931	Novel
SLIT2	chr4	1	6	20293527--20293533	Novel
PAPSS1	chr4	1	6	108567464--108567470	Novel
SNCA	chr4	1	6	90668413--90668419	Novel
CEP44	chr4	1	6	175218830--175218836	Novel
SNCA	chr4	1	6	90730648--90730654	Novel
TLR2	chr4	1	6	154623932--154623938	Novel
ANAPC10	chr4	1	6	145933342--145933348	Novel
BMP2K	chr4	1	6	79707563--79707569	Novel
TEC	chr4	1	6	48232107--48232113	Novel
SCFD2	chr4	1	6	53944224--53944230	Novel
DDX60L	chr4	1	6	169341645--169341651	Novel
BMP2K	chr4	1	6	79722508--79722514	Novel
SCD5	chr4	1	6	83692804--83692810	Novel
ARHGAP24	chr4	13	7	86603187--86603196	Novel
CLCN3	chr4	8	7	170622195--170622205	Novel
SPATA5	chr4	7	7	124237705--124237715	Novel
SH3RF1	chr4	5	7	170092773--170092781	Novel
CAMK2D	chr4	3	7	114603053--114603064	Novel
GAB1	chr4	3	7	144289406--144289416	Novel
LCORL	chr4	3	7	17882905--17882918	Novel
ARHGAP24	chr4	3	7	86788018--86788026	Novel
SEPT11	chr4	2	7	77949997--77950004	Novel
SPCS3	chr4	2	7	177249594--177249606	Novel
GNPDA2	chr4	1	7	44723646--44723653	Novel
RELL1	chr4	1	7	37654986--37654993	Novel
AFF1	chr4	1	7	87934202--87934209	Novel
LEF1	chr4	1	7	109072895--109072902	Novel
PTPN13	chr4	1	7	87610739--87610746	Novel
MAML3	chr4	1	7	140885780--140885787	Novel
EPHA5	chr4	1	7	66360718--66360725	Novel
MOB1B	chr4	1	7	71829733--71829740	Novel
SORBS2	chr4	14	8	186562286--186562296	Novel
ARHGAP24	chr4	12	8	86455439--86455450	Novel
ARHGAP24	chr4	8	8	86918548--86918566	Novel
SLC7A11	chr4	7	8	139145992--139146010	Novel
INPP4B	chr4	7	8	143065399--143065417	Novel
ANAPC4	chr4	6	8	25412621--25412636	Novel
INPP4B	chr4	5	8	143049499--143049517	Novel
PCGF3	chr4	5	8	762078--762089	Novel
SCFD2	chr4	5	8	53949138--53949152	Novel
CDKL2	chr4	3	8	76521183--76521201	Novel
ELMOD2	chr4	3	8	141456306--141456324	Novel
PKD2	chr4	3	8	88997044--88997054	Novel
FRYL	chr4	2	8	48554274--48554287	Novel
KCNIP4	chr4	1	8	21284110--21284118	Novel
TENM3	chr4	1	8	183390016--183390024	Novel
PIGG	chr4	1	8	497642--497650	Novel
DDX60L	chr4	1	8	169341645--169341653	Novel
CLCN3	chr4	1	8	170641677--170641685	Novel
ARFIP1	chr4	1	8	153716337--153716345	Novel
INPP4B	chr4	1	8	143219271--143219279	Novel
BOD1L1	chr4	1	8	13586093--13586101	Novel
ARHGAP24	chr4	1	8	86511367--86511375	Novel
ARHGAP24	chr4	1	8	86706071--86706079	Novel
COQ2	chr4	1	8	84199132--84199140	Novel
ANTXR2	chr4	1	8	80887301--80887309	Novel
AFF1	chr4	1	8	88005743--88005751	Novel
SCLT1	chr4	1	8	129961053--129961061	Novel
AFF1	chr4	1	8	88059642--88059650	Novel
SPATA5	chr4	1	8	123947283--123947291	Novel
EPHA5-AS1	chr4	1	8	66538127--66538135	Novel
FRYL	chr4	1	8	48583646--48583654	Novel
SCFD2	chr4	1	8	53826891--53826899	Novel
INPP4B	chr4	1	8	142986398--142986406	Novel
BMP2K	chr4	1	8	79722501--79722509	Novel
TIFA	chr4	3	9	113198379--113198394	Novel
ELOVL6	chr4	2	9	111024939--111024949	Novel
ELMOD2	chr4	1	9	141446537--141446546	Novel
EVC	chr4	1	9	5732638--5732647	Novel
FIP1L1	chr4	1	9	54322712--54322721	Novel
SCFD2	chr4	7	10	53976214--53976234	Novel
SLC7A11	chr4	5	10	139106114--139106130	Novel
CPEB2	chr4	4	10	15015950--15015966	Novel
FRYL	chr4	3	10	48647143--48647159	Novel
INPP4B	chr4	3	10	143065402--143065419	Novel
INPP4B	chr4	2	10	143065375--143065390	Novel
ARHGAP24	chr4	2	10	86533262--86533275	Novel
GAK	chr4	2	10	881026--881036	Novel
FRYL	chr4	2	10	48554274--48554289	Novel
AFF1	chr4	1	10	88031611--88031621	Novel
SNCA	chr4	1	10	90694325--90694335	Novel
DDX60	chr4	1	10	169218534--169218544	Novel
RAPGEF2	chr4	1	10	160216875--160216885	Novel
PIGG	chr4	1	10	497665--497675	Novel
BOD1L1	chr4	1	10	13586093--13586103	Novel
PDS5A	chr4	1	10	39936242--39936252	Novel
CENPC	chr4	1	10	68374951--68374961	Novel
IGFBP7	chr4	1	10	57905231--57905241	Novel
SEPSECS	chr4	4	11	25160001--25160017	Novel
PDS5A	chr4	3	11	39929154--39929171	Novel
ARHGAP24	chr4	3	11	86607938--86607953	Novel
PPA2	chr4	3	11	106361475--106361490	Novel
EVC	chr4	3	11	5800121--5800140	Novel
TMEM33	chr4	1	11	41962477--41962488	Novel
LAMTOR3	chr4	1	11	100800455--100800466	Novel
INPP4B	chr4	21	12	143065393--143065415	Novel
INPP4B	chr4	15	12	143065375--143065395	Novel
DDX60L	chr4	6	12	169400284--169400306	Novel
CPEB2	chr4	5	12	15020560--15020582	Novel
SNCA	chr4	4	12	90713442--90713461	Novel
ARHGAP24	chr4	4	12	86918550--86918567	Novel
LCORL	chr4	4	12	17927511--17927528	Novel
CPEB2	chr4	3	12	15020577--15020594	Novel
PCDH7	chr4	3	12	30733483--30733502	Novel
DCK	chr4	2	12	71880853--71880873	Novel
PPP3CA	chr4	2	12	101994385--101994407	Novel
FIP1L1	chr4	2	12	54247920--54247938	Novel
TAPT1	chr4	2	12	16196482--16196501	Novel
AFF1	chr4	1	12	87921765--87921777	Novel
PDLIM5	chr4	1	12	95509720--95509732	Novel
DCUN1D4	chr4	1	12	52732548--52732560	Novel
APBB2	chr4	1	12	40982541--40982553	Novel
RBPJ	chr4	1	12	26392932--26392944	Novel
FGF2	chr4	1	12	123765741--123765753	Novel
MAML3	chr4	1	12	140719203--140719215	Novel
RBM47	chr4	2	13	40425718--40425741	Novel
GRSF1	chr4	1	13	71688314--71688327	Novel
PPA2	chr4	3	14	106364760--106364780	Novel
TRIM2	chr4	3	14	154259136--154259150	Novel
G3BP2	chr4	3	14	76590822--76590839	Novel
CPEB2	chr4	3	14	15020560--15020582	Novel
ANAPC10	chr4	2	14	145975782--145975797	Novel
PDLIM5	chr4	1	14	95464966--95464980	Novel
PIGG	chr4	1	14	497645--497659	Novel
TENM3	chr4	1	14	183419022--183419036	Novel
AFF1	chr4	1	14	87921762--87921776	Novel
RUFY3	chr4	1	14	71588230--71588244	Novel
MAML3	chr4	1	14	141005146--141005160	Novel
PPP3CA	chr4	5	15	102185607--102185629	Novel
USO1	chr4	2	15	76716953--76716971	Novel
PPA2	chr4	1	15	106374077--106374092	Novel
SETD7	chr4	26	16	140431392--140431409	Novel
TRMT10A	chr4	5	16	100472229--100472246	Novel
ABCE1	chr4	5	16	146038848--146038865	Novel
RBM47	chr4	4	16	40425693--40425719	Novel
ADGRA3	chr4	3	16	22435382--22435398	Novel
RAB28	chr4	2	16	13375586--13375612	Novel
SPATA5	chr4	2	16	124070956--124070979	Novel
IRF2	chr4	2	16	185332730--185332748	Novel
AFF1	chr4	2	16	88005741--88005759	Novel
FRYL	chr4	2	16	48540330--48540346	Novel
STK32B	chr4	1	16	5270293--5270309	Novel
WDR1	chr4	1	16	10104913--10104929	Novel
BMPR1B	chr4	1	16	95906661--95906677	Novel
PDLIM5	chr4	1	16	95451666--95451682	Novel
SLC7A11-AS1	chr4	1	16	139085560--139085576	Novel
FAM13A	chr4	4	17	89807161--89807179	Novel
TBC1D19	chr4	2	17	26635118--26635140	Novel
ANKRD50	chr4	1	17	125603486--125603503	Novel
RAPGEF2	chr4	3	18	160205649--160205677	Novel
FRAS1	chr4	3	18	79102576--79102595	Novel
CCDC149	chr4	1	18	24874587--24874605	Novel
DDX60	chr4	1	18	169144344--169144362	Novel
MAML3	chr4	1	18	140868072--140868090	Novel
SLC7A11	chr4	1	18	139152531--139152549	Novel
ARHGAP24	chr4	1	18	86645643--86645661	Novel
UBA6	chr4	1	18	68525351--68525369	Novel
DDX60L	chr4	2	19	169343341--169343366	Novel
PCGF3	chr4	2	19	727942--727970	Novel
LOC101929095	chr4	2	19	15074072--15074095	Novel
ZNF595	chr4	1	19	61031--61050	Novel
HNRNPDL	chr4	6	20	83344201--83344228	Novel
SGCB	chr4	4	20	52897583--52897611	Novel
DDX60L	chr4	2	20	169341608--169341633	Novel
INPP4B	chr4	2	20	143110831--143110853	Novel
PALLD	chr4	1	20	169843251--169843271	Novel
STOX2	chr4	1	20	184906119--184906139	Novel
SLC7A11	chr4	1	20	139131291--139131311	Novel
BMP2K	chr4	3	21	79772685--79772711	Novel
SH3D19	chr4	3	21	152089327--152089353	Novel
BMPR1B	chr4	2	22	95823417--95823444	Novel
LRPAP1	chr4	2	22	3509320--3509345	Novel
DDX60L	chr4	2	22	169341608--169341635	Novel
EIF4E	chr4	1	22	99838266--99838288	Novel
SLC7A11	chr4	4	23	139134716--139134740	Novel
GNPDA2	chr4	3	23	44710592--44710616	Novel
LRBA	chr4	2	23	151187225--151187255	Novel
LAP3	chr4	1	23	17595703--17595726	Novel
ANKRD17	chr4	4	24	74117293--74117320	Novel
SPATA5	chr4	1	24	123877671--123877695	Novel
SCFD2	chr4	1	25	53930141--53930166	Novel
ELOVL6	chr4	5	26	110993738--110993767	Novel
CLCN3	chr4	2	26	170584284--170584319	Novel
ANXA5	chr4	1	26	122589329--122589355	Novel
FAT1	chr4	1	26	187590868--187590894	Novel
ING2	chr4	2	28	184431577--184431608	Novel
CLCN3	chr4	1	28	170584292--170584320	Novel
ANXA5	chr4	1	28	122589327--122589355	Novel
IGFBP7	chr4	2	29	57976206--57976240	Novel
SCFD2	chr4	2	30	53764926--53764961	Novel
WDFY3	chr4	1	30	85593405--85593435	Novel
SETD7	chr4	1	31	140429887--140429918	Novel
SEC31A	chr4	1	32	83786693--83786725	Novel
SLC7A11	chr4	4	35	139132538--139132580	Novel
CTBP1	chr4	2	35	1230461--1230496	Novel
PCGF3	chr4	1	36	703082--703118	Novel
ZNF718	chr4	2	37	154808--154850	Novel
MAML3	chr4	1	37	140807627--140807664	Novel
ANTXR2	chr4	1	39	80882119--80882158	Novel
CXCL6	chr4	1	39	74703751--74703790	Novel
RELL1	chr4	3	40	37614735--37614781	Novel
FNIP2	chr4	3	41	159691806--159691848	Novel
EVC2	chr4	1	43	5598480--5598523	Novel
MAEA	chr4	1	43	1329280--1329323	Novel
TMPRSS11F	chr4	1	45	68944038--68944083	Novel
APBB2	chr4	1	46	40890611--40890657	Novel
INPP4B	chr4	3	47	143173709--143173764	Novel
LETM1	chr4	2	47	1815427--1815478	Novel
FAM53A	chr4	1	54	1652087--1652141	Novel
PCGF3	chr4	2	56	740733--740791	Novel
SMARCAD1	chr4	1	57	95210747--95210804	Novel
ELF2	chr4	1	57	139998164--139998221	Novel
FAT1	chr4	1	60	187581033--187581093	Novel
CFAP97	chr4	1	60	186083534--186083594	Novel
RNF4	chr4	2	61	2513288--2513351	Novel
GBA3	chr4	1	61	22728112--22728173	Novel
FAM53A	chr4	1	62	1642707--1642769	Novel
LOC102723704	chr4	1	62	103718104--103718166	Novel
PCGF3	chr4	1	72	701683--701755	Novel
HMGB2	chr4	1	73	174254146--174254219	*
FAT1	chr4	9	74	187547733--187547810	Novel
SMARCA5	chr4	1	74	144459865--144459939	*
LARP7	chr4	1	78	113568109--113568187	*
SDAD1	chr4	2	79	76896994--76897076	*
MAEA	chr4	2	82	1329263--1329355	Novel
ABCE1	chr4	2	83	146044281--146044368	*
ABCA11P	chr4	6	84	436544--436629	Novel
IDUA	chr4	1	86	993476--993562	Novel
CXCL1	chr4	4	98	74735286--74735386	*
HNRNPDL	chr4	1	98	83349333--83349431	*
ARHGAP24	chr4	2	133	86617279--86617422	Novel
CRMP1	chr4	1	139	5858291--5858430	Novel
IGFBP7	chr4	1	139	57976212--57976351	Novel
PCGF3	chr4	3	176	709477--709656	Novel
SH3BP2	chr4	2	185	2828015--2828208	Novel
FAT1	chr4	1	214	187547584--187547798	Novel
PCGF3	chr4	2	229	741072--741311	Novel
FAT1	chr4	4	280	187547297--187547586	Novel
CAMK2D	chr4	1	295	114467335--114467630	Novel
PCGF3	chr4	2	612	709524--710140	Novel
ABCA11P	chr4	3	672	436537--437210	Novel
CASP3	chr4	2	1390	185564397--185565792	Novel
ZCCHC4	chr4	1	2148	25351980--25354128	Novel
MAFIP	chr4_gl000194_random	9	2	69828--69840	Novel
MAFIP	chr4_gl000194_random	6	2	87325--87332	Novel
MAFIP	chr4_gl000194_random	1	2	100954--100956	Novel
MAFIP	chr4_gl000194_random	1	2	79107--79109	Novel
MAFIP	chr4_gl000194_random	3	4	86263--86268	Novel
MAFIP	chr4_gl000194_random	2	4	69834--69843	Novel
MAFIP	chr4_gl000194_random	1	4	106674--106678	Novel
MAFIP	chr4_gl000194_random	1	6	74412--74418	Novel

## Sheet: Chr5
GeneName	Chromosome	# supporting reads	splice length	range of supporting reads	Novel or not (*)
TBCA	chr5	26	2	77069162--77069170	Novel
SLC45A2	chr5	26	2	33960390--33960402	Novel
SLC45A2	chr5	24	2	33963568--33963571	Novel
FBXL7	chr5	18	2	15759029--15759034	Novel
SNX2	chr5	18	2	122165480--122165492	Novel
GM2A	chr5	13	2	150647376--150647388	Novel
TNPO1	chr5	12	2	72204951--72204962	Novel
CHD1	chr5	11	2	98241795--98241804	Novel
TNPO1	chr5	10	2	72204947--72204954	Novel
TNPO1	chr5	9	2	72163214--72163221	Novel
SGCD	chr5	9	2	155801463--155801466	Novel
ZNF608	chr5	9	2	124011989--124011991	Novel
FBXL7	chr5	8	2	15796591--15796599	Novel
AK6	chr5	8	2	68661487--68661491	Novel
BASP1	chr5	8	2	17276052--17276061	Novel
PDE4D	chr5	8	2	59457729--59457731	Novel
FEM1C	chr5	8	2	114856779--114856789	Novel
ERBB2IP	chr5	8	2	65364692--65364696	Novel
FBXL7	chr5	8	2	15849322--15849329	Novel
EFNA5	chr5	8	2	106966979--106966991	Novel
RNU5E-1	chr5	7	2	80546782--80546794	Novel
APC	chr5	7	2	112112040--112112045	Novel
TRIO	chr5	7	2	14151495--14151502	Novel
SEMA6A	chr5	7	2	115904525--115904537	Novel
TNPO1	chr5	7	2	72158821--72158833	Novel
DMXL1	chr5	7	2	118427868--118427872	Novel
CHD1	chr5	7	2	98201895--98201899	Novel
SGCD	chr5	6	2	155938808--155938812	Novel
CSNK1A1	chr5	6	2	148884417--148884419	Novel
SLC26A2	chr5	6	2	149360644--149360647	Novel
LNPEP	chr5	6	2	96342651--96342653	Novel
ZFYVE16	chr5	6	2	79737707--79737710	Novel
PDE4D	chr5	6	2	58926745--58926753	Novel
RICTOR	chr5	6	2	38960854--38960856	Novel
MAP3K1	chr5	6	2	56191194--56191206	Novel
SKIV2L2	chr5	6	2	54655374--54655379	Novel
STK32A	chr5	6	2	146745595--146745605	Novel
BNIP1	chr5	6	2	172574652--172574657	Novel
RAI14	chr5	6	2	34823284--34823287	Novel
SQSTM1	chr5	6	2	179263767--179263774	Novel
KIF3A	chr5	6	2	132043186--132043188	Novel
FBXL7	chr5	6	2	15550421--15550424	Novel
FBXL7	chr5	6	2	15754790--15754793	Novel
LOC101926941	chr5	6	2	141726065--141726076	Novel
TRIO	chr5	6	2	14208299--14208302	Novel
FBXL7	chr5	5	2	15626673--15626684	Novel
CANX	chr5	5	2	179156098--179156102	Novel
PDE4D	chr5	5	2	58674810--58674822	Novel
FBXL7	chr5	5	2	15501975--15501982	Novel
SEMA5A	chr5	5	2	9286839--9286851	Novel
KIF3A	chr5	5	2	132054753--132054758	Novel
CTNNA1	chr5	5	2	138177320--138177324	Novel
TNPO1	chr5	5	2	72132163--72132166	Novel
COMMD10	chr5	5	2	115554935--115554939	Novel
SCAMP1	chr5	5	2	77772987--77772992	Novel
COL4A3BP	chr5	5	2	74753784--74753791	Novel
SLC12A2	chr5	5	2	127523665--127523677	Novel
SGCD	chr5	5	2	155816550--155816555	Novel
PWWP2A	chr5	5	2	159517702--159517705	Novel
FBXL17	chr5	5	2	107323001--107323008	Novel
PDE4D	chr5	5	2	59688206--59688208	Novel
ANKRA2	chr5	5	2	72859588--72859590	Novel
PDE4D	chr5	5	2	59698936--59698939	Novel
ERBB2IP	chr5	5	2	65375200--65375212	Novel
FAM172A	chr5	5	2	93053207--93053212	Novel
FAM172A	chr5	5	2	93405822--93405824	Novel
CAST	chr5	5	2	96108971--96108976	Novel
ZFYVE16	chr5	5	2	79769778--79769780	Novel
ZFYVE16	chr5	5	2	79752633--79752637	Novel
SFXN1	chr5	5	2	174938865--174938869	Novel
SNX24	chr5	5	2	122319459--122319461	Novel
PGGT1B	chr5	5	2	114578662--114578665	Novel
TMED7-TICAM2	chr5	5	2	114950324--114950326	Novel
SPRY4	chr5	4	2	141691865--141691867	Novel
SEMA5A	chr5	4	2	9485878--9485883	Novel
SNX24	chr5	4	2	122318896--122318902	Novel
SH3TC2	chr5	4	2	148399690--148399701	Novel
KIF20A	chr5	4	2	137522544--137522547	Novel
DCTN4	chr5	4	2	150089942--150089946	Novel
SPRY4	chr5	4	2	141692617--141692622	Novel
RAD50	chr5	4	2	131955114--131955118	Novel
GUSBP3	chr5	4	2	69831502--69831507	Novel
GUSBP3	chr5	4	2	69841039--69841043	Novel
KLHL3	chr5	4	2	136957481--136957492	Novel
TTC37	chr5	4	2	94872662--94872664	Novel
GUSBP3	chr5	4	2	69728323--69728334	Novel
FBXL7	chr5	4	2	15781543--15781554	Novel
SGCD	chr5	4	2	155828506--155828512	Novel
FBXL7	chr5	4	2	15608505--15608511	Novel
SGCD	chr5	4	2	156150861--156150872	Novel
HSD17B4	chr5	4	2	118831757--118831760	Novel
JAKMIP2	chr5	4	2	147140816--147140818	Novel
TNPO1	chr5	4	2	72170794--72170796	Novel
CHD1	chr5	4	2	98197122--98197128	Novel
ERBB2IP	chr5	4	2	65324535--65324538	Novel
FBXL7	chr5	4	2	15626661--15626668	Novel
LOC202181	chr5	4	2	177071108--177071112	Novel
SEC24A	chr5	4	2	134038513--134038518	Novel
ARRDC3-AS1	chr5	4	2	90696769--90696771	Novel
FBXL7	chr5	4	2	15706769--15706771	Novel
FAM172A	chr5	4	2	93048608--93048611	Novel
STK32A	chr5	4	2	146711001--146711005	Novel
FBXL7	chr5	4	2	15630104--15630107	Novel
FBXL7	chr5	4	2	15547082--15547087	Novel
PIK3R1	chr5	4	2	67568317--67568323	Novel
SPDL1	chr5	4	2	169030124--169030131	Novel
C5orf34	chr5	4	2	43499005--43499009	Novel
C1QTNF3-AMACR	chr5	4	2	34102095--34102099	Novel
FBXW11	chr5	4	2	171297395--171297407	Novel
LHFPL2	chr5	4	2	77802774--77802776	Novel
SMAD5	chr5	4	2	135491713--135491715	Novel
PARP8	chr5	4	2	50020913--50020925	Novel
FBXW11	chr5	4	2	171380530--171380534	Novel
G3BP1	chr5	4	2	151184528--151184532	Novel
ICE1	chr5	4	2	5438626--5438630	Novel
FBXW11	chr5	4	2	171297410--171297417	Novel
SRP19	chr5	4	2	112203282--112203286	Novel
SERINC5	chr5	4	2	79437920--79437923	Novel
SERINC5	chr5	4	2	79411669--79411673	Novel
WDR70	chr5	4	2	37717077--37717080	Novel
HOMER1	chr5	4	2	78773964--78773968	Novel
OSMR	chr5	4	2	38884149--38884152	Novel
BRIX1	chr5	4	2	34925470--34925472	Novel
CCDC112	chr5	4	2	114610202--114610205	Novel
SEMA5A	chr5	4	2	9369896--9369905	Novel
FBXL7	chr5	4	2	15818184--15818188	Novel
G3BP1	chr5	4	2	151183946--151183953	Novel
TMED7-TICAM2	chr5	4	2	114949385--114949390	Novel
LPCAT1	chr5	4	2	1463265--1463271	Novel
SPARC	chr5	4	2	151042982--151042986	Novel
RASA1	chr5	4	2	86613268--86613273	Novel
RNU5E-1	chr5	4	2	80526752--80526756	Novel
XRCC4	chr5	4	2	82407617--82407620	Novel
C5orf22	chr5	4	2	31541229--31541241	Novel
IL6ST	chr5	4	2	55240541--55240543	Novel
ZNF608	chr5	4	2	123983919--123983925	Novel
PDE4D	chr5	4	2	58615004--58615016	Novel
FBXL17	chr5	4	2	107625849--107625851	Novel
SKIV2L2	chr5	4	2	54626443--54626452	Novel
SLC45A2	chr5	4	2	33963952--33963955	Novel
SLC45A2	chr5	4	2	33975240--33975244	Novel
ANKDD1B	chr5	4	2	74917807--74917810	Novel
CTNNA1	chr5	4	2	138116637--138116640	Novel
SEMA5A	chr5	4	2	9369545--9369549	Novel
THBS4	chr5	3	2	79367492--79367504	Novel
ZFYVE16	chr5	3	2	79744530--79744537	Novel
SGCD	chr5	3	2	155952087--155952091	Novel
ICE1	chr5	3	2	5465132--5465134	Novel
ADCY2	chr5	3	2	7775288--7775295	Novel
DIAPH1	chr5	3	2	140916103--140916105	Novel
ZFYVE16	chr5	3	2	79770594--79770599	Novel
SLC26A2	chr5	3	2	149361314--149361316	Novel
FBXL7	chr5	3	2	15564510--15564517	Novel
ZFYVE16	chr5	3	2	79737825--79737827	Novel
SLC26A2	chr5	3	2	149362928--149362931	Novel
SNX24	chr5	3	2	122234348--122234354	Novel
PURA	chr5	3	2	139496681--139496684	Novel
CSNK1A1	chr5	3	2	148875528--148875536	Novel
SGCD	chr5	3	2	155963364--155963368	Novel
G3BP1	chr5	3	2	151183780--151183787	Novel
C5orf15	chr5	3	2	133303278--133303283	Novel
TRIO	chr5	3	2	14194007--14194012	Novel
MARCH6	chr5	3	2	10398097--10398101	Novel
ANKHD1	chr5	3	2	139864945--139864947	Novel
RASA1	chr5	3	2	86685157--86685166	Novel
SEMA5A	chr5	3	2	9533146--9533150	Novel
SEMA5A	chr5	3	2	9525277--9525282	Novel
PDE8B	chr5	3	2	76614552--76614554	Novel
CANX	chr5	3	2	179155907--179155916	Novel
OTULIN	chr5	3	2	14697202--14697204	Novel
ANKH	chr5	3	2	14707376--14707379	Novel
TRIO	chr5	3	2	14331117--14331121	Novel
TNPO1	chr5	3	2	72206622--72206631	Novel
SPARC	chr5	3	2	151042847--151042851	Novel
SGCD	chr5	3	2	155813780--155813786	Novel
BTF3	chr5	3	2	72798501--72798513	Novel
SGCD	chr5	3	2	155829345--155829349	Novel
RASA1	chr5	3	2	86665530--86665534	Novel
COL4A3BP	chr5	3	2	74669767--74669772	Novel
SPARC	chr5	3	2	151063568--151063572	Novel
KDM3B	chr5	3	2	137771977--137771980	Novel
ETF1	chr5	3	2	137843330--137843332	Novel
SKP1	chr5	3	2	133493053--133493059	Novel
SIL1	chr5	3	2	138351971--138351976	Novel
LARP1	chr5	3	2	154181104--154181106	Novel
LARP1	chr5	3	2	154131558--154131560	Novel
SGCD	chr5	3	2	155882462--155882469	Novel
LHFPL2	chr5	3	2	77863820--77863826	Novel
LYSMD3	chr5	3	2	89812013--89812017	Novel
LOC101929154	chr5	3	2	77219422--77219426	Novel
AP3B1	chr5	3	2	77529660--77529662	Novel
LHFPL2	chr5	3	2	77783505--77783510	Novel
G3BP1	chr5	3	2	151164578--151164581	Novel
SEMA5A	chr5	3	2	9036838--9036842	Novel
SGCD	chr5	3	2	155876550--155876556	Novel
CTNNA1	chr5	3	2	138269983--138269986	Novel
MAP1B	chr5	3	2	71456391--71456393	Novel
LHFPL2	chr5	3	2	77783575--77783579	Novel
CTNNA1	chr5	3	2	138192749--138192751	Novel
FBN2	chr5	3	2	127726768--127726770	Novel
LYRM7	chr5	3	2	130536721--130536725	Novel
PLK2	chr5	3	2	57752165--57752169	Novel
CHSY3	chr5	3	2	129436894--129436899	Novel
SH3PXD2B	chr5	3	2	171766225--171766228	Novel
AP3S1	chr5	3	2	115248087--115248093	Novel
MCC	chr5	3	2	112393633--112393636	Novel
FER	chr5	3	2	108134555--108134559	Novel
C5orf42	chr5	3	2	37226927--37226930	Novel
CPEB4	chr5	3	2	173384933--173384937	Novel
RAD50	chr5	3	2	131924307--131924310	Novel
NIPBL	chr5	3	2	36931017--36931022	Novel
PDE4D	chr5	3	2	58712614--58712619	Novel
PDE4D	chr5	3	2	58287554--58287556	Novel
ATP10B	chr5	3	2	160028408--160028411	Novel
IL6ST	chr5	3	2	55263427--55263434	Novel
IL6ST	chr5	3	2	55235155--55235157	Novel
ARHGAP26	chr5	3	2	142434978--142434982	Novel
FER	chr5	3	2	108216956--108216958	Novel
WDR36	chr5	3	2	110431398--110431405	Novel
SNX18	chr5	3	2	53841241--53841253	Novel
RICTOR	chr5	3	2	38954206--38954209	Novel
FBXL7	chr5	3	2	15902382--15902385	Novel
MAP3K1	chr5	3	2	56127290--56127297	Novel
FBXL7	chr5	3	2	15859062--15859064	Novel
PDE4D	chr5	3	2	59476834--59476839	Novel
FBXL7	chr5	3	2	15728188--15728193	Novel
RNF145	chr5	3	2	158626404--158626411	Novel
FAM13B	chr5	3	2	137297568--137297572	Novel
FBXL7	chr5	3	2	15647686--15647688	Novel
PART1	chr5	3	2	59824254--59824257	Novel
PART1	chr5	3	2	59833932--59833935	Novel
AFF4	chr5	3	2	132212459--132212462	Novel
EFNA5	chr5	3	2	106994257--106994260	Novel
FBXL7	chr5	3	2	15770282--15770286	Novel
PDE4D	chr5	3	2	58769121--58769124	Novel
PDE4D	chr5	3	2	58972887--58972892	Novel
PDE4D	chr5	3	2	59053749--59053753	Novel
FNIP1	chr5	3	2	130987681--130987685	Novel
ITGA1	chr5	3	2	52248571--52248574	Novel
FAF2	chr5	3	2	175913677--175913684	Novel
PJA2	chr5	3	2	108672702--108672706	Novel
CHSY3	chr5	3	2	129391161--129391164	Novel
MAT2B	chr5	3	2	162945388--162945399	Novel
ITGA2	chr5	3	2	52390190--52390193	Novel
PJA2	chr5	3	2	108671904--108671908	Novel
C5orf51	chr5	3	2	41919109--41919119	Novel
C5orf51	chr5	3	2	41919757--41919761	Novel
PRKAA1	chr5	3	2	40762073--40762077	Novel
SPOCK1	chr5	3	2	136480196--136480198	Novel
ARL15	chr5	3	2	53285422--53285430	Novel
RICTOR	chr5	3	2	38982907--38982916	Novel
CCNG1	chr5	3	2	162870776--162870780	Novel
RBM27	chr5	3	2	145666093--145666100	Novel
RICTOR	chr5	3	2	39051854--39051857	Novel
HMMR	chr5	3	2	162918211--162918213	Novel
TMED7-TICAM2	chr5	3	2	114950929--114950934	Novel
SMA4	chr5	3	2	69479298--69479305	Novel
CDC42SE2	chr5	3	2	130657086--130657090	Novel
PURA	chr5	3	2	139498415--139498417	Novel
TMED7-TICAM2	chr5	3	2	114951446--114951449	Novel
SGCD	chr5	3	2	156138406--156138412	Novel
SGCD	chr5	3	2	156098641--156098643	Novel
PIK3R1	chr5	3	2	67594922--67594924	Novel
SGCD	chr5	3	2	155968054--155968058	Novel
SLC45A2	chr5	3	2	33946080--33946083	Novel
SGCD	chr5	3	2	155966443--155966447	Novel
ADAMTS12	chr5	3	2	33668385--33668388	Novel
TMED7-TICAM2	chr5	3	2	114951735--114951742	Novel
CHD1	chr5	3	2	98242428--98242430	Novel
SGCD	chr5	3	2	156191204--156191208	Novel
ZSWIM6	chr5	3	2	60726186--60726190	Novel
AP3S1	chr5	3	2	115212434--115212438	Novel
TRIM23	chr5	3	2	64886376--64886385	Novel
CENPK	chr5	3	2	64814221--64814227	Novel
RNF180	chr5	3	2	63553785--63553789	Novel
FBXL7	chr5	3	2	15628936--15628940	Novel
AFF4	chr5	3	2	132216158--132216162	Novel
AP3S1	chr5	3	2	115223109--115223113	Novel
ZSWIM6	chr5	3	2	60674386--60674391	Novel
PAM	chr5	3	2	102312210--102312213	Novel
SREK1	chr5	3	2	65453950--65453957	Novel
LNPEP	chr5	3	2	96281437--96281442	Novel
SREK1	chr5	3	2	65453081--65453083	Novel
ERBB2IP	chr5	3	2	65339797--65339801	Novel
ERBB2IP	chr5	3	2	65313360--65313363	Novel
NR3C1	chr5	2	2	142748122--142748133	Novel
APC	chr5	2	2	112104217--112104227	Novel
TTC37	chr5	2	2	94875755--94875758	Novel
ERBB2IP	chr5	2	2	65231241--65231245	Novel
SLC25A46	chr5	2	2	110091087--110091091	Novel
AP3S1	chr5	2	2	115185734--115185736	Novel
LOC101926941	chr5	2	2	141759357--141759360	Novel
SLC25A46	chr5	2	2	110079423--110079429	Novel
NR3C1	chr5	2	2	142661187--142661191	Novel
RNU5E-1	chr5	2	2	80570458--80570470	Novel
MAN2A1	chr5	2	2	109147300--109147307	Novel
HSD17B4	chr5	2	2	118868207--118868211	Novel
SNX2	chr5	2	2	122167956--122167960	Novel
PPIP5K2	chr5	2	2	102519738--102519742	Novel
PRR16	chr5	2	2	119869399--119869402	Novel
FBXO38	chr5	2	2	147788298--147788300	Novel
SNX24	chr5	2	2	122287459--122287464	Novel
SNX24	chr5	2	2	122298482--122298485	Novel
DMXL1	chr5	2	2	118434153--118434157	Novel
IGIP	chr5	2	2	139508249--139508252	Novel
RGMB	chr5	2	2	98129627--98129631	Novel
FAM174A	chr5	2	2	99922047--99922050	Novel
DMXL1	chr5	2	2	118475888--118475891	Novel
SEMA6A	chr5	2	2	115875302--115875311	Novel
FBXL17	chr5	2	2	107447931--107447937	Novel
FBXL17	chr5	2	2	107418329--107418332	Novel
STK32A	chr5	2	2	146704888--146704895	Novel
ANKHD1	chr5	2	2	139845977--139845980	Novel
KIAA0825	chr5	2	2	93719504--93719516	Novel
RHOBTB3	chr5	2	2	95083890--95083894	Novel
ELL2	chr5	2	2	95244278--95244282	Novel
RHOBTB3	chr5	2	2	95110805--95110808	Novel
CSNK1A1	chr5	2	2	148877132--148877135	Novel
MCTP1	chr5	2	2	94111877--94111880	Novel
MBLAC2	chr5	2	2	89766070--89766073	Novel
TMEM161B-AS1	chr5	2	2	87567812--87567814	Novel
MEF2C	chr5	2	2	88138366--88138369	Novel
POLR3G	chr5	2	2	89800065--89800067	Novel
CAST	chr5	2	2	96108392--96108396	Novel
LNPEP	chr5	2	2	96364996--96365000	Novel
FAM172A	chr5	2	2	93072426--93072430	Novel
LOC101929710	chr5	2	2	95727065--95727070	Novel
NDFIP1	chr5	2	2	141521950--141521952	Novel
MAN2A1	chr5	2	2	109116211--109116219	Novel
SSBP2	chr5	2	2	80862222--80862225	Novel
ATG10	chr5	2	2	81355210--81355222	Novel
SEMA6A	chr5	2	2	115808551--115808560	Novel
FER	chr5	2	2	108509181--108509184	Novel
SSBP2	chr5	2	2	80943935--80943937	Novel
MAN2A1	chr5	2	2	109130706--109130711	Novel
G3BP1	chr5	2	2	151154693--151154697	Novel
SEMA6A	chr5	2	2	115862974--115862977	Novel
XRCC4	chr5	2	2	82426021--82426025	Novel
TCERG1	chr5	2	2	145870632--145870637	Novel
TCERG1	chr5	2	2	145879966--145879973	Novel
FER	chr5	2	2	108108897--108108901	Novel
SEMA6A	chr5	2	2	115859270--115859274	Novel
FBXL17	chr5	2	2	107536501--107536505	Novel
RBM27	chr5	2	2	145603642--145603648	Novel
FER	chr5	2	2	108226105--108226109	Novel
SH3PXD2B	chr5	2	2	171809560--171809568	Novel
WDR70	chr5	2	2	37385694--37385696	Novel
FBXW11	chr5	2	2	171431883--171431895	Novel
STK10	chr5	2	2	171563833--171563835	Novel
SH3PXD2B	chr5	2	2	171867522--171867524	Novel
ATP6V0E1	chr5	2	2	172441665--172441671	Novel
DAB2	chr5	2	2	39419558--39419563	Novel
DAB2	chr5	2	2	39420546--39420548	Novel
DAB2	chr5	2	2	39373221--39373225	Novel
RICTOR	chr5	2	2	39067788--39067791	Novel
RICTOR	chr5	2	2	39064923--39064927	Novel
C5orf22	chr5	2	2	31553565--31553577	Novel
CDC42SE2	chr5	2	2	130707053--130707058	Novel
GOLPH3	chr5	2	2	32125789--32125793	Novel
GOLPH3	chr5	2	2	32146396--32146405	Novel
C5orf22	chr5	2	2	31538494--31538496	Novel
CREBRF	chr5	2	2	172562560--172562565	Novel
CREBRF	chr5	2	2	172561565--172561573	Novel
SPEF2	chr5	2	2	35644818--35644823	Novel
TXNDC15	chr5	2	2	134235755--134235761	Novel
TARS	chr5	2	2	33467277--33467285	Novel
SUB1	chr5	2	2	32589967--32589969	Novel
ZFR	chr5	2	2	32434706--32434709	Novel
SLC45A2	chr5	2	2	33963732--33963735	Novel
ADAMTS19	chr5	2	2	128847721--128847723	Novel
PDE4D	chr5	2	2	58272139--58272148	Novel
CHSY3	chr5	2	2	129265468--129265471	Novel
CHSY3	chr5	2	2	129266025--129266031	Novel
IL6ST	chr5	2	2	55234773--55234778	Novel
IL6ST	chr5	2	2	55240524--55240528	Novel
SETD9	chr5	2	2	56216007--56216011	Novel
SKIV2L2	chr5	2	2	54626218--54626222	Novel
GPBP1	chr5	2	2	56471846--56471848	Novel
MIER3	chr5	2	2	56222945--56222947	Novel
PDE4D	chr5	2	2	58877491--58877495	Novel
PDE4D	chr5	2	2	58882335--58882346	Novel
PDE4D	chr5	2	2	58904124--58904129	Novel
PDE4D	chr5	2	2	58647521--58647524	Novel
ARL15	chr5	2	2	53557732--53557736	Novel
RANBP17	chr5	2	2	170341326--170341333	Novel
C5orf34	chr5	2	2	43491682--43491685	Novel
RANBP17	chr5	2	2	170344753--170344756	Novel
PARP8	chr5	2	2	50105506--50105511	Novel
ITGA1	chr5	2	2	52216817--52216823	Novel
PRKAA1	chr5	2	2	40795110--40795114	Novel
RANBP17	chr5	2	2	170422391--170422395	Novel
RANBP17	chr5	2	2	170404602--170404605	Novel
ZNF131	chr5	2	2	43135432--43135434	Novel
CCNG1	chr5	2	2	162871331--162871338	Novel
ARL15	chr5	2	2	53448889--53448892	Novel
ARL15	chr5	2	2	53182277--53182281	Novel
CCNG1	chr5	2	2	162871422--162871424	Novel
CCNG1	chr5	2	2	162871457--162871460	Novel
HMMR	chr5	2	2	162918262--162918265	Novel
CCNG1	chr5	2	2	162870835--162870838	Novel
ITGA2	chr5	2	2	52388454--52388463	Novel
NDUFS4	chr5	2	2	52942408--52942410	Novel
MAT2B	chr5	2	2	162945678--162945681	Novel
TRIO	chr5	2	2	14443123--14443127	Novel
CANX	chr5	2	2	179139198--179139201	Novel
AFF4	chr5	2	2	132248548--132248560	Novel
CANX	chr5	2	2	179156085--179156089	Novel
TRIO	chr5	2	2	14341669--14341673	Novel
TRIO	chr5	2	2	14258912--14258916	Novel
OTULIN	chr5	2	2	14697155--14697163	Novel
CANX	chr5	2	2	179136666--179136674	Novel
TRIO	chr5	2	2	14219346--14219355	Novel
TRIO	chr5	2	2	14226331--14226334	Novel
FBXL7	chr5	2	2	15577703--15577713	Novel
FBXL7	chr5	2	2	15559450--15559455	Novel
FBXL7	chr5	2	2	15516266--15516269	Novel
RASGEF1C	chr5	2	2	179575387--179575395	Novel
RNF130	chr5	2	2	179474008--179474013	Novel
RNF130	chr5	2	2	179391887--179391889	Novel
SEMA5A	chr5	2	2	9040355--9040358	Novel
SEMA5A	chr5	2	2	9036905--9036909	Novel
RNF130	chr5	2	2	179465247--179465251	Novel
CDKL3	chr5	2	2	133667385--133667388	Novel
CDKL3	chr5	2	2	133648455--133648458	Novel
AHRR	chr5	2	2	407012--407015	Novel
SAR1B	chr5	2	2	133940419--133940424	Novel
LPCAT1	chr5	2	2	1498769--1498771	Novel
MAML1	chr5	2	2	179175439--179175443	Novel
C5orf15	chr5	2	2	133292248--133292252	Novel
CANX	chr5	2	2	179157460--179157464	Novel
VDAC1	chr5	2	2	133308457--133308459	Novel
SEMA5A	chr5	2	2	9543956--9543963	Novel
DAP	chr5	2	2	10736373--10736377	Novel
CANX	chr5	2	2	179156448--179156450	Novel
HSPA4	chr5	2	2	132440428--132440430	Novel
SEMA5A	chr5	2	2	9466503--9466510	Novel
SEMA5A	chr5	2	2	9542965--9542970	Novel
SEMA5A	chr5	2	2	9365798--9365800	Novel
SEMA5A	chr5	2	2	9312819--9312822	Novel
SEMA5A	chr5	2	2	9264146--9264148	Novel
SEMA5A	chr5	2	2	9543053--9543057	Novel
MYO10	chr5	2	2	16881215--16881217	Novel
MYO10	chr5	2	2	16909614--16909625	Novel
NOP16	chr5	2	2	175812051--175812054	Novel
MYO10	chr5	2	2	16776703--16776707	Novel
FNIP1	chr5	2	2	131127574--131127582	Novel
UIMC1	chr5	2	2	176339413--176339417	Novel
FBXL7	chr5	2	2	15817414--15817421	Novel
MYO10	chr5	2	2	16702448--16702450	Novel
MYO10	chr5	2	2	16764579--16764581	Novel
MYO10	chr5	2	2	16696042--16696046	Novel
GUSBP1	chr5	2	2	21519518--21519524	Novel
CPEB4	chr5	2	2	173383152--173383155	Novel
FNIP1	chr5	2	2	130978270--130978274	Novel
CDC42SE2	chr5	2	2	130728342--130728347	Novel
C5orf17	chr5	2	2	24003036--24003039	Novel
MYO10	chr5	2	2	16921749--16921758	Novel
SIMC1	chr5	2	2	175693964--175693966	Novel
FNIP1	chr5	2	2	130979638--130979646	Novel
FBXL7	chr5	2	2	15649004--15649015	Novel
DDX46	chr5	2	2	134125095--134125099	Novel
DDX46	chr5	2	2	134125279--134125286	Novel
NSD1	chr5	2	2	176596941--176596943	Novel
DDX41	chr5	2	2	176942377--176942384	Novel
HNRNPAB	chr5	2	2	177637983--177637987	Novel
FBXL7	chr5	2	2	15618546--15618550	Novel
FBXL7	chr5	2	2	15629675--15629679	Novel
FBXL7	chr5	2	2	15739604--15739612	Novel
RAD50	chr5	2	2	131925354--131925358	Novel
FBXL7	chr5	2	2	15794529--15794531	Novel
FBXL7	chr5	2	2	15737718--15737722	Novel
C5orf24	chr5	2	2	134194469--134194471	Novel
NSD1	chr5	2	2	176573649--176573654	Novel
RAD50	chr5	2	2	131962436--131962439	Novel
FBXL7	chr5	2	2	15685698--15685700	Novel
FBXL7	chr5	2	2	15724506--15724509	Novel
FBXL7	chr5	2	2	15732155--15732158	Novel
RNU5E-1	chr5	2	2	80526062--80526065	Novel
FBXL7	chr5	2	2	15706119--15706121	Novel
FBXL7	chr5	2	2	15692578--15692580	Novel
GTF2H2	chr5	2	2	70351160--70351163	Novel
NME5	chr5	2	2	137471933--137471936	Novel
THBS4	chr5	2	2	79301115--79301117	Novel
GTF2H2	chr5	2	2	70345761--70345767	Novel
SMN1	chr5	2	2	70227950--70227952	Novel
BDP1	chr5	2	2	70787309--70787316	Novel
SNX24	chr5	2	2	122328659--122328671	Novel
GALNT10	chr5	2	2	153744131--153744133	Novel
PAPD4	chr5	2	2	78948316--78948319	Novel
PAPD4	chr5	2	2	78919287--78919292	Novel
PAPD4	chr5	2	2	78934745--78934749	Novel
MARCH3	chr5	2	2	126245942--126245945	Novel
MTX3	chr5	2	2	79278272--79278274	Novel
SGCD	chr5	2	2	155900985--155900991	Novel
SGCD	chr5	2	2	155970097--155970100	Novel
G3BP1	chr5	2	2	151184301--151184305	Novel
FAM13B	chr5	2	2	137354477--137354480	Novel
FAM13B	chr5	2	2	137311228--137311230	Novel
PIK3R1	chr5	2	2	67576335--67576343	Novel
SGCD	chr5	2	2	156134203--156134207	Novel
SGCD	chr5	2	2	156095368--156095370	Novel
SGCD	chr5	2	2	155799595--155799603	Novel
COL4A3BP	chr5	2	2	74749663--74749669	Novel
F2R	chr5	2	2	76029981--76029985	Novel
ZBED3	chr5	2	2	76380065--76380070	Novel
POLK	chr5	2	2	74892442--74892444	Novel
COL4A3BP	chr5	2	2	74804102--74804104	Novel
ZNF608	chr5	2	2	124015261--124015265	Novel
SGCD	chr5	2	2	155827798--155827800	Novel
ARHGEF28	chr5	2	2	73144431--73144433	Novel
HMGCR	chr5	2	2	74641263--74641269	Novel
ARHGEF28	chr5	2	2	73225325--73225327	Novel
CSNK1G3	chr5	2	2	122898812--122898818	Novel
WDR41	chr5	2	2	76735414--76735419	Novel
WDR41	chr5	2	2	76741255--76741257	Novel
TBCA	chr5	2	2	77068978--77068982	Novel
MAP1B	chr5	2	2	71412921--71412925	Novel
MRPS27	chr5	2	2	71516348--71516354	Novel
MCCC2	chr5	2	2	70929382--70929389	Novel
CNOT8	chr5	2	2	154241638--154241645	Novel
TNPO1	chr5	2	2	72155582--72155585	Novel
SGCD	chr5	2	2	155872806--155872817	Novel
BDP1	chr5	2	2	70826838--70826841	Novel
TNPO1	chr5	2	2	72204549--72204553	Novel
TNPO1	chr5	2	2	72205502--72205507	Novel
TNPO1	chr5	2	2	72203321--72203325	Novel
TNPO1	chr5	2	2	72205859--72205864	Novel
TNPO1	chr5	2	2	72206096--72206099	Novel
SGCD	chr5	2	2	155848308--155848312	Novel
TNPO1	chr5	2	2	72172988--72172990	Novel
TNPO1	chr5	2	2	72191190--72191194	Novel
EBF1	chr5	2	2	158419238--158419247	Novel
NDUFAF2	chr5	2	2	60255187--60255190	Novel
EBF1	chr5	2	2	158450198--158450205	Novel
NDUFAF2	chr5	2	2	60412366--60412369	Novel
RNF145	chr5	2	2	158608140--158608149	Novel
PART1	chr5	2	2	59815723--59815726	Novel
ZFYVE16	chr5	2	2	79773217--79773221	Novel
ZFYVE16	chr5	2	2	79749530--79749537	Novel
SMIM15	chr5	2	2	60454410--60454417	Novel
DHFR	chr5	2	2	79943359--79943361	Novel
PDE4D	chr5	2	2	59148425--59148432	Novel
PDE4D	chr5	2	2	59277190--59277194	Novel
PWWP2A	chr5	2	2	159506447--159506454	Novel
LINC01184	chr5	2	2	127363529--127363532	Novel
PDE4D	chr5	2	2	58956900--58956907	Novel
PDE4D	chr5	2	2	58932524--58932528	Novel
PDE4D	chr5	2	2	58913827--58913831	Novel
RNF145	chr5	2	2	158611724--158611728	Novel
PDE4D	chr5	2	2	59712485--59712489	Novel
PDE4D	chr5	2	2	59659526--59659530	Novel
PDE4D	chr5	2	2	59600826--59600833	Novel
PDE4D	chr5	2	2	59755449--59755452	Novel
PDE4D	chr5	2	2	59742186--59742188	Novel
NLN	chr5	2	2	65121179--65121185	Novel
NLN	chr5	2	2	65067874--65067878	Novel
SREK1	chr5	2	2	65461706--65461714	Novel
ERBB2IP	chr5	2	2	65246618--65246626	Novel
ZFYVE16	chr5	2	2	79744671--79744674	Novel
CENPK	chr5	2	2	64828117--64828121	Novel
ADAMTS6	chr5	2	2	64767259--64767263	Novel
G3BP1	chr5	2	2	151184163--151184167	Novel
SREK1	chr5	2	2	65459607--65459612	Novel
SREK1	chr5	2	2	65452399--65452402	Novel
ERBB2IP	chr5	2	2	65371338--65371343	Novel
ERBB2IP	chr5	2	2	65334866--65334873	Novel
G3BP1	chr5	2	2	151184195--151184198	Novel
CLINT1	chr5	2	2	157213728--157213733	Novel
SOX30	chr5	2	2	157075951--157075960	Novel
ZSWIM6	chr5	2	2	60789982--60789989	Novel
ZSWIM6	chr5	2	2	60776054--60776056	Novel
ZSWIM6	chr5	2	2	60671125--60671131	Novel
KIF2A	chr5	2	2	61682301--61682304	Novel
SGCD	chr5	2	2	156173341--156173344	Novel
SGCD	chr5	2	2	156190598--156190601	Novel
SREK1IP1	chr5	2	2	64018271--64018274	Novel
ZSWIM6	chr5	2	2	60841392--60841400	Novel
ZSWIM6	chr5	2	2	60791485--60791488	Novel
FAM13B	chr5	1	2	137355376--137355378	Novel
SDHA	chr5	1	2	242704--242706	Novel
SEC24A	chr5	1	2	134017153--134017155	Novel
SAR1B	chr5	1	2	133941351--133941353	Novel
SIL1	chr5	1	2	138333866--138333868	Novel
SIL1	chr5	1	2	138393746--138393748	Novel
SIL1	chr5	1	2	138473838--138473840	Novel
CDKN2AIPNL	chr5	1	2	133738314--133738316	Novel
PCBD2	chr5	1	2	134244365--134244367	Novel
PCBD2	chr5	1	2	134297762--134297764	Novel
TXNDC15	chr5	1	2	134216824--134216826	Novel
HNRNPA0	chr5	1	2	137087803--137087805	Novel
SPOCK1	chr5	1	2	136550695--136550697	Novel
SPOCK1	chr5	1	2	136322748--136322750	Novel
SMAD5	chr5	1	2	135502639--135502641	Novel
TGFBI	chr5	1	2	135386409--135386411	Novel
SMAD5	chr5	1	2	135514209--135514211	Novel
SPOCK1	chr5	1	2	136319308--136319310	Novel
KDM3B	chr5	1	2	137771580--137771582	Novel
KDM3B	chr5	1	2	137726337--137726339	Novel
SEC24A	chr5	1	2	134061456--134061458	Novel
KDM3B	chr5	1	2	137716572--137716574	Novel
C5orf24	chr5	1	2	134194143--134194145	Novel
KDM3B	chr5	1	2	137772604--137772606	Novel
CTNNA1	chr5	1	2	138135034--138135036	Novel
HSPA9	chr5	1	2	137894805--137894807	Novel
HSPA9	chr5	1	2	137891549--137891551	Novel
MATR3	chr5	1	2	138658355--138658357	Novel
KDM3B	chr5	1	2	137707152--137707154	Novel
SIL1	chr5	1	2	138529490--138529492	Novel
MATR3	chr5	1	2	138645732--138645734	Novel
UBE2D2	chr5	1	2	138968302--138968304	Novel
RANBP17	chr5	1	2	170343721--170343723	Novel
RANBP17	chr5	1	2	170339034--170339036	Novel
PANK3	chr5	1	2	167988393--167988395	Novel
RARS	chr5	1	2	167938425--167938427	Novel
NPM1	chr5	1	2	170824815--170824817	Novel
RANBP17	chr5	1	2	170609804--170609806	Novel
ATP10B	chr5	1	2	160220222--160220224	Novel
RARS	chr5	1	2	167927580--167927582	Novel
CREBRF	chr5	1	2	172506470--172506472	Novel
CREBRF	chr5	1	2	172484828--172484830	Novel
CPEB4	chr5	1	2	173336540--173336542	Novel
CPEB4	chr5	1	2	173339630--173339632	Novel
CPEB4	chr5	1	2	173339334--173339336	Novel
STK10	chr5	1	2	171536331--171536333	Novel
STK10	chr5	1	2	171534198--171534200	Novel
FBXW11	chr5	1	2	171429448--171429450	Novel
SH3PXD2B	chr5	1	2	171762516--171762518	Novel
UBTD2	chr5	1	2	171638635--171638637	Novel
PWWP2A	chr5	1	2	159518384--159518386	Novel
PWWP2A	chr5	1	2	159511792--159511794	Novel
SGCD	chr5	1	2	156190732--156190734	Novel
SGCD	chr5	1	2	156193538--156193540	Novel
SGCD	chr5	1	2	156157737--156157739	Novel
SGCD	chr5	1	2	156143532--156143534	Novel
SGCD	chr5	1	2	156194513--156194515	Novel
UBLCP1	chr5	1	2	158706548--158706550	Novel
RNF145	chr5	1	2	158600238--158600240	Novel
CLINT1	chr5	1	2	157254772--157254774	Novel
ATP10B	chr5	1	2	160210570--160210572	Novel
ATP10B	chr5	1	2	160197216--160197218	Novel
ATP10B	chr5	1	2	160001808--160001810	Novel
ATP10B	chr5	1	2	160130488--160130490	Novel
ATP10B	chr5	1	2	160030065--160030067	Novel
CANX	chr5	1	2	179155320--179155322	Novel
CANX	chr5	1	2	179156315--179156317	Novel
CANX	chr5	1	2	179156267--179156269	Novel
CANX	chr5	1	2	179156885--179156887	Novel
CANX	chr5	1	2	179157281--179157283	Novel
CANX	chr5	1	2	179157237--179157239	Novel
CANX	chr5	1	2	179156618--179156620	Novel
NSD1	chr5	1	2	176637446--176637448	Novel
NSD1	chr5	1	2	176626273--176626275	Novel
PHYKPL	chr5	1	2	177657930--177657932	Novel
FAM193B	chr5	1	2	176979091--176979093	Novel
CNOT6	chr5	1	2	179985621--179985623	Novel
MGAT1	chr5	1	2	180222277--180222279	Novel
CNOT6	chr5	1	2	180001913--180001915	Novel
CNOT6	chr5	1	2	179982022--179982024	Novel
SQSTM1	chr5	1	2	179248954--179248956	Novel
SQSTM1	chr5	1	2	179255388--179255390	Novel
RNF130	chr5	1	2	179491932--179491934	Novel
FAF2	chr5	1	2	175927263--175927265	Novel
FAF2	chr5	1	2	175884674--175884676	Novel
SFXN1	chr5	1	2	174928466--174928468	Novel
UIMC1	chr5	1	2	176362045--176362047	Novel
UIMC1	chr5	1	2	176380503--176380505	Novel
GPRIN1	chr5	1	2	176023166--176023168	Novel
FAF2	chr5	1	2	175935636--175935638	Novel
CPEB4	chr5	1	2	173366765--173366767	Novel
CPEB4	chr5	1	2	173383620--173383622	Novel
NSD1	chr5	1	2	176603426--176603428	Novel
NSD1	chr5	1	2	176614105--176614107	Novel
NSD1	chr5	1	2	176593759--176593761	Novel
NSD1	chr5	1	2	176571383--176571385	Novel
NSD1	chr5	1	2	176566460--176566462	Novel
NSD1	chr5	1	2	176584546--176584548	Novel
NSD1	chr5	1	2	176586342--176586344	Novel
SGCD	chr5	1	2	156130404--156130406	Novel
STK32A	chr5	1	2	146666374--146666376	Novel
STK32A	chr5	1	2	146673373--146673375	Novel
STK32A	chr5	1	2	146696712--146696714	Novel
TCERG1	chr5	1	2	145851167--145851169	Novel
TCERG1	chr5	1	2	145875747--145875749	Novel
TCERG1	chr5	1	2	145886564--145886566	Novel
PPP2R2B	chr5	1	2	146235540--146235542	Novel
PPP2R2B	chr5	1	2	146264897--146264899	Novel
HMGXB3	chr5	1	2	149400159--149400161	Novel
HMGXB3	chr5	1	2	149400321--149400323	Novel
SLC26A2	chr5	1	2	149364519--149364521	Novel
SLC26A2	chr5	1	2	149359703--149359705	Novel
CSNK1A1	chr5	1	2	148926315--148926317	Novel
CSNK1A1	chr5	1	2	148877794--148877796	Novel
ANXA6	chr5	1	2	150509789--150509791	Novel
GM2A	chr5	1	2	150649895--150649897	Novel
NDST1	chr5	1	2	149896879--149896881	Novel
CSF1R	chr5	1	2	149474488--149474490	Novel
STK32A	chr5	1	2	146715363--146715365	Novel
FBXO38	chr5	1	2	147795709--147795711	Novel
STK32A	chr5	1	2	146717004--146717006	Novel
PCDHA1	chr5	1	2	140213343--140213345	Novel
PCDHGA1	chr5	1	2	140861666--140861668	Novel
ZMAT2	chr5	1	2	140085397--140085399	Novel
NDFIP1	chr5	1	2	141532441--141532443	Novel
ARHGAP26	chr5	1	2	142186051--142186053	Novel
FGF1	chr5	1	2	141974220--141974222	Novel
LOC101926941	chr5	1	2	141801850--141801852	Novel
LOC101926941	chr5	1	2	141753102--141753104	Novel
DIAPH1	chr5	1	2	140896118--140896120	Novel
ANKHD1	chr5	1	2	139891822--139891824	Novel
ANKHD1	chr5	1	2	139796450--139796452	Novel
IK	chr5	1	2	140028330--140028332	Novel
HARS2	chr5	1	2	140072476--140072478	Novel
YIPF5	chr5	1	2	143538481--143538483	Novel
NR3C1	chr5	1	2	142748224--142748226	Novel
NR3C1	chr5	1	2	142748112--142748114	Novel
LARS	chr5	1	2	145512371--145512373	Novel
LARS	chr5	1	2	145524229--145524231	Novel
PRELID2	chr5	1	2	145206683--145206685	Novel
NR3C1	chr5	1	2	142660347--142660349	Novel
NR3C1	chr5	1	2	142716568--142716570	Novel
NR3C1	chr5	1	2	142661491--142661493	Novel
NR3C1	chr5	1	2	142661361--142661363	Novel
SGCD	chr5	1	2	155895364--155895366	Novel
SGCD	chr5	1	2	155925948--155925950	Novel
SGCD	chr5	1	2	155801163--155801165	Novel
SGCD	chr5	1	2	155843799--155843801	Novel
SGCD	chr5	1	2	155816156--155816158	Novel
SGCD	chr5	1	2	155796371--155796373	Novel
SGCD	chr5	1	2	155792926--155792928	Novel
SGCD	chr5	1	2	155879931--155879933	Novel
SGCD	chr5	1	2	155886889--155886891	Novel
SGCD	chr5	1	2	155883113--155883115	Novel
SGCD	chr5	1	2	155862369--155862371	Novel
SGCD	chr5	1	2	156009847--156009849	Novel
SGCD	chr5	1	2	156016029--156016031	Novel
SGCD	chr5	1	2	156090119--156090121	Novel
SGCD	chr5	1	2	156078653--156078655	Novel
SGCD	chr5	1	2	155945047--155945049	Novel
SGCD	chr5	1	2	155964473--155964475	Novel
SGCD	chr5	1	2	155964184--155964186	Novel
SGCD	chr5	1	2	155964159--155964161	Novel
SGCD	chr5	1	2	155943594--155943596	Novel
SGCD	chr5	1	2	155940110--155940112	Novel
SGCD	chr5	1	2	155933379--155933381	Novel
SGCD	chr5	1	2	155969136--155969138	Novel
LARP1	chr5	1	2	154177251--154177253	Novel
LARP1	chr5	1	2	154196580--154196582	Novel
LARP1	chr5	1	2	154195359--154195361	Novel
LARP1	chr5	1	2	154180376--154180378	Novel
CNOT8	chr5	1	2	154247297--154247299	Novel
MRPL22	chr5	1	2	154337161--154337163	Novel
MRPL22	chr5	1	2	154326214--154326216	Novel
SPARC	chr5	1	2	151042274--151042276	Novel
G3BP1	chr5	1	2	151184489--151184491	Novel
G3BP1	chr5	1	2	151156675--151156677	Novel
SPARC	chr5	1	2	151064182--151064184	Novel
SPARC	chr5	1	2	151042625--151042627	Novel
GLRA1	chr5	1	2	151292291--151292293	Novel
SAP30L	chr5	1	2	153838454--153838456	Novel
GALNT10	chr5	1	2	153623149--153623151	Novel
GALNT10	chr5	1	2	153581508--153581510	Novel
G3BP1	chr5	1	2	151184778--151184780	Novel
SGCD	chr5	1	2	155772251--155772253	Novel
SGCD	chr5	1	2	155777259--155777261	Novel
SGCD	chr5	1	2	155791506--155791508	Novel
SGCD	chr5	1	2	155777860--155777862	Novel
PDE4D	chr5	1	2	58684461--58684463	Novel
PDE4D	chr5	1	2	58770222--58770224	Novel
PDE4D	chr5	1	2	58777198--58777200	Novel
PDE4D	chr5	1	2	58665257--58665259	Novel
PDE4D	chr5	1	2	58644282--58644284	Novel
PDE4D	chr5	1	2	58835667--58835669	Novel
PDE4D	chr5	1	2	58847308--58847310	Novel
PDE4D	chr5	1	2	58816499--58816501	Novel
PDE4D	chr5	1	2	58299798--58299800	Novel
PDE4D	chr5	1	2	58402940--58402942	Novel
PDE4D	chr5	1	2	58319293--58319295	Novel
PDE4D	chr5	1	2	58273081--58273083	Novel
PDE4D	chr5	1	2	58270467--58270469	Novel
PDE4D	chr5	1	2	58586579--58586581	Novel
PDE4D	chr5	1	2	58641143--58641145	Novel
PDE4D	chr5	1	2	58625458--58625460	Novel
PDE4D	chr5	1	2	58622697--58622699	Novel
PDE4D	chr5	1	2	58588374--58588376	Novel
PDE4D	chr5	1	2	58586326--58586328	Novel
PDE4D	chr5	1	2	58542756--58542758	Novel
PDE4D	chr5	1	2	58495096--58495098	Novel
PDE4D	chr5	1	2	58463977--58463979	Novel
PDE4D	chr5	1	2	58420374--58420376	Novel
PDE4D	chr5	1	2	59286374--59286376	Novel
PDE4D	chr5	1	2	59412875--59412877	Novel
PDE4D	chr5	1	2	59394699--59394701	Novel
PDE4D	chr5	1	2	59381295--59381297	Novel
PDE4D	chr5	1	2	59311851--59311853	Novel
PDE4D	chr5	1	2	59257141--59257143	Novel
PDE4D	chr5	1	2	59421441--59421443	Novel
PDE4D	chr5	1	2	59561496--59561498	Novel
PDE4D	chr5	1	2	59538977--59538979	Novel
PDE4D	chr5	1	2	59519049--59519051	Novel
PDE4D	chr5	1	2	59450870--59450872	Novel
PDE4D	chr5	1	2	58912770--58912772	Novel
PDE4D	chr5	1	2	58897567--58897569	Novel
PDE4D	chr5	1	2	59146008--59146010	Novel
PDE4D	chr5	1	2	59183557--59183559	Novel
PDE4D	chr5	1	2	59134328--59134330	Novel
PDE4D	chr5	1	2	59077726--59077728	Novel
PDE4D	chr5	1	2	59063364--59063366	Novel
PARP8	chr5	1	2	50126659--50126661	Novel
PARP8	chr5	1	2	50129356--50129358	Novel
PARP8	chr5	1	2	50063866--50063868	Novel
NDUFS4	chr5	1	2	52859334--52859336	Novel
NDUFS4	chr5	1	2	52873315--52873317	Novel
ITGA1	chr5	1	2	52189778--52189780	Novel
PARP8	chr5	1	2	49984881--49984883	Novel
PARP8	chr5	1	2	49978303--49978305	Novel
BRCAT54	chr5	1	2	44771845--44771847	Novel
PARP8	chr5	1	2	50055458--50055460	Novel
PARP8	chr5	1	2	50036195--50036197	Novel
PARP8	chr5	1	2	50030382--50030384	Novel
SLC38A9	chr5	1	2	54990324--54990326	Novel
MIER3	chr5	1	2	56224852--56224854	Novel
MAP3K1	chr5	1	2	56146103--56146105	Novel
MAP3K1	chr5	1	2	56128483--56128485	Novel
GPBP1	chr5	1	2	56482830--56482832	Novel
SLC38A9	chr5	1	2	54967024--54967026	Novel
SKIV2L2	chr5	1	2	54630540--54630542	Novel
DHX29	chr5	1	2	54597770--54597772	Novel
GPBP1	chr5	1	2	56532290--56532292	Novel
PDE4D	chr5	1	2	58269264--58269266	Novel
PDE4D	chr5	1	2	58266521--58266523	Novel
GPBP1	chr5	1	2	56540232--56540234	Novel
NDUFS4	chr5	1	2	52889237--52889239	Novel
ARL15	chr5	1	2	53181907--53181909	Novel
NDUFS4	chr5	1	2	52946667--52946669	Novel
NDUFS4	chr5	1	2	52873465--52873467	Novel
ARL15	chr5	1	2	53535061--53535063	Novel
ARL15	chr5	1	2	53604962--53604964	Novel
ARL15	chr5	1	2	53505183--53505185	Novel
ARL15	chr5	1	2	53337271--53337273	Novel
SREK1	chr5	1	2	65477113--65477115	Novel
GUSBP3	chr5	1	2	68943744--68943746	Novel
SREK1	chr5	1	2	65475103--65475105	Novel
SREK1	chr5	1	2	65462654--65462656	Novel
GUSBP3	chr5	1	2	68957348--68957350	Novel
GUSBP3	chr5	1	2	68950220--68950222	Novel
NLN	chr5	1	2	65119057--65119059	Novel
ERBB2IP	chr5	1	2	65306384--65306386	Novel
ERBB2IP	chr5	1	2	65261944--65261946	Novel
ERBB2IP	chr5	1	2	65243963--65243965	Novel
SGTB	chr5	1	2	64965328--64965330	Novel
TRAPPC13	chr5	1	2	64937708--64937710	Novel
TRAPPC13	chr5	1	2	64932363--64932365	Novel
TRIM23	chr5	1	2	64896451--64896453	Novel
ERBB2IP	chr5	1	2	65319515--65319517	Novel
SREK1	chr5	1	2	65452938--65452940	Novel
ERBB2IP	chr5	1	2	65376649--65376651	Novel
ERBB2IP	chr5	1	2	65358348--65358350	Novel
GUSBP3	chr5	1	2	69738839--69738841	Novel
GUSBP3	chr5	1	2	69708934--69708936	Novel
SMA4	chr5	1	2	69570881--69570883	Novel
GUSBP3	chr5	1	2	69662126--69662128	Novel
NDUFAF2	chr5	1	2	60380056--60380058	Novel
SMIM15	chr5	1	2	60453824--60453826	Novel
NDUFAF2	chr5	1	2	60422572--60422574	Novel
SMIM15	chr5	1	2	60455036--60455038	Novel
NDUFAF2	chr5	1	2	60244388--60244390	Novel
ERCC8	chr5	1	2	60217013--60217015	Novel
ZSWIM6	chr5	1	2	60655825--60655827	Novel
ZSWIM6	chr5	1	2	60651924--60651926	Novel
PDE4D	chr5	1	2	59639807--59639809	Novel
PART1	chr5	1	2	59794005--59794007	Novel
PDE4D	chr5	1	2	59737467--59737469	Novel
PDE4D	chr5	1	2	59639360--59639362	Novel
IPO11	chr5	1	2	61739219--61739221	Novel
KIF2A	chr5	1	2	61671000--61671002	Novel
TRIM23	chr5	1	2	64887491--64887493	Novel
SREK1IP1	chr5	1	2	64059971--64059973	Novel
IPO11	chr5	1	2	61764654--61764656	Novel
ZSWIM6	chr5	1	2	60672748--60672750	Novel
ZSWIM6	chr5	1	2	60689567--60689569	Novel
ZSWIM6	chr5	1	2	60664587--60664589	Novel
ZSWIM6	chr5	1	2	60656890--60656892	Novel
ZSWIM6	chr5	1	2	60699842--60699844	Novel
KIF2A	chr5	1	2	61661236--61661238	Novel
ZSWIM6	chr5	1	2	60821988--60821990	Novel
ZSWIM6	chr5	1	2	60817470--60817472	Novel
ZSWIM6	chr5	1	2	60787276--60787278	Novel
FBXL7	chr5	1	2	15564498--15564500	Novel
FBXL7	chr5	1	2	15577739--15577741	Novel
FBXL7	chr5	1	2	15562590--15562592	Novel
FBXL7	chr5	1	2	15620346--15620348	Novel
FBXL7	chr5	1	2	15630962--15630964	Novel
FBXL7	chr5	1	2	15621971--15621973	Novel
FBXL7	chr5	1	2	15502046--15502048	Novel
FBXL7	chr5	1	2	15607703--15607705	Novel
FBXL7	chr5	1	2	15606401--15606403	Novel
TRIO	chr5	1	2	14343205--14343207	Novel
TRIO	chr5	1	2	14353004--14353006	Novel
TRIO	chr5	1	2	14232824--14232826	Novel
TRIO	chr5	1	2	14230460--14230462	Novel
TRIO	chr5	1	2	14444200--14444202	Novel
OTULIN	chr5	1	2	14696104--14696106	Novel
OTULIN	chr5	1	2	14694882--14694884	Novel
TRIO	chr5	1	2	14469217--14469219	Novel
FBXL7	chr5	1	2	15668507--15668509	Novel
FBXL7	chr5	1	2	15679671--15679673	Novel
FBXL7	chr5	1	2	15676673--15676675	Novel
FBXL7	chr5	1	2	15733759--15733761	Novel
FBXL7	chr5	1	2	15809370--15809372	Novel
FBXL7	chr5	1	2	15786800--15786802	Novel
FBXL7	chr5	1	2	15747002--15747004	Novel
FBXL7	chr5	1	2	15740030--15740032	Novel
FBXL7	chr5	1	2	15723859--15723861	Novel
FBXL7	chr5	1	2	15707493--15707495	Novel
FBXL7	chr5	1	2	15690317--15690319	Novel
FBXL7	chr5	1	2	15683728--15683730	Novel
FBXL7	chr5	1	2	15633058--15633060	Novel
FBXL7	chr5	1	2	15642089--15642091	Novel
FBXL7	chr5	1	2	15632009--15632011	Novel
FBXL7	chr5	1	2	15664992--15664994	Novel
FBXL7	chr5	1	2	15666215--15666217	Novel
FBXL7	chr5	1	2	15660043--15660045	Novel
SEMA5A	chr5	1	2	9162690--9162692	Novel
SEMA5A	chr5	1	2	9211391--9211393	Novel
SEMA5A	chr5	1	2	9094798--9094800	Novel
SEMA5A	chr5	1	2	9036449--9036451	Novel
SRD5A1	chr5	1	2	6669279--6669281	Novel
NSUN2	chr5	1	2	6623970--6623972	Novel
ICE1	chr5	1	2	5461647--5461649	Novel
ICE1	chr5	1	2	5438501--5438503	Novel
UBE2B	chr5	1	2	133714380--133714382	Novel
LOC729506	chr5	1	2	8375528--8375530	Novel
LOC729506	chr5	1	2	8453264--8453266	Novel
SEMA5A	chr5	1	2	9301851--9301853	Novel
MTRR	chr5	1	2	7887843--7887845	Novel
ADCY2	chr5	1	2	7525769--7525771	Novel
DAP	chr5	1	2	10693255--10693257	Novel
TRIO	chr5	1	2	14182208--14182210	Novel
TRIO	chr5	1	2	14175576--14175578	Novel
DAP	chr5	1	2	10728195--10728197	Novel
DAP	chr5	1	2	10708576--10708578	Novel
MARCH6	chr5	1	2	10436712--10436714	Novel
MARCH6	chr5	1	2	10435504--10435506	Novel
MARCH6	chr5	1	2	10394921--10394923	Novel
TRIO	chr5	1	2	14207826--14207828	Novel
SEMA5A	chr5	1	2	9361411--9361413	Novel
SEMA5A	chr5	1	2	9450879--9450881	Novel
SEMA5A	chr5	1	2	9367680--9367682	Novel
SEMA5A	chr5	1	2	9356448--9356450	Novel
SEMA5A	chr5	1	2	9316350--9316352	Novel
SEMA5A	chr5	1	2	9315226--9315228	Novel
SEMA5A	chr5	1	2	9305846--9305848	Novel
CMBL	chr5	1	2	10279661--10279663	Novel
MARCH6	chr5	1	2	10389998--10390000	Novel
MARCH6	chr5	1	2	10356134--10356136	Novel
FBXL7	chr5	1	2	15816378--15816380	Novel
SEMA5A	chr5	1	2	9543184--9543186	Novel
SEMA5A	chr5	1	2	9536738--9536740	Novel
NUP155	chr5	1	2	37344973--37344975	Novel
WDR70	chr5	1	2	37521810--37521812	Novel
C5orf42	chr5	1	2	37219063--37219065	Novel
RICTOR	chr5	1	2	38950202--38950204	Novel
WDR70	chr5	1	2	37613227--37613229	Novel
NADK2	chr5	1	2	36193674--36193676	Novel
NIPBL	chr5	1	2	36941622--36941624	Novel
LMBRD2	chr5	1	2	36112171--36112173	Novel
C5orf42	chr5	1	2	37115063--37115065	Novel
C5orf42	chr5	1	2	37176876--37176878	Novel
RICTOR	chr5	1	2	39003218--39003220	Novel
NIPBL	chr5	1	2	37034520--37034522	Novel
NIPBL	chr5	1	2	37005392--37005394	Novel
OXCT1	chr5	1	2	41864993--41864995	Novel
HMGCS1	chr5	1	2	43297942--43297944	Novel
HMGCS1	chr5	1	2	43290345--43290347	Novel
GHR	chr5	1	2	42505791--42505793	Novel
GHR	chr5	1	2	42443731--42443733	Novel
OXCT1	chr5	1	2	41861086--41861088	Novel
OXCT1	chr5	1	2	41819035--41819037	Novel
CCL28	chr5	1	2	43380932--43380934	Novel
NNT	chr5	1	2	43704428--43704430	Novel
PAIP1	chr5	1	2	43550491--43550493	Novel
C5orf28	chr5	1	2	43479717--43479719	Novel
C5orf28	chr5	1	2	43476081--43476083	Novel
OXCT1	chr5	1	2	41798034--41798036	Novel
HMGCS1	chr5	1	2	43300920--43300922	Novel
HMGCS1	chr5	1	2	43298940--43298942	Novel
HMGCS1	chr5	1	2	43298834--43298836	Novel
DAB2	chr5	1	2	39417404--39417406	Novel
DAB2	chr5	1	2	39417599--39417601	Novel
DAB2	chr5	1	2	39404526--39404528	Novel
DAB2	chr5	1	2	39384760--39384762	Novel
RICTOR	chr5	1	2	39061399--39061401	Novel
TTC33	chr5	1	2	40738900--40738902	Novel
MYO10	chr5	1	2	16912928--16912930	Novel
LOC285696	chr5	1	2	17149295--17149297	Novel
MYO10	chr5	1	2	16913108--16913110	Novel
BASP1	chr5	1	2	17276127--17276129	Novel
MYO10	chr5	1	2	16727995--16727997	Novel
MYO10	chr5	1	2	16745039--16745041	Novel
FBXL7	chr5	1	2	15845218--15845220	Novel
FBXL7	chr5	1	2	15829410--15829412	Novel
MYO10	chr5	1	2	16866152--16866154	Novel
MYO10	chr5	1	2	16849204--16849206	Novel
MYO10	chr5	1	2	16807866--16807868	Novel
MYO10	chr5	1	2	16780949--16780951	Novel
RAI14	chr5	1	2	34763055--34763057	Novel
RAI14	chr5	1	2	34732865--34732867	Novel
RAI14	chr5	1	2	34665603--34665605	Novel
DNAJC21	chr5	1	2	34955652--34955654	Novel
RAI14	chr5	1	2	34830955--34830957	Novel
RAI14	chr5	1	2	34812254--34812256	Novel
GUSBP1	chr5	1	2	21539485--21539487	Novel
DROSHA	chr5	1	2	31523714--31523716	Novel
C5orf17	chr5	1	2	24158360--24158362	Novel
GUSBP1	chr5	1	2	21547901--21547903	Novel
SLC45A2	chr5	1	2	33956767--33956769	Novel
SLC45A2	chr5	1	2	33980373--33980375	Novel
SLC45A2	chr5	1	2	33974568--33974570	Novel
TARS	chr5	1	2	33456243--33456245	Novel
ZFR	chr5	1	2	32415676--32415678	Novel
GOLPH3	chr5	1	2	32170076--32170078	Novel
PDZD2	chr5	1	2	31910757--31910759	Novel
FEM1C	chr5	1	2	114858651--114858653	Novel
TMED7-TICAM2	chr5	1	2	114950632--114950634	Novel
TMED7-TICAM2	chr5	1	2	114949948--114949950	Novel
FEM1C	chr5	1	2	114858470--114858472	Novel
CCDC112	chr5	1	2	114610389--114610391	Novel
CCDC112	chr5	1	2	114609360--114609362	Novel
AP3S1	chr5	1	2	115215843--115215845	Novel
COMMD10	chr5	1	2	115467095--115467097	Novel
AP3S1	chr5	1	2	115203620--115203622	Novel
ATG12	chr5	1	2	115176009--115176011	Novel
EPB41L4A	chr5	1	2	111701996--111701998	Novel
MCC	chr5	1	2	112471256--112471258	Novel
DCP2	chr5	1	2	112352140--112352142	Novel
DCP2	chr5	1	2	112351278--112351280	Novel
APC	chr5	1	2	112092819--112092821	Novel
WDR36	chr5	1	2	110463190--110463192	Novel
WDR36	chr5	1	2	110444188--110444190	Novel
TMEM232	chr5	1	2	110023819--110023821	Novel
PGGT1B	chr5	1	2	114575524--114575526	Novel
MCC	chr5	1	2	112665097--112665099	Novel
COMMD10	chr5	1	2	115481141--115481143	Novel
SEMA6A	chr5	1	2	115876420--115876422	Novel
SEMA6A	chr5	1	2	115906812--115906814	Novel
SEMA6A	chr5	1	2	115885352--115885354	Novel
DMXL1	chr5	1	2	118440806--118440808	Novel
HSD17B4	chr5	1	2	118871368--118871370	Novel
HSD17B4	chr5	1	2	118822639--118822641	Novel
DMXL1	chr5	1	2	118540019--118540021	Novel
DMXL1	chr5	1	2	118523294--118523296	Novel
DMXL1	chr5	1	2	118485647--118485649	Novel
DTWD2	chr5	1	2	118310202--118310204	Novel
DTWD2	chr5	1	2	118220272--118220274	Novel
SEMA6A	chr5	1	2	115809978--115809980	Novel
SEMA6A	chr5	1	2	115854702--115854704	Novel
SEMA6A	chr5	1	2	115780114--115780116	Novel
SEMA6A	chr5	1	2	115779779--115779781	Novel
SEMA6A	chr5	1	2	115855382--115855384	Novel
SEMA6A	chr5	1	2	115872006--115872008	Novel
FBXL17	chr5	1	2	107430575--107430577	Novel
FBXL17	chr5	1	2	107520723--107520725	Novel
FBXL17	chr5	1	2	107457710--107457712	Novel
FBXL17	chr5	1	2	107616305--107616307	Novel
FBXL17	chr5	1	2	107362100--107362102	Novel
FBXL17	chr5	1	2	107335183--107335185	Novel
EFNA5	chr5	1	2	106995214--106995216	Novel
FBXL17	chr5	1	2	107712492--107712494	Novel
FER	chr5	1	2	108203452--108203454	Novel
FER	chr5	1	2	108157276--108157278	Novel
FER	chr5	1	2	108143399--108143401	Novel
FER	chr5	1	2	108120749--108120751	Novel
FER	chr5	1	2	108085539--108085541	Novel
FBXL17	chr5	1	2	107637100--107637102	Novel
EFNA5	chr5	1	2	106882358--106882360	Novel
EFNA5	chr5	1	2	106853987--106853989	Novel
EFNA5	chr5	1	2	106925186--106925188	Novel
EFNA5	chr5	1	2	106988604--106988606	Novel
EFNA5	chr5	1	2	106959359--106959361	Novel
EFNA5	chr5	1	2	106893782--106893784	Novel
MAN2A1	chr5	1	2	109038046--109038048	Novel
FER	chr5	1	2	108249949--108249951	Novel
FER	chr5	1	2	108335410--108335412	Novel
FER	chr5	1	2	108235518--108235520	Novel
FER	chr5	1	2	108526066--108526068	Novel
PJA2	chr5	1	2	108682752--108682754	Novel
PJA2	chr5	1	2	108672535--108672537	Novel
FER	chr5	1	2	108452414--108452416	Novel
CHSY3	chr5	1	2	129393600--129393602	Novel
CHSY3	chr5	1	2	129415743--129415745	Novel
CHSY3	chr5	1	2	129367780--129367782	Novel
CHSY3	chr5	1	2	129326096--129326098	Novel
LYRM7	chr5	1	2	130540442--130540444	Novel
CHSY3	chr5	1	2	129477415--129477417	Novel
CHSY3	chr5	1	2	129470975--129470977	Novel
CHSY3	chr5	1	2	129463922--129463924	Novel
CHSY3	chr5	1	2	129312618--129312620	Novel
CHSY3	chr5	1	2	129270844--129270846	Novel
SLC12A2	chr5	1	2	127524429--127524431	Novel
SLC12A2	chr5	1	2	127496557--127496559	Novel
CHSY3	chr5	1	2	129324026--129324028	Novel
HSPA4	chr5	1	2	132411126--132411128	Novel
PPP2CA	chr5	1	2	133550792--133550794	Novel
PPP2CA	chr5	1	2	133548027--133548029	Novel
VDAC1	chr5	1	2	133308390--133308392	Novel
VDAC1	chr5	1	2	133307974--133307976	Novel
AFF4	chr5	1	2	132217921--132217923	Novel
PPP2CA	chr5	1	2	133555708--133555710	Novel
RAPGEF6	chr5	1	2	130877825--130877827	Novel
KIF3A	chr5	1	2	132036823--132036825	Novel
FNIP1	chr5	1	2	131121745--131121747	Novel
FNIP1	chr5	1	2	131008302--131008304	Novel
RAPGEF6	chr5	1	2	130928013--130928015	Novel
RAPGEF6	chr5	1	2	130771395--130771397	Novel
CDC42SE2	chr5	1	2	130631847--130631849	Novel
KIF3A	chr5	1	2	132044729--132044731	Novel
AFF4	chr5	1	2	132215869--132215871	Novel
AFF4	chr5	1	2	132211289--132211291	Novel
KIF3A	chr5	1	2	132051388--132051390	Novel
KIF3A	chr5	1	2	132040618--132040620	Novel
SNX24	chr5	1	2	122344262--122344264	Novel
SNX24	chr5	1	2	122285158--122285160	Novel
SNX24	chr5	1	2	122261722--122261724	Novel
CSNK1G3	chr5	1	2	122909547--122909549	Novel
CSNK1G3	chr5	1	2	122911121--122911123	Novel
CSNK1G3	chr5	1	2	122882982--122882984	Novel
CSNK1G3	chr5	1	2	122857330--122857332	Novel
SNX2	chr5	1	2	122111566--122111568	Novel
LOX	chr5	1	2	121406913--121406915	Novel
SRFBP1	chr5	1	2	121356188--121356190	Novel
SNX2	chr5	1	2	122112456--122112458	Novel
SNX24	chr5	1	2	122182664--122182666	Novel
MARCH3	chr5	1	2	126252421--126252423	Novel
PRRC1	chr5	1	2	126884159--126884161	Novel
PRRC1	chr5	1	2	126860187--126860189	Novel
LMNB1	chr5	1	2	126153943--126153945	Novel
SLC12A2	chr5	1	2	127493887--127493889	Novel
SLC12A2	chr5	1	2	127478235--127478237	Novel
SLC12A2	chr5	1	2	127478222--127478224	Novel
LINC01184	chr5	1	2	127379596--127379598	Novel
CSNK1G3	chr5	1	2	122951181--122951183	Novel
ZNF608	chr5	1	2	124009681--124009683	Novel
ZNF608	chr5	1	2	123997188--123997190	Novel
CSNK1G3	chr5	1	2	122950265--122950267	Novel
CSNK1G3	chr5	1	2	122949492--122949494	Novel
ZNF608	chr5	1	2	124060319--124060321	Novel
ZNF608	chr5	1	2	124038203--124038205	Novel
LHFPL2	chr5	1	2	77803767--77803769	Novel
LHFPL2	chr5	1	2	77792113--77792115	Novel
LHFPL2	chr5	1	2	77783928--77783930	Novel
AP3B1	chr5	1	2	77311129--77311131	Novel
LHFPL2	chr5	1	2	77840583--77840585	Novel
LHFPL2	chr5	1	2	77874422--77874424	Novel
LHFPL2	chr5	1	2	77848651--77848653	Novel
TBCA	chr5	1	2	77026393--77026395	Novel
TBCA	chr5	1	2	77061716--77061718	Novel
TBCA	chr5	1	2	77052461--77052463	Novel
WDR41	chr5	1	2	76728512--76728514	Novel
SERINC5	chr5	1	2	79488267--79488269	Novel
SERINC5	chr5	1	2	79411473--79411475	Novel
SERINC5	chr5	1	2	79531290--79531292	Novel
PAPD4	chr5	1	2	78944146--78944148	Novel
PAPD4	chr5	1	2	78940762--78940764	Novel
LHFPL2	chr5	1	2	77937743--77937745	Novel
ZFYVE16	chr5	1	2	79774590--79774592	Novel
ZFYVE16	chr5	1	2	79747909--79747911	Novel
ZFYVE16	chr5	1	2	79732964--79732966	Novel
ZFYVE16	chr5	1	2	79712389--79712391	Novel
LHFPL2	chr5	1	2	77904422--77904424	Novel
LHFPL2	chr5	1	2	77931832--77931834	Novel
LHFPL2	chr5	1	2	77905470--77905472	Novel
TNPO1	chr5	1	2	72154793--72154795	Novel
TNPO1	chr5	1	2	72185602--72185604	Novel
TNPO1	chr5	1	2	72145969--72145971	Novel
TNPO1	chr5	1	2	72142837--72142839	Novel
MRPS27	chr5	1	2	71590889--71590891	Novel
MAP1B	chr5	1	2	71504728--71504730	Novel
TNPO1	chr5	1	2	72206172--72206174	Novel
UTP15	chr5	1	2	72876587--72876589	Novel
FCHO2	chr5	1	2	72301937--72301939	Novel
TNPO1	chr5	1	2	72207914--72207916	Novel
TNPO1	chr5	1	2	72205973--72205975	Novel
TNPO1	chr5	1	2	72204976--72204978	Novel
TNPO1	chr5	1	2	72202947--72202949	Novel
MAP1B	chr5	1	2	71431240--71431242	Novel
MAP1B	chr5	1	2	71502027--71502029	Novel
MAP1B	chr5	1	2	71501237--71501239	Novel
BDP1	chr5	1	2	70860813--70860815	Novel
BDP1	chr5	1	2	70802587--70802589	Novel
COL4A3BP	chr5	1	2	74671680--74671682	Novel
COL4A3BP	chr5	1	2	74709503--74709505	Novel
COL4A3BP	chr5	1	2	74679164--74679166	Novel
POC5	chr5	1	2	74987545--74987547	Novel
COL4A3BP	chr5	1	2	74747378--74747380	Novel
UTP15	chr5	1	2	72876890--72876892	Novel
ARHGEF28	chr5	1	2	73130378--73130380	Novel
HMGCR	chr5	1	2	74657060--74657062	Novel
LOC101929710	chr5	1	2	95563716--95563718	Novel
CAST	chr5	1	2	96003855--96003857	Novel
LOC101929710	chr5	1	2	95529727--95529729	Novel
LOC101929710	chr5	1	2	95469224--95469226	Novel
LOC101929710	chr5	1	2	95405110--95405112	Novel
LNPEP	chr5	1	2	96304963--96304965	Novel
RIOK2	chr5	1	2	96518493--96518495	Novel
LNPEP	chr5	1	2	96339102--96339104	Novel
LNPEP	chr5	1	2	96325923--96325925	Novel
LNPEP	chr5	1	2	96325553--96325555	Novel
ERAP1	chr5	1	2	96139448--96139450	Novel
CAST	chr5	1	2	96040333--96040335	Novel
FAM172A	chr5	1	2	93419985--93419987	Novel
ANKRD32	chr5	1	2	94007366--94007368	Novel
FAM172A	chr5	1	2	93400412--93400414	Novel
FAM172A	chr5	1	2	93286661--93286663	Novel
TTC37	chr5	1	2	94854797--94854799	Novel
LOC101929710	chr5	1	2	95367022--95367024	Novel
RHOBTB3	chr5	1	2	95131677--95131679	Novel
TTC37	chr5	1	2	94888869--94888871	Novel
C5orf30	chr5	1	2	102609152--102609154	Novel
PPIP5K2	chr5	1	2	102475860--102475862	Novel
CHD1	chr5	1	2	98218745--98218747	Novel
FAM174A	chr5	1	2	99903017--99903019	Novel
FAM174A	chr5	1	2	99886578--99886580	Novel
CHD1	chr5	1	2	98250782--98250784	Novel
CHD1	chr5	1	2	98243905--98243907	Novel
CHD1	chr5	1	2	98237465--98237467	Novel
PAM	chr5	1	2	102286124--102286126	Novel
MSH3	chr5	1	2	79952481--79952483	Novel
RASA1	chr5	1	2	86637987--86637989	Novel
CCNH	chr5	1	2	86699046--86699048	Novel
RASA1	chr5	1	2	86655342--86655344	Novel
RASA1	chr5	1	2	86641583--86641585	Novel
RASA1	chr5	1	2	86637453--86637455	Novel
RASA1	chr5	1	2	86572980--86572982	Novel
RPS23	chr5	1	2	81571481--81571483	Novel
SSBP2	chr5	1	2	80761087--80761089	Novel
RNU5E-1	chr5	1	2	80598510--80598512	Novel
CCNH	chr5	1	2	86704440--86704442	Novel
MSH3	chr5	1	2	80009961--80009963	Novel
RNU5E-1	chr5	1	2	80563533--80563535	Novel
MSH3	chr5	1	2	80019594--80019596	Novel
RNU5E-1	chr5	1	2	80595582--80595584	Novel
RNU5E-1	chr5	1	2	80590426--80590428	Novel
ARRDC3	chr5	1	2	90673394--90673396	Novel
ADGRV1	chr5	1	2	90338320--90338322	Novel
POLR3G	chr5	1	2	89777749--89777751	Novel
MBLAC2	chr5	1	2	89762250--89762252	Novel
NR2F1-AS1	chr5	1	2	92791569--92791571	Novel
FAM172A	chr5	1	2	93152800--93152802	Novel
FAM172A	chr5	1	2	93118537--93118539	Novel
FAM172A	chr5	1	2	93059899--93059901	Novel
FAM172A	chr5	1	2	92960268--92960270	Novel
TMEM161B	chr5	1	2	87507594--87507596	Novel
TMEM161B-AS1	chr5	1	2	87574308--87574310	Novel
TMEM161B	chr5	1	2	87544536--87544538	Novel
MEF2C-AS1	chr5	1	2	88234325--88234327	Novel
TMEM161B	chr5	1	2	87501145--87501147	Novel
TMEM161B	chr5	1	2	87500902--87500904	Novel
TMEM161B	chr5	1	2	87489755--87489757	Novel
MEF2C	chr5	1	2	88178835--88178837	Novel
MEF2C	chr5	1	2	88172100--88172102	Novel
MEF2C	chr5	1	2	88078281--88078283	Novel
SLC45A2	chr5	47	3	33963733--33963746	Novel
SLC45A2	chr5	45	3	33963731--33963739	Novel
CHD1	chr5	24	3	98192164--98192169	Novel
SGCD	chr5	20	3	155778613--155778626	Novel
MAP3K1	chr5	15	3	56177849--56177862	Novel
MAP3K1	chr5	13	3	56177860--56177873	Novel
HNRNPH1	chr5	10	3	179047555--179047562	Novel
OSMR	chr5	9	3	38935411--38935418	Novel
CNOT6	chr5	9	3	179998968--179998974	Novel
NDFIP1	chr5	9	3	141523775--141523783	Novel
EFNA5	chr5	9	3	106931175--106931181	Novel
NPM1	chr5	9	3	170820630--170820633	Novel
RICTOR	chr5	7	3	38978257--38978266	Novel
FBXL7	chr5	7	3	15720923--15720932	Novel
FAM13B	chr5	7	3	137297026--137297037	Novel
LOC101929710	chr5	7	3	95747963--95747969	Novel
NDUFAF2	chr5	6	3	60296480--60296487	Novel
MYO10	chr5	6	3	16692890--16692896	Novel
MAP3K1	chr5	6	3	56191200--56191208	Novel
RASA1	chr5	6	3	86592439--86592442	Novel
MAP3K1	chr5	6	3	56140686--56140694	Novel
SEMA6A	chr5	6	3	115899691--115899694	Novel
PPP2CA	chr5	5	3	133544236--133544242	Novel
ALDH7A1	chr5	5	3	125895048--125895053	Novel
TMEM161B	chr5	5	3	87503087--87503092	Novel
TNPO1	chr5	5	3	72204951--72204962	Novel
PDE4D	chr5	5	3	58894593--58894598	Novel
CREBRF	chr5	5	3	172517545--172517548	Novel
FBXL17	chr5	4	3	107674443--107674456	Novel
EFNA5	chr5	4	3	106902869--106902874	Novel
RAI14	chr5	4	3	34823838--34823844	Novel
KCNIP1	chr5	4	3	169970565--169970568	Novel
KIAA1191	chr5	4	3	175786437--175786441	Novel
DMXL1	chr5	4	3	118467412--118467418	Novel
MYO10	chr5	4	3	16672528--16672533	Novel
FBXL7	chr5	4	3	15712464--15712476	Novel
TRIO	chr5	4	3	14231959--14231970	Novel
ERBB2IP	chr5	4	3	65242346--65242352	Novel
SREK1IP1	chr5	4	3	64039749--64039756	Novel
GRAMD3	chr5	4	3	125808354--125808357	Novel
MAP3K1	chr5	4	3	56181215--56181220	Novel
PDE4D	chr5	4	3	58267834--58267840	Novel
PDE4D	chr5	4	3	58308081--58308086	Novel
C5orf56	chr5	4	3	131797007--131797012	Novel
CDC20B	chr5	4	3	54461281--54461287	Novel
DTWD2	chr5	3	3	118175378--118175383	Novel
WDR36	chr5	3	3	110444382--110444388	Novel
RHOBTB3	chr5	3	3	95068404--95068411	Novel
FER	chr5	3	3	108369169--108369176	Novel
MCTP1	chr5	3	3	94393721--94393729	Novel
LOC101929710	chr5	3	3	95567098--95567103	Novel
RHOBTB3	chr5	3	3	95130340--95130345	Novel
FER	chr5	3	3	108402932--108402945	Novel
TMEM173	chr5	3	3	138858818--138858830	Novel
RICTOR	chr5	3	3	39068720--39068726	Novel
GOLPH3	chr5	3	3	32126042--32126046	Novel
TARS	chr5	3	3	33459769--33459773	Novel
DROSHA	chr5	3	3	31447436--31447439	Novel
STK32A	chr5	3	3	146750272--146750278	Novel
ARL15	chr5	3	3	53590129--53590135	Novel
FBXL7	chr5	3	3	15732936--15732939	Novel
NSUN2	chr5	3	3	6607125--6607128	Novel
NADK2	chr5	3	3	36196076--36196083	Novel
MTRR	chr5	3	3	7871263--7871266	Novel
WDR70	chr5	3	3	37724932--37724937	Novel
POLK	chr5	3	3	74895321--74895326	Novel
RAPGEF6	chr5	3	3	130895368--130895381	Novel
FBXL7	chr5	3	3	15550642--15550646	Novel
LINC01184	chr5	3	3	127415600--127415605	Novel
ZFYVE16	chr5	3	3	79732910--79732914	Novel
FBXL7	chr5	3	3	15616333--15616346	Novel
ATG10	chr5	3	3	81550313--81550317	Novel
SPRY4	chr5	3	3	141700332--141700340	Novel
PDE4D	chr5	3	3	58787876--58787881	Novel
PDE4D	chr5	3	3	59019539--59019542	Novel
UBLCP1	chr5	3	3	158712251--158712254	Novel
SKIV2L2	chr5	3	3	54611368--54611372	Novel
PDE4D	chr5	3	3	58533040--58533045	Novel
SGCD	chr5	3	3	155856483--155856486	Novel
CANX	chr5	3	3	179157359--179157362	Novel
MYO10	chr5	3	3	16846714--16846718	Novel
NR3C1	chr5	2	3	142671920--142671928	Novel
PRELID2	chr5	2	3	145156032--145156037	Novel
FBXL7	chr5	2	3	15833750--15833755	Novel
LINC01184	chr5	2	3	127410434--127410439	Novel
VDAC1	chr5	2	3	133308031--133308037	Novel
CSNK1A1	chr5	2	3	148895290--148895296	Novel
AFF4	chr5	2	3	132213538--132213544	Novel
SH3TC2	chr5	2	3	148377398--148377404	Novel
SPOCK1	chr5	2	3	136823399--136823406	Novel
FBXO38	chr5	2	3	147792057--147792060	Novel
CHSY3	chr5	2	3	129321395--129321400	Novel
FNIP1	chr5	2	3	131108121--131108130	Novel
RAD50	chr5	2	3	131977461--131977464	Novel
CSNK1G3	chr5	2	3	122951296--122951307	Novel
STK32A	chr5	2	3	146704401--146704407	Novel
CTNNA1	chr5	2	3	138269972--138269977	Novel
RBM27	chr5	2	3	145666093--145666096	Novel
SNX24	chr5	2	3	122228942--122228947	Novel
ETF1	chr5	2	3	137875675--137875681	Novel
PPP2R2B	chr5	2	3	146352638--146352642	Novel
GRAMD3	chr5	2	3	125762846--125762851	Novel
OXCT1	chr5	2	3	41823099--41823104	Novel
CARD6	chr5	2	3	40854599--40854604	Novel
DAB2	chr5	2	3	39417579--39417587	Novel
ARL15	chr5	2	3	53267763--53267769	Novel
EBF1	chr5	2	3	158469871--158469880	Novel
IL6ST	chr5	2	3	55234131--55234134	Novel
ADCY2	chr5	2	3	7635394--7635400	Novel
RANBP17	chr5	2	3	170526170--170526173	Novel
SH3PXD2B	chr5	2	3	171862834--171862840	Novel
LMBRD2	chr5	2	3	36103837--36103841	Novel
MGAT1	chr5	2	3	180222200--180222206	Novel
RICTOR	chr5	2	3	39073577--39073582	Novel
SGCD	chr5	2	3	156115415--156115422	Novel
IPO11	chr5	2	3	61808082--61808087	Novel
NDUFAF2	chr5	2	3	60294640--60294645	Novel
SGTB	chr5	2	3	64963647--64963651	Novel
ERBB2IP	chr5	2	3	65313355--65313363	Novel
EBF1	chr5	2	3	158414088--158414092	Novel
PDE4D	chr5	2	3	59476951--59476957	Novel
PDE4D	chr5	2	3	59640848--59640852	Novel
PDE4D	chr5	2	3	58287553--58287556	Novel
FBXL7	chr5	2	3	15822742--15822750	Novel
MYO10	chr5	2	3	16703241--16703246	Novel
MYO10	chr5	2	3	16877434--16877440	Novel
MYO10	chr5	2	3	16667772--16667777	Novel
CDH12	chr5	2	3	21977121--21977126	Novel
ATP6V0E1	chr5	2	3	172430682--172430686	Novel
TRIO	chr5	2	3	14232606--14232611	Novel
FBXL7	chr5	2	3	15504536--15504541	Novel
FBXL7	chr5	2	3	15754417--15754421	Novel
FBXL7	chr5	2	3	15751362--15751367	Novel
CHD1	chr5	2	3	98231936--98231942	Novel
SERINC5	chr5	2	3	79470211--79470219	Novel
TNPO1	chr5	2	3	72155282--72155290	Novel
HMGCR	chr5	2	3	74657194--74657198	Novel
ARHGEF28	chr5	2	3	73202004--73202009	Novel
COL4A3BP	chr5	2	3	74704891--74704896	Novel
WDR36	chr5	2	3	110429732--110429740	Novel
ELL2	chr5	2	3	95223761--95223767	Novel
RASA1	chr5	2	3	86635275--86635280	Novel
LNPEP	chr5	2	3	96343505--96343510	Novel
RASA1	chr5	2	3	86593475--86593480	Novel
MSH3	chr5	2	3	80105201--80105207	Novel
CHD1	chr5	2	3	98201179--98201183	Novel
ATG12	chr5	2	3	115173267--115173272	Novel
SGCD	chr5	2	3	155842207--155842211	Novel
YTHDC2	chr5	2	3	112885653--112885660	Novel
SGCD	chr5	2	3	155955982--155955985	Novel
APC	chr5	2	3	112050217--112050220	Novel
FAF2	chr5	1	3	175930569--175930572	Novel
RBM27	chr5	1	3	145631856--145631859	Novel
NSD1	chr5	1	3	176600296--176600299	Novel
NSD1	chr5	1	3	176585293--176585296	Novel
FAM114A2	chr5	1	3	153382076--153382079	Novel
GALNT10	chr5	1	3	153600317--153600320	Novel
STK32A	chr5	1	3	146698352--146698355	Novel
DUSP1	chr5	1	3	172197338--172197341	Novel
RANBP17	chr5	1	3	170524621--170524624	Novel
SPARC	chr5	1	3	151064180--151064183	Novel
G3BP1	chr5	1	3	151183946--151183949	Novel
CANX	chr5	1	3	179155873--179155876	Novel
CPEB4	chr5	1	3	173383611--173383614	Novel
BNIP1	chr5	1	3	172591157--172591160	Novel
KIAA1191	chr5	1	3	175786104--175786107	Novel
SGCD	chr5	1	3	156049476--156049479	Novel
SGCD	chr5	1	3	155785901--155785904	Novel
SGCD	chr5	1	3	155925280--155925283	Novel
SGCD	chr5	1	3	156170128--156170131	Novel
GUSBP3	chr5	1	3	69732579--69732582	Novel
SGCD	chr5	1	3	156194495--156194498	Novel
SGCD	chr5	1	3	156045608--156045611	Novel
SLC26A2	chr5	1	3	149360640--149360643	Novel
CCDC69	chr5	1	3	150562035--150562038	Novel
GM2A	chr5	1	3	150647384--150647387	Novel
SGCD	chr5	1	3	156004440--156004443	Novel
GNB2L1	chr5	1	3	180665833--180665836	Novel
NPM1	chr5	1	3	170816805--170816808	Novel
ATP10B	chr5	1	3	160224962--160224965	Novel
ATP10B	chr5	1	3	160130488--160130491	Novel
ADRA1B	chr5	1	3	159379750--159379753	Novel
CLINT1	chr5	1	3	157250519--157250522	Novel
ATP10B	chr5	1	3	160227099--160227102	Novel
SLC36A1	chr5	1	3	150868607--150868610	Novel
PANK3	chr5	1	3	167982810--167982813	Novel
SMIM15	chr5	1	3	60454409--60454412	Novel
PDE4D	chr5	1	3	59016338--59016341	Novel
ZSWIM6	chr5	1	3	60678644--60678647	Novel
PDE4D	chr5	1	3	58684522--58684525	Novel
PDE4D	chr5	1	3	58656787--58656790	Novel
PDE4D	chr5	1	3	58364241--58364244	Novel
PDE4D	chr5	1	3	58330230--58330233	Novel
IPO11	chr5	1	3	61739934--61739937	Novel
IPO11	chr5	1	3	61763287--61763290	Novel
PDE4D	chr5	1	3	58270556--58270559	Novel
ZSWIM6	chr5	1	3	60795940--60795943	Novel
ITGA2	chr5	1	3	52388457--52388460	Novel
HMGCS1	chr5	1	3	43305898--43305901	Novel
ITGA2	chr5	1	3	52386901--52386904	Novel
HMGCS1	chr5	1	3	43290949--43290952	Novel
TTC33	chr5	1	3	40723620--40723623	Novel
PDE4D	chr5	1	3	58270460--58270463	Novel
MAP3K1	chr5	1	3	56125011--56125014	Novel
PDE4D	chr5	1	3	58267378--58267381	Novel
SKIV2L2	chr5	1	3	54639230--54639233	Novel
GUSBP3	chr5	1	3	69745379--69745382	Novel
GUSBP3	chr5	1	3	69705618--69705621	Novel
SREK1	chr5	1	3	65453941--65453944	Novel
ERBB2IP	chr5	1	3	65334678--65334681	Novel
ERBB2IP	chr5	1	3	65291214--65291217	Novel
CWC27	chr5	1	3	64296562--64296565	Novel
PIK3R1	chr5	1	3	67542148--67542151	Novel
SREK1	chr5	1	3	65454955--65454958	Novel
FBXL7	chr5	1	3	15633879--15633882	Novel
FBXL7	chr5	1	3	15649004--15649007	Novel
FBXL7	chr5	1	3	15818587--15818590	Novel
FBXL7	chr5	1	3	15754902--15754905	Novel
FBXL7	chr5	1	3	15765922--15765925	Novel
FBXL7	chr5	1	3	15903549--15903552	Novel
MYO10	chr5	1	3	16711365--16711368	Novel
FBXL7	chr5	1	3	15679668--15679671	Novel
FBXL7	chr5	1	3	15651529--15651532	Novel
CCT5	chr5	1	3	10253049--10253052	Novel
FAM173B	chr5	1	3	10227416--10227419	Novel
SEMA5A	chr5	1	3	9521609--9521612	Novel
TRIO	chr5	1	3	14169306--14169309	Novel
SEMA5A	chr5	1	3	9312455--9312458	Novel
ADCY2	chr5	1	3	7755555--7755558	Novel
SDHA	chr5	1	3	229000--229003	Novel
NR3C1	chr5	1	3	142688652--142688655	Novel
FBXL7	chr5	1	3	15509725--15509728	Novel
FBXL7	chr5	1	3	15522439--15522442	Novel
TRIO	chr5	1	3	14444200--14444203	Novel
WDR70	chr5	1	3	37682621--37682624	Novel
ZFR	chr5	1	3	32391647--32391650	Novel
NIPBL	chr5	1	3	36891665--36891668	Novel
NIPBL	chr5	1	3	37064771--37064774	Novel
WDR70	chr5	1	3	37687053--37687056	Novel
GOLPH3	chr5	1	3	32146407--32146410	Novel
MYO10	chr5	1	3	16864267--16864270	Novel
MYO10	chr5	1	3	16727997--16728000	Novel
MYO10	chr5	1	3	16921745--16921748	Novel
C5orf22	chr5	1	3	31538351--31538354	Novel
C5orf22	chr5	1	3	31553901--31553904	Novel
C5orf22	chr5	1	3	31539459--31539462	Novel
SEMA6A	chr5	1	3	115784457--115784460	Novel
COMMD10	chr5	1	3	115628566--115628569	Novel
TMED7-TICAM2	chr5	1	3	114950633--114950636	Novel
FEM1C	chr5	1	3	114879191--114879194	Novel
FEM1C	chr5	1	3	114856786--114856789	Novel
DMXL1	chr5	1	3	118584182--118584185	Novel
DMXL1	chr5	1	3	118434152--118434155	Novel
SRFBP1	chr5	1	3	121350828--121350831	Novel
SNX2	chr5	1	3	122159955--122159958	Novel
SEMA6A	chr5	1	3	115874790--115874793	Novel
PJA2	chr5	1	3	108739797--108739800	Novel
MCC	chr5	1	3	112655316--112655319	Novel
DCP2	chr5	1	3	112346441--112346444	Novel
MCC	chr5	1	3	112359298--112359301	Novel
KCNN2	chr5	1	3	113821821--113821824	Novel
SNX24	chr5	1	3	122217666--122217669	Novel
DCP2	chr5	1	3	112326502--112326505	Novel
DCP2	chr5	1	3	112325624--112325627	Novel
SRP19	chr5	1	3	112224566--112224569	Novel
VDAC1	chr5	1	3	133333770--133333773	Novel
VDAC1	chr5	1	3	133316334--133316337	Novel
UBE2B	chr5	1	3	133719866--133719869	Novel
CDKN2AIPNL	chr5	1	3	133738388--133738391	Novel
HSPA4	chr5	1	3	132398288--132398291	Novel
AFF4	chr5	1	3	132248614--132248617	Novel
AFF4	chr5	1	3	132214559--132214562	Novel
NR3C1	chr5	1	3	142665287--142665290	Novel
LOC101929719	chr5	1	3	139546613--139546616	Novel
ANKHD1-EIF4EBP3	chr5	1	3	139922680--139922683	Novel
PURA	chr5	1	3	139494850--139494853	Novel
MATR3	chr5	1	3	138649032--138649035	Novel
KDM3B	chr5	1	3	137772593--137772596	Novel
SMAD5	chr5	1	3	135496898--135496901	Novel
ZNF608	chr5	1	3	124076211--124076214	Novel
ZNF608	chr5	1	3	124068729--124068732	Novel
KIF3A	chr5	1	3	132036828--132036831	Novel
CMYA5	chr5	1	3	78989164--78989167	Novel
PAPD4	chr5	1	3	78922130--78922133	Novel
LHFPL2	chr5	1	3	77916804--77916807	Novel
LHFPL2	chr5	1	3	77904767--77904770	Novel
ZFYVE16	chr5	1	3	79706156--79706159	Novel
ZFYVE16	chr5	1	3	79774675--79774678	Novel
MSH3	chr5	1	3	80164591--80164594	Novel
MCCC2	chr5	1	3	70929385--70929388	Novel
MRPS27	chr5	1	3	71590141--71590144	Novel
TBCA	chr5	1	3	77067036--77067039	Novel
LHFPL2	chr5	1	3	77858024--77858027	Novel
TBCA	chr5	1	3	77041492--77041495	Novel
COL4A3BP	chr5	1	3	74701709--74701712	Novel
TNPO1	chr5	1	3	72191191--72191194	Novel
TNPO1	chr5	1	3	72177750--72177753	Novel
TNPO1	chr5	1	3	72169406--72169409	Novel
TNPO1	chr5	1	3	72114364--72114367	Novel
CHD1	chr5	1	3	98244124--98244127	Novel
CAST	chr5	1	3	96011445--96011448	Novel
CAST	chr5	1	3	96020681--96020684	Novel
LNPEP	chr5	1	3	96329008--96329011	Novel
LOC101929710	chr5	1	3	95400409--95400412	Novel
EFNA5	chr5	1	3	106808975--106808978	Novel
EFNA5	chr5	1	3	106877717--106877720	Novel
FER	chr5	1	3	108105633--108105636	Novel
ELL2	chr5	1	3	95224715--95224718	Novel
RHOBTB3	chr5	1	3	95131753--95131756	Novel
RHOBTB3	chr5	1	3	95095659--95095662	Novel
FER	chr5	1	3	108517975--108517978	Novel
FER	chr5	1	3	108107230--108107233	Novel
PJA2	chr5	1	3	108672298--108672301	Novel
XRCC4	chr5	1	3	82537785--82537788	Novel
SSBP2	chr5	1	3	80973661--80973664	Novel
ATP6AP1L	chr5	1	3	81587256--81587259	Novel
ANKRD32	chr5	1	3	93955324--93955327	Novel
FAM172A	chr5	1	3	93279764--93279767	Novel
KIAA0825	chr5	1	3	93947915--93947918	Novel
NR2F1-AS1	chr5	1	3	92837026--92837029	Novel
ANKRD32	chr5	1	3	93992254--93992257	Novel
FAM172A	chr5	1	3	93018889--93018892	Novel
PDE4D	chr5	37	4	58270139--58270146	Novel
PDE4D	chr5	24	4	58279904--58279914	Novel
SEMA5A	chr5	17	4	9036528--9036535	Novel
SPOCK1	chr5	17	4	136313621--136313627	Novel
FER	chr5	16	4	108523743--108523753	Novel
LHFPL2	chr5	14	4	77798768--77798774	Novel
EFNA5	chr5	10	4	107000038--107000047	Novel
ERAP1	chr5	9	4	96110969--96110981	Novel
SGCD	chr5	9	4	156135296--156135306	Novel
SH3PXD2B	chr5	9	4	171809560--171809572	Novel
FBXW11	chr5	9	4	171318989--171318995	Novel
POLK	chr5	8	4	74808601--74808608	Novel
PDE4D	chr5	8	4	58562830--58562838	Novel
PDE4D	chr5	8	4	58315716--58315730	Novel
PRKAA1	chr5	7	4	40773455--40773461	Novel
FER	chr5	7	4	108524882--108524893	Novel
EFNA5	chr5	7	4	106938538--106938547	Novel
KLHL3	chr5	7	4	136986589--136986599	Novel
SEMA5A	chr5	7	4	9293538--9293544	Novel
TRIO	chr5	7	4	14493217--14493226	Novel
SNX2	chr5	6	4	122159412--122159425	Novel
PPP2CA	chr5	6	4	133550455--133550462	Novel
ATP10B	chr5	6	4	160007472--160007478	Novel
TMEM161B-AS1	chr5	6	4	87584069--87584081	Novel
CAST	chr5	6	4	96101518--96101523	Novel
PDE4D	chr5	6	4	58268709--58268717	Novel
RNU5E-1	chr5	6	4	80557376--80557383	Novel
SGCD	chr5	5	4	156122540--156122554	Novel
POLR3G	chr5	5	4	89774817--89774825	Novel
SEMA6A	chr5	5	4	115814645--115814659	Novel
MTX3	chr5	5	4	79275139--79275147	Novel
MIER3	chr5	5	4	56224782--56224788	Novel
WDR70	chr5	5	4	37633885--37633894	Novel
MSH3	chr5	4	4	80063032--80063038	Novel
MSH3	chr5	4	4	80160596--80160602	Novel
AP3B1	chr5	4	4	77350864--77350878	Novel
SH3TC2	chr5	4	4	148374175--148374189	Novel
LHFPL2	chr5	4	4	77921045--77921055	Novel
LHFPL2	chr5	4	4	77803790--77803799	Novel
ANKRD32	chr5	4	4	94031545--94031552	Novel
ARL15	chr5	4	4	53393249--53393258	Novel
ITGA1	chr5	4	4	52108754--52108759	Novel
RNF14	chr5	4	4	141357719--141357727	Novel
CPEB4	chr5	4	4	173366351--173366365	Novel
WDR70	chr5	4	4	37654094--37654103	Novel
ARHGAP26	chr5	4	4	142387384--142387391	Novel
CHSY3	chr5	4	4	129306125--129306139	Novel
ZSWIM6	chr5	4	4	60664043--60664049	Novel
[truncated: 584 more rows]

## Sheet: chr6
GeneName	Chromosome	# supporting reads	splice length	range of supporting reads	Novel or not (*)
[truncated: 1,885 more rows]

[truncated: 17 more sheets: Chr7, Chr8, Chr9, Chr10, Chr11, Chr12, Chr13, Chr15, Chr16, Chr17, Chr18, Chr19, Chr20, Chr21, Chr22, ChrX, ChrY]
